# Supplementary material for: Distinct domains of ENHANCER OF PINOID hold information for its polarization required for auxin-mediated cotyledon and flower development in Arabidopsis
Source: PLoS Genet. 2025 Jun 23;21(6):e1011217. doi: 10.1371/journal.pgen.1011217 (PMC12201645; doi:10.1371/journal.pgen.1011217)
Supplement: S1 Data — (XLSX) [file pgen.1011217.s015.xlsx]

## Sheet: ENP-GFP6 in Ler-0
S1 Dataset Quantification of cotyledon and flower organs
ENP-GFP6 in Ler-0
Plant	No. Cotyledons		Flower	Sepals	Petals	Stamens	Gynoecea
1		2	1	4	4	6	1
			2	4	4	6	1
			3	4	4	6	1
2		2	1	4	4	4	1
			2	4	4	6	1
			3	4	4	6	1
3		2	1	4	4	4	1
			2	4	4	6	1
			3	4	4	6	1
4		2	1	4	4	4	1
			2	4	4	6	1
			3	4	4	4	1
5		2	1	4	4	6	1
			2	4	4	6	1
			3	4	4	6	1
6		2	1	4	4	6	1
			2	4	4	4	1
			3	4	4	6	1
7		2	1	4	4	5	1
			2	4	4	5	1
			3	4	4	6	1
8		2	1	4	4	5	1
			2	4	4	5	1
			3	4	4	6	1
9		2	1	4	4	6	1
			2	4	4	6	1
			3	4	4	6	1
10		2	1	4	4	4	1
			2	4	4	6	1
			3	4	4	6	1
11		2	1	4	4	5	1
			2	4	4	6	1
			3	4	4	6	1
12		2	1	4	4	5	1
			2	4	4	6	1
			3	4	4	5	1
13		2	1	4	4	4	1
			2	4	4	6	1
			3	4	4	5	1
14		2	1	4	4	6	1
			2	4	4	6	1
			3	4	4	6	1
15		2	1	4	4	6	1
			2	4	4	4	1
			3	4	4	5	1
16		2	1	4	4	4	1
			2	4	4	5	1
			3	4	4	4	1
17		2	1	4	4	4	1
			2	4	4	4	1
			3	4	4	6	1
18		2	1	4	4	4	1
			2	4	4	4	1
			3	4	4	6	1
19		2	1	4	4	5	1
			2	4	4	4	1
			3	4	4	6	1
20		2	1	4	4	6	1
			2	4	4	6	1
			3
21		2	1	4	4	6	1
			2	4	4	6	1
			3	4	4	6	1
22		2	1	4	4	6	1
			2	4	4	6	1
			3	4	4	5	1
23		2	1	4	4	6	1
			2	4	4	5	1
			3	4	4	5	1
24		2	1	4	4	6	1
			2	4	4	5	1
			3	4	4	6	1
25		2	1	4	4	5	1
			2	4	4	6	1
			3	4	4	6	1
		2		4	4	5.37838	1

## Sheet: EGFP-ENP in Ler-0
S1 Dataset Quantification of cotyledon and flower organs
ENP-GFP6 in Ler-0
Plant	No. Cotyledons		Flower	Sepals	Petals	Stamens	Gynoecea
1		2	1	4	4	5	1
			2	4	4	5	1
			3	4	4	4	1
2		2	1	4	4	6	1
			2	4	4	4	1
			3	4	4	4	1
3		2	1	4	4	6	1
			2	4	4	5	1
			3	4	4	6	1
4		2	1	4	4	4	1
			2	4	4	4	1
			3	4	4	6	1
5		2	1	4	4	6	1
			2	4	4	6	1
			3	4	4	5	1
6		2	1	4	4	5	1
			2	4	4	4	1
			3	4	4	5	1
7		2	1	4	4	5	1
			2	4	4	4	1
			3	4	4	5	1
8		2	1	4	4	5	1
			2	4	4	6	1
			3	4	4	4	1
9		2	1	4	4	5	1
			2	4	4	4	1
			3	4	4	6	1
10		2	1	4	4	6	1
			2	4	4	6	1
			3	4	4	5	1
11		2	1	4	4	6	1
			2	4	4	6	1
			3	4	4	6	1
12		2	1	4	4	5	1
			2	4	4	4	1
			3	4	4	6	1
13		2	1	4	4	6	1
			2	4	4	4	1
			3	4	4	6	1
14		2	1	4	4	5	1
			2	4	4	6	1
			3	4	4	6	1
15		2	1	4	4	5	1
			2	4	4	5	1
			3	4	4	5	1
16		2	1	4	4	4	1
			2	4	4	5	1
			3	4	4	6	1
17		2	1	4	4	5	1
			2	4	4	6	1
			3	4	4	6	1
18		2	1	4	4	6	1
			2	4	4	5	1
			3	4	4	6	1
19		2	1	4	4	4	1
			2	4	4	6	1
			3	4	4	5	1
20		2	1	4	4	6	1
			2	4	4	6	1
			3	4	4	5	1
21		2	1	4	4	6	1
			2	4	4	4	1
			3	4	4	5	1
			4	4	4	5	1
22		2	1	4	4	5	1
23		2	1	4	4	5	1
			2	4	4	5	1
			3	4	4	6	1
			4	4	4	6	1
24		2	1	4	4	4	1
			2	4	4	6	1
			3	4	4	5	1
25		2	1	4	4	6	1
			2	4	4	6	1
			3	4	4	6	1
		2		4	4	5.24	1

## Sheet: Ler-0
S1 Dataset Quantification of cotyledon and flower organs
Ler-0
Plant	No. Cotyledons		Flower	Sepals	Petals	Stamens	Gynoecea
1 batch 1		2	1	4	4	6	1
			2	4	4	6	1
			3	4	4	6	1
2		2	1	4	4	6	1
			2	4	4	5	1
			3	4	4	5	1
3		2	1	4	4	5	1
			2	4	4	4	1
			3	4	4	5	1
4		2	1	4	4	5	1
5		2	1	4	4	6	1
			2	4	4	5	1
			3	4	4	5	1
			4	4	4	5	1
6		2	1	4	4	4	1
			2	4	4	6	1
			3	4	4	5	1
			4	4	4	5	1
7		2	1	4	4	5	1
			2	4	4	5	1
8		2	1	4	4	5	1
			2	4	4	4	1
			3	4	4	5	1
9		2	1	4	4	5	1
			2	4	4	5	1
10		2	1	4	4	6	1
			2	4	4	6	1
			3	4	4	6	1
			4	4	4	5	1
11		2	1	4	4	6	1
			2	4	4	6	1
			3	4	4	6	1
12		2	1	4	4	5	1
			2	4	4	5	1
13		2	1	4	4	6	1
14		2	1	4	4	4	1
15		2	1	4	4	5	1
			2	4	4	5	1
16 batch2		2	1	4	4	5	1
			2	4	4	4	1
			3	4	4	4	1
17		2	1	4	4	6	1
			2	4	4	5	1
			3	4	4	5	1
18		2	1	4	4	5	1
			2	4	4	6	1
			3	4	4	6	1
			4	4	4	6	1
19		2	1	4	4	5	1
			2	4	4	4	1
20		2	1	4	4	6	1
			2	4	4	6	1
			3	4	4	6	1
			4	4	4	5	1
21		2	1	4	4	5	1
22		2	1	4	4	5	1
23		2	1	4	4	6	1
24		2	1	4	4	5	1
25		2	2	4	4	4	1
		2		4	4	5.22034	1
