# Supplementary material for: Distinct domains of ENHANCER OF PINOID hold information for its polarization required for auxin-mediated cotyledon and flower development in Arabidopsis
Source: PLoS Genet. 2025 Jun 23;21(6):e1011217. doi: 10.1371/journal.pgen.1011217 (PMC12201645; doi:10.1371/journal.pgen.1011217)
Supplement: S3 Data — (XLSX) [file pgen.1011217.s017.xlsx]

## Sheet: ENP_GFP6
S3 Dataset: lateral GFP signal extendion
ENP-GFP6 construct
		Cell #		Measurement	Single cell	Calculation	Single plant	Mean value
1	12-3seq_control_30.06.21_no.1_0001.oir:c:1/2 - 12-3seq_control_30.06.21_no.1_0001	1	Apical membrane:	13537	Circumference:	48372			Mean value GFP/apical memb.:	1.22747
2	12-3seq_control_30.06.21_no.1_0001.oir:c:1/2 - 12-3seq_control_30.06.21_no.1_0001	1	Rest:	34835	GFP/apical memb.:	0.775652			Mean value GFP/circumference.:	0.307325
3	12-3seq_control_30.06.21_no.1_0001.oir:c:1/2 - 12-3seq_control_30.06.21_no.1_0001	1	GFP Signal:	10500	GFP/circumference:	0.217068			OF SINGLE CELLS!
4	12-3seq_control_30.06.21_no.1_0001.oir:c:1/2 - 12-3seq_control_30.06.21_no.1_0001	2	Apical membrane:	12851	Circumference:	48148
5	12-3seq_control_30.06.21_no.1_0001.oir:c:1/2 - 12-3seq_control_30.06.21_no.1_0001	2	Rest:	35297	GFP/apical memb.:	1.04015
6	12-3seq_control_30.06.21_no.1_0001.oir:c:1/2 - 12-3seq_control_30.06.21_no.1_0001	2	GFP Signal:	13367	GFP/circumference:	0.277623
7	12-3seq_control_30.06.21_no.1_0001.oir:c:1/2 - 12-3seq_control_30.06.21_no.1_0001	3	Apical membrane:	14137	Circumference:	49573			Mean valueGFP/apical memb.:	1.22573
8	12-3seq_control_30.06.21_no.1_0001.oir:c:1/2 - 12-3seq_control_30.06.21_no.1_0001	3	Rest:	35436	GFP/apical memb.:	1.02115			Mean valueGFP/circumference.:	0.302644
9	12-3seq_control_30.06.21_no.1_0001.oir:c:1/2 - 12-3seq_control_30.06.21_no.1_0001	3	GFP Signal:	14436	GFP/circumference:	0.291207			OF PLANT mean value!
10	12-3seq_control_30.06.21_no.1_0001.oir:c:1/2 - 12-3seq_control_30.06.21_no.1_0001	4	Apical membrane:	14289	Circumference:	49264
11	12-3seq_control_30.06.21_no.1_0001.oir:c:1/2 - 12-3seq_control_30.06.21_no.1_0001	4	Rest:	34975	GFP/apical memb.:	1.41346
12	12-3seq_control_30.06.21_no.1_0001.oir:c:1/2 - 12-3seq_control_30.06.21_no.1_0001	4	GFP Signal:	20197	GFP/circumference:	0.409975
13	12-3seq_control_30.06.21_no.1_0001.oir:c:1/2 - 12-3seq_control_30.06.21_no.1_0001	5	Apical membrane:	13523	Circumference:	56600
14	12-3seq_control_30.06.21_no.1_0001.oir:c:1/2 - 12-3seq_control_30.06.21_no.1_0001	5	Rest:	43077	GFP/apical memb.:	1.61111
15	12-3seq_control_30.06.21_no.1_0001.oir:c:1/2 - 12-3seq_control_30.06.21_no.1_0001	5	GFP Signal:	21787	GFP/circumference:	0.384929
16	12-3seq_control_30.06.21_no.1_0001.oir:c:1/2 - 12-3seq_control_30.06.21_no.1_0001	6	Apical membrane:	13265	Circumference:	44833
17	12-3seq_control_30.06.21_no.1_0001.oir:c:1/2 - 12-3seq_control_30.06.21_no.1_0001	6	Rest:	31568	GFP/apical memb.:	1.34919
18	12-3seq_control_30.06.21_no.1_0001.oir:c:1/2 - 12-3seq_control_30.06.21_no.1_0001	6	GFP Signal:	17897	GFP/circumference:	0.399193
19	12-3seq_control_30.06.21_no.1_0001.oir:c:1/2 - 12-3seq_control_30.06.21_no.1_0001	7	Apical membrane:	14502	Circumference:	55432
20	12-3seq_control_30.06.21_no.1_0001.oir:c:1/2 - 12-3seq_control_30.06.21_no.1_0001	7	Rest:	40930	GFP/apical memb.:	1.12095
21	12-3seq_control_30.06.21_no.1_0001.oir:c:1/2 - 12-3seq_control_30.06.21_no.1_0001	7	GFP Signal:	16256	GFP/circumference:	0.29326
22	12-3seq_control_30.06.21_no.1_0001.oir:c:1/2 - 12-3seq_control_30.06.21_no.1_0001	8	Apical membrane:	12292	Circumference:	35898
23	12-3seq_control_30.06.21_no.1_0001.oir:c:1/2 - 12-3seq_control_30.06.21_no.1_0001	8	Rest:	23606	GFP/apical memb.:	1.08876
24	12-3seq_control_30.06.21_no.1_0001.oir:c:1/2 - 12-3seq_control_30.06.21_no.1_0001	8	GFP Signal:	13383	GFP/circumference:	0.372806
25	12-3seq_control_30.06.21_no.1_0001.oir:c:1/2 - 12-3seq_control_30.06.21_no.1_0001	9	Apical membrane:	12718	Circumference:	49619
26	12-3seq_control_30.06.21_no.1_0001.oir:c:1/2 - 12-3seq_control_30.06.21_no.1_0001	9	Rest:	36901	GFP/apical memb.:	0.873093
27	12-3seq_control_30.06.21_no.1_0001.oir:c:1/2 - 12-3seq_control_30.06.21_no.1_0001	9	GFP Signal:	11104	GFP/circumference:	0.223785
28	12-3seq_control_30.06.21_no.1_0001.oir:c:1/2 - 12-3seq_control_30.06.21_no.1_0001	10	Apical membrane:	12983	Circumference:	47502
29	12-3seq_control_30.06.21_no.1_0001.oir:c:1/2 - 12-3seq_control_30.06.21_no.1_0001	10	Rest:	34519	GFP/apical memb.:	0.934992	GFP/apical memb.:	1.12285
30	12-3seq_control_30.06.21_no.1_0001.oir:c:1/2 - 12-3seq_control_30.06.21_no.1_0001	10	GFP Signal:	12139	GFP/circumference:	0.255547	GFP/circumference:	0.312539
31	12-3seq_control_30.06.21_no.2.oir:c:1/2 - 12-3seq_control_30.06.21_no.2	1	Apical membrane:	12706	Circumference:	46008
32	12-3seq_control_30.06.21_no.2.oir:c:1/2 - 12-3seq_control_30.06.21_no.2	1	Rest:	33302	GFP/apical memb.:	1.32166
33	12-3seq_control_30.06.21_no.2.oir:c:1/2 - 12-3seq_control_30.06.21_no.2	1	GFP Signal:	16793	GFP/circumference:	0.365002
34	12-3seq_control_30.06.21_no.2.oir:c:1/2 - 12-3seq_control_30.06.21_no.2	2	Apical membrane:	12766	Circumference:	49008
35	12-3seq_control_30.06.21_no.2.oir:c:1/2 - 12-3seq_control_30.06.21_no.2	2	Rest:	36242	GFP/apical memb.:	0.990443
36	12-3seq_control_30.06.21_no.2.oir:c:1/2 - 12-3seq_control_30.06.21_no.2	2	GFP Signal:	12644	GFP/circumference:	0.257999
37	12-3seq_control_30.06.21_no.2.oir:c:1/2 - 12-3seq_control_30.06.21_no.2	3	Apical membrane:	13952	Circumference:	49074
38	12-3seq_control_30.06.21_no.2.oir:c:1/2 - 12-3seq_control_30.06.21_no.2	3	Rest:	35122	GFP/apical memb.:	0.821818
39	12-3seq_control_30.06.21_no.2.oir:c:1/2 - 12-3seq_control_30.06.21_no.2	3	GFP Signal:	11466	GFP/circumference:	0.233647
40	12-3seq_control_30.06.21_no.2.oir:c:1/2 - 12-3seq_control_30.06.21_no.2	4	Apical membrane:	13403	Circumference:	50466
41	12-3seq_control_30.06.21_no.2.oir:c:1/2 - 12-3seq_control_30.06.21_no.2	4	Rest:	37063	GFP/apical memb.:	0.969111
42	12-3seq_control_30.06.21_no.2.oir:c:1/2 - 12-3seq_control_30.06.21_no.2	4	GFP Signal:	12989	GFP/circumference:	0.257381
43	12-3seq_control_30.06.21_no.2.oir:c:1/2 - 12-3seq_control_30.06.21_no.2	5	Apical membrane:	12989	Circumference:	49860
44	12-3seq_control_30.06.21_no.2.oir:c:1/2 - 12-3seq_control_30.06.21_no.2	5	Rest:	36871	GFP/apical memb.:	0.978751
45	12-3seq_control_30.06.21_no.2.oir:c:1/2 - 12-3seq_control_30.06.21_no.2	5	GFP Signal:	12713	GFP/circumference:	0.254974
46	12-3seq_control_30.06.21_no.2.oir:c:1/2 - 12-3seq_control_30.06.21_no.2	6	Apical membrane:	10497	Circumference:	47113
47	12-3seq_control_30.06.21_no.2.oir:c:1/2 - 12-3seq_control_30.06.21_no.2	6	Rest:	36616	GFP/apical memb.:	1.56006
48	12-3seq_control_30.06.21_no.2.oir:c:1/2 - 12-3seq_control_30.06.21_no.2	6	GFP Signal:	16376	GFP/circumference:	0.34759
49	12-3seq_control_30.06.21_no.2.oir:c:1/2 - 12-3seq_control_30.06.21_no.2	7	Apical membrane:	12707	Circumference:	43551
50	12-3seq_control_30.06.21_no.2.oir:c:1/2 - 12-3seq_control_30.06.21_no.2	7	Rest:	30844	GFP/apical memb.:	1.19352
51	12-3seq_control_30.06.21_no.2.oir:c:1/2 - 12-3seq_control_30.06.21_no.2	7	GFP Signal:	15166	GFP/circumference:	0.348235
52	12-3seq_control_30.06.21_no.2.oir:c:1/2 - 12-3seq_control_30.06.21_no.2	8	Apical membrane:	10039	Circumference:	42478
53	12-3seq_control_30.06.21_no.2.oir:c:1/2 - 12-3seq_control_30.06.21_no.2	8	Rest:	32439	GFP/apical memb.:	1.42046	GFP/apical memb.:	1.15698
54	12-3seq_control_30.06.21_no.2.oir:c:1/2 - 12-3seq_control_30.06.21_no.2	8	GFP Signal:	14260	GFP/circumference:	0.335703	GFP/circumference:	0.300066
55	12-3seq_control_30.06.21_no.3.oir:c:2/2 - 12-3seq_control_30.06.21_no.3	1	Apical membrane:	12299	Circumference:	49327
56	12-3seq_control_30.06.21_no.3.oir:c:2/2 - 12-3seq_control_30.06.21_no.3	1	Rest:	37028	GFP/apical memb.:	1.06683
57	12-3seq_control_30.06.21_no.3.oir:c:1/2 - 12-3seq_control_30.06.21_no.3	1	GFP Signal:	13121	GFP/circumference:	0.266
58	12-3seq_control_30.06.21_no.3.oir:c:1/2 - 12-3seq_control_30.06.21_no.3	2	Apical membrane:	9507	Circumference:	49698
59	12-3seq_control_30.06.21_no.3.oir:c:1/2 - 12-3seq_control_30.06.21_no.3	2	Rest:	40191	GFP/apical memb.:	1.52845
60	12-3seq_control_30.06.21_no.3.oir:c:1/2 - 12-3seq_control_30.06.21_no.3	2	GFP Signal:	14531	GFP/circumference:	0.292386
61	12-3seq_control_30.06.21_no.3.oir:c:1/2 - 12-3seq_control_30.06.21_no.3	3	Apical membrane:	9737	Circumference:	49546
62	12-3seq_control_30.06.21_no.3.oir:c:1/2 - 12-3seq_control_30.06.21_no.3	3	Rest:	39809	GFP/apical memb.:	0.937044
63	12-3seq_control_30.06.21_no.3.oir:c:1/2 - 12-3seq_control_30.06.21_no.3	3	GFP Signal:	9124	GFP/circumference:	0.184152
64	12-3seq_control_30.06.21_no.3.oir:c:1/2 - 12-3seq_control_30.06.21_no.3	4	Apical membrane:	8453	Circumference:	35956
65	12-3seq_control_30.06.21_no.3.oir:c:1/2 - 12-3seq_control_30.06.21_no.3	4	Rest:	27503	GFP/apical memb.:	1.65219
66	12-3seq_control_30.06.21_no.3.oir:c:1/2 - 12-3seq_control_30.06.21_no.3	4	GFP Signal:	13966	GFP/circumference:	0.388419
67	12-3seq_control_30.06.21_no.3.oir:c:1/2 - 12-3seq_control_30.06.21_no.3	5	Apical membrane:	9789	Circumference:	36240
68	12-3seq_control_30.06.21_no.3.oir:c:1/2 - 12-3seq_control_30.06.21_no.3	5	Rest:	26451	GFP/apical memb.:	1.41158
69	12-3seq_control_30.06.21_no.3.oir:c:1/2 - 12-3seq_control_30.06.21_no.3	5	GFP Signal:	13818	GFP/circumference:	0.381291
70	12-3seq_control_30.06.21_no.3.oir:c:1/2 - 12-3seq_control_30.06.21_no.3	6	Apical membrane:	9962	Circumference:	45688
71	12-3seq_control_30.06.21_no.3.oir:c:1/2 - 12-3seq_control_30.06.21_no.3	6	Rest:	35726	GFP/apical memb.:	0.970287
72	12-3seq_control_30.06.21_no.3.oir:c:1/2 - 12-3seq_control_30.06.21_no.3	6	GFP Signal:	9666	GFP/circumference:	0.211565
73	12-3seq_control_30.06.21_no.3.oir:c:1/2 - 12-3seq_control_30.06.21_no.3	7	Apical membrane:	7833	Circumference:	37212
74	12-3seq_control_30.06.21_no.3.oir:c:1/2 - 12-3seq_control_30.06.21_no.3	7	Rest:	29379	GFP/apical memb.:	1.24793
75	12-3seq_control_30.06.21_no.3.oir:c:1/2 - 12-3seq_control_30.06.21_no.3	7	GFP Signal:	9775	GFP/circumference:	0.262684
76	12-3seq_control_30.06.21_no.3.oir:c:1/2 - 12-3seq_control_30.06.21_no.3	8	Apical membrane:	9413	Circumference:	51948
77	12-3seq_control_30.06.21_no.3.oir:c:1/2 - 12-3seq_control_30.06.21_no.3	8	Rest:	42535	GFP/apical memb.:	1.42218
78	12-3seq_control_30.06.21_no.3.oir:c:1/2 - 12-3seq_control_30.06.21_no.3	8	GFP Signal:	13387	GFP/circumference:	0.2577
79	12-3seq_control_30.06.21_no.3.oir:c:1/2 - 12-3seq_control_30.06.21_no.3	9	Apical membrane:	7906	Circumference:	39132
80	12-3seq_control_30.06.21_no.3.oir:c:1/2 - 12-3seq_control_30.06.21_no.3	9	Rest:	31226	GFP/apical memb.:	1.57779
81	12-3seq_control_30.06.21_no.3.oir:c:1/2 - 12-3seq_control_30.06.21_no.3	9	GFP Signal:	12474	GFP/circumference:	0.318767
82	12-3seq_control_30.06.21_no.3.oir:c:1/2 - 12-3seq_control_30.06.21_no.3	10	Apical membrane:	8832	Circumference:	39467
83	12-3seq_control_30.06.21_no.3.oir:c:1/2 - 12-3seq_control_30.06.21_no.3	10	Rest:	30635	GFP/apical memb.:	1.08447
84	12-3seq_control_30.06.21_no.3.oir:c:1/2 - 12-3seq_control_30.06.21_no.3	10	GFP Signal:	9578	GFP/circumference:	0.242684
85	12-3seq_control_30.06.21_no.3.oir:c:2/2 - 12-3seq_control_30.06.21_no.3	11	Apical membrane:	9392	Circumference:	35138
86	12-3seq_control_30.06.21_no.3.oir:c:2/2 - 12-3seq_control_30.06.21_no.3	11	Rest:	25746	GFP/apical memb.:	1.54578	GFP/apical memb.:	1.31314
87	12-3seq_control_30.06.21_no.3.oir:c:1/2 - 12-3seq_control_30.06.21_no.3	11	GFP Signal:	14518	GFP/circumference:	0.413171	GFP/circumference:	0.29262
88	ENP_12-3_seq_control_05.07.21_no.1.oir:c:1/3 - ENP_12-3_seq_control_05.07.21_no.1	1	Apical membrane:	16573	Circumference:	53256
89	ENP_12-3_seq_control_05.07.21_no.1.oir:c:1/3 - ENP_12-3_seq_control_05.07.21_no.1	1	Rest:	36683	GFP/apical memb.:	1.06969
90	ENP_12-3_seq_control_05.07.21_no.1.oir:c:1/3 - ENP_12-3_seq_control_05.07.21_no.1	1	GFP Signal:	17728	GFP/circumference:	0.332883
91	ENP_12-3_seq_control_05.07.21_no.1.oir:c:1/3 - ENP_12-3_seq_control_05.07.21_no.1	2	Apical membrane:	17962	Circumference:	54506
92	ENP_12-3_seq_control_05.07.21_no.1.oir:c:1/3 - ENP_12-3_seq_control_05.07.21_no.1	2	Rest:	36544	GFP/apical memb.:	1.15911
93	ENP_12-3_seq_control_05.07.21_no.1.oir:c:1/3 - ENP_12-3_seq_control_05.07.21_no.1	2	GFP Signal:	20820	GFP/circumference:	0.381976
94	ENP_12-3_seq_control_05.07.21_no.1.oir:c:1/3 - ENP_12-3_seq_control_05.07.21_no.1	3	Apical membrane:	15612	Circumference:	57540
95	ENP_12-3_seq_control_05.07.21_no.1.oir:c:1/3 - ENP_12-3_seq_control_05.07.21_no.1	3	Rest:	41928	GFP/apical memb.:	1.2222
96	ENP_12-3_seq_control_05.07.21_no.1.oir:c:1/3 - ENP_12-3_seq_control_05.07.21_no.1	3	GFP Signal:	19081	GFP/circumference:	0.331613
97	ENP_12-3_seq_control_05.07.21_no.1.oir:c:1/3 - ENP_12-3_seq_control_05.07.21_no.1	4	Apical membrane:	16021	Circumference:	52399
98	ENP_12-3_seq_control_05.07.21_no.1.oir:c:1/3 - ENP_12-3_seq_control_05.07.21_no.1	4	Rest:	36378	GFP/apical memb.:	1.286
99	ENP_12-3_seq_control_05.07.21_no.1.oir:c:1/3 - ENP_12-3_seq_control_05.07.21_no.1	4	GFP Signal:	20603	GFP/circumference:	0.393195
100	ENP_12-3_seq_control_05.07.21_no.1.oir:c:1/3 - ENP_12-3_seq_control_05.07.21_no.1	5	Apical membrane:	17402	Circumference:	48351
101	ENP_12-3_seq_control_05.07.21_no.1.oir:c:1/3 - ENP_12-3_seq_control_05.07.21_no.1	5	Rest:	30949	GFP/apical memb.:	1.25543
102	ENP_12-3_seq_control_05.07.21_no.1.oir:c:1/3 - ENP_12-3_seq_control_05.07.21_no.1	5	GFP Signal:	21847	GFP/circumference:	0.451842
103	ENP_12-3_seq_control_05.07.21_no.1.oir:c:1/3 - ENP_12-3_seq_control_05.07.21_no.1	6	Apical membrane:	14762	Circumference:	54194
104	ENP_12-3_seq_control_05.07.21_no.1.oir:c:3/3 - ENP_12-3_seq_control_05.07.21_no.1	6	Rest:	39432	GFP/apical memb.:	1.25444
105	ENP_12-3_seq_control_05.07.21_no.1.oir:c:1/3 - ENP_12-3_seq_control_05.07.21_no.1	6	GFP Signal:	18518	GFP/circumference:	0.341698
106	ENP_12-3_seq_control_05.07.21_no.1.oir:c:1/3 - ENP_12-3_seq_control_05.07.21_no.1	7	Apical membrane:	13541	Circumference:	42785
107	ENP_12-3_seq_control_05.07.21_no.1.oir:c:1/3 - ENP_12-3_seq_control_05.07.21_no.1	7	Rest:	29244	GFP/apical memb.:	1.41319
108	ENP_12-3_seq_control_05.07.21_no.1.oir:c:1/3 - ENP_12-3_seq_control_05.07.21_no.1	7	GFP Signal:	19136	GFP/circumference:	0.44726
109	ENP_12-3_seq_control_05.07.21_no.1.oir:c:1/3 - ENP_12-3_seq_control_05.07.21_no.1	8	Apical membrane:	15070	Circumference:	44997
110	ENP_12-3_seq_control_05.07.21_no.1.oir:c:1/3 - ENP_12-3_seq_control_05.07.21_no.1	8	Rest:	29927	GFP/apical memb.:	1.21573
111	ENP_12-3_seq_control_05.07.21_no.1.oir:c:1/3 - ENP_12-3_seq_control_05.07.21_no.1	8	GFP Signal:	18321	GFP/circumference:	0.40716
112	ENP_12-3_seq_control_05.07.21_no.1.oir:c:1/3 - ENP_12-3_seq_control_05.07.21_no.1	9	Apical membrane:	13960	Circumference:	44827
113	ENP_12-3_seq_control_05.07.21_no.1.oir:c:1/3 - ENP_12-3_seq_control_05.07.21_no.1	9	Rest:	30867	GFP/apical memb.:	1.82593	GFP/apical memb.:	1.30019
114	ENP_12-3_seq_control_05.07.21_no.1.oir:c:1/3 - ENP_12-3_seq_control_05.07.21_no.1	9	GFP Signal:	25490	GFP/circumference:	0.568631	GFP/circumference:	0.406251
115	ENP_12-3_seq_control_05.07.21_no.2.oir:c:1/2 - ENP_12-3_seq_control_05.07.21_no.2	1	Apical membrane:	15326	Circumference:	68100
116	ENP_12-3_seq_control_05.07.21_no.2.oir:c:1/2 - ENP_12-3_seq_control_05.07.21_no.2	1	Rest:	52774	GFP/apical memb.:	1.53178
117	ENP_12-3_seq_control_05.07.21_no.2.oir:c:1/2 - ENP_12-3_seq_control_05.07.21_no.2	1	GFP Signal:	23476	GFP/circumference:	0.344728
118	ENP_12-3_seq_control_05.07.21_no.2.oir:c:1/2 - ENP_12-3_seq_control_05.07.21_no.2	2	Apical membrane:	14714	Circumference:	70638
119	ENP_12-3_seq_control_05.07.21_no.2.oir:c:1/2 - ENP_12-3_seq_control_05.07.21_no.2	2	Rest:	55924	GFP/apical memb.:	1.60874
120	ENP_12-3_seq_control_05.07.21_no.2.oir:c:1/2 - ENP_12-3_seq_control_05.07.21_no.2	2	GFP Signal:	23671	GFP/circumference:	0.335103
121	ENP_12-3_seq_control_05.07.21_no.2.oir:c:1/2 - ENP_12-3_seq_control_05.07.21_no.2	3	Apical membrane:	14104	Circumference:	64963
122	ENP_12-3_seq_control_05.07.21_no.2.oir:c:1/2 - ENP_12-3_seq_control_05.07.21_no.2	3	Rest:	50859	GFP/apical memb.:	1.44144
123	ENP_12-3_seq_control_05.07.21_no.2.oir:c:1/2 - ENP_12-3_seq_control_05.07.21_no.2	3	GFP Signal:	20330	GFP/circumference:	0.312947
124	ENP_12-3_seq_control_05.07.21_no.2.oir:c:1/2 - ENP_12-3_seq_control_05.07.21_no.2	4	Apical membrane:	13982	Circumference:	65443
125	ENP_12-3_seq_control_05.07.21_no.2.oir:c:1/2 - ENP_12-3_seq_control_05.07.21_no.2	4	Rest:	51461	GFP/apical memb.:	1.5432
126	ENP_12-3_seq_control_05.07.21_no.2.oir:c:1/2 - ENP_12-3_seq_control_05.07.21_no.2	4	GFP Signal:	21577	GFP/circumference:	0.329707
127	ENP_12-3_seq_control_05.07.21_no.2.oir:c:1/2 - ENP_12-3_seq_control_05.07.21_no.2	5	Apical membrane:	13773	Circumference:	57546
128	ENP_12-3_seq_control_05.07.21_no.2.oir:c:1/2 - ENP_12-3_seq_control_05.07.21_no.2	5	Rest:	43773	GFP/apical memb.:	1.07282
129	ENP_12-3_seq_control_05.07.21_no.2.oir:c:1/2 - ENP_12-3_seq_control_05.07.21_no.2	5	GFP Signal:	14776	GFP/circumference:	0.256768
130	ENP_12-3_seq_control_05.07.21_no.2.oir:c:1/2 - ENP_12-3_seq_control_05.07.21_no.2	6	Apical membrane:	13322	Circumference:	51626
131	ENP_12-3_seq_control_05.07.21_no.2.oir:c:1/2 - ENP_12-3_seq_control_05.07.21_no.2	6	Rest:	38304	GFP/apical memb.:	1.35663
132	ENP_12-3_seq_control_05.07.21_no.2.oir:c:1/2 - ENP_12-3_seq_control_05.07.21_no.2	6	GFP Signal:	18073	GFP/circumference:	0.350076
133	ENP_12-3_seq_control_05.07.21_no.2.oir:c:1/2 - ENP_12-3_seq_control_05.07.21_no.2	7	Apical membrane:	13138	Circumference:	50487
134	ENP_12-3_seq_control_05.07.21_no.2.oir:c:1/2 - ENP_12-3_seq_control_05.07.21_no.2	7	Rest:	37349	GFP/apical memb.:	1.23603
135	ENP_12-3_seq_control_05.07.21_no.2.oir:c:1/2 - ENP_12-3_seq_control_05.07.21_no.2	7	GFP Signal:	16239	GFP/circumference:	0.321647
136	ENP_12-3_seq_control_05.07.21_no.2.oir:c:1/2 - ENP_12-3_seq_control_05.07.21_no.2	8	Apical membrane:	14577	Circumference:	66803
137	ENP_12-3_seq_control_05.07.21_no.2.oir:c:1/2 - ENP_12-3_seq_control_05.07.21_no.2	8	Rest:	52226	GFP/apical memb.:	1.63182
138	ENP_12-3_seq_control_05.07.21_no.2.oir:c:1/2 - ENP_12-3_seq_control_05.07.21_no.2	8	GFP Signal:	23787	GFP/circumference:	0.356077
139	ENP_12-3_seq_control_05.07.21_no.2.oir:c:1/2 - ENP_12-3_seq_control_05.07.21_no.2	9	Apical membrane:	16035	Circumference:	65551
140	ENP_12-3_seq_control_05.07.21_no.2.oir:c:1/2 - ENP_12-3_seq_control_05.07.21_no.2	9	Rest:	49516	GFP/apical memb.:	1.08126	GFP/apical memb.:	1.3893
141	ENP_12-3_seq_control_05.07.21_no.2.oir:c:1/2 - ENP_12-3_seq_control_05.07.21_no.2	9	GFP Signal:	17338	GFP/circumference:	0.264496	GFP/circumference:	0.319061
142	ENP_12-3_seq_control_05.07.21_no.3.oir:c:1/2 - ENP_12-3_seq_control_05.07.21_no.3	1	Apical membrane:	14626	Circumference:	56292
143	ENP_12-3_seq_control_05.07.21_no.3.oir:c:1/2 - ENP_12-3_seq_control_05.07.21_no.3	1	Rest:	41666	GFP/apical memb.:	1.17257
144	ENP_12-3_seq_control_05.07.21_no.3.oir:c:1/2 - ENP_12-3_seq_control_05.07.21_no.3	1	GFP Signal:	17150	GFP/circumference:	0.304661
145	ENP_12-3_seq_control_05.07.21_no.3.oir:c:1/2 - ENP_12-3_seq_control_05.07.21_no.3	2	Apical membrane:	14718	Circumference:	60481
146	ENP_12-3_seq_control_05.07.21_no.3.oir:c:1/2 - ENP_12-3_seq_control_05.07.21_no.3	2	Rest:	45763	GFP/apical memb.:	1.37729
147	ENP_12-3_seq_control_05.07.21_no.3.oir:c:1/2 - ENP_12-3_seq_control_05.07.21_no.3	2	GFP Signal:	20271	GFP/circumference:	0.335163
148	ENP_12-3_seq_control_05.07.21_no.3.oir:c:1/2 - ENP_12-3_seq_control_05.07.21_no.3	3	Apical membrane:	14639	Circumference:	53781
149	ENP_12-3_seq_control_05.07.21_no.3.oir:c:1/2 - ENP_12-3_seq_control_05.07.21_no.3	3	Rest:	39142	GFP/apical memb.:	0.915295
150	ENP_12-3_seq_control_05.07.21_no.3.oir:c:1/2 - ENP_12-3_seq_control_05.07.21_no.3	3	GFP Signal:	13399	GFP/circumference:	0.24914
151	ENP_12-3_seq_control_05.07.21_no.3.oir:c:1/2 - ENP_12-3_seq_control_05.07.21_no.3	4	Apical membrane:	12904	Circumference:	55861
152	ENP_12-3_seq_control_05.07.21_no.3.oir:c:1/2 - ENP_12-3_seq_control_05.07.21_no.3	4	Rest:	42957	GFP/apical memb.:	1.69157
153	ENP_12-3_seq_control_05.07.21_no.3.oir:c:1/2 - ENP_12-3_seq_control_05.07.21_no.3	4	GFP Signal:	21828	GFP/circumference:	0.390756
154	ENP_12-3_seq_control_05.07.21_no.3.oir:c:1/2 - ENP_12-3_seq_control_05.07.21_no.3	5	Apical membrane:	12985	Circumference:	54819
155	ENP_12-3_seq_control_05.07.21_no.3.oir:c:1/2 - ENP_12-3_seq_control_05.07.21_no.3	5	Rest:	41834	GFP/apical memb.:	1.68841
156	ENP_12-3_seq_control_05.07.21_no.3.oir:c:1/2 - ENP_12-3_seq_control_05.07.21_no.3	5	GFP Signal:	21924	GFP/circumference:	0.399934
157	ENP_12-3_seq_control_05.07.21_no.3.oir:c:1/2 - ENP_12-3_seq_control_05.07.21_no.3	6	Apical membrane:	13066	Circumference:	56235
158	ENP_12-3_seq_control_05.07.21_no.3.oir:c:1/2 - ENP_12-3_seq_control_05.07.21_no.3	6	Rest:	43169	GFP/apical memb.:	1.63325
159	ENP_12-3_seq_control_05.07.21_no.3.oir:c:1/2 - ENP_12-3_seq_control_05.07.21_no.3	6	GFP Signal:	21340	GFP/circumference:	0.379479
160	ENP_12-3_seq_control_05.07.21_no.3.oir:c:1/2 - ENP_12-3_seq_control_05.07.21_no.3	7	Apical membrane:	16987	Circumference:	71799
161	ENP_12-3_seq_control_05.07.21_no.3.oir:c:1/2 - ENP_12-3_seq_control_05.07.21_no.3	7	Rest:	54812	GFP/apical memb.:	1.25419
162	ENP_12-3_seq_control_05.07.21_no.3.oir:c:1/2 - ENP_12-3_seq_control_05.07.21_no.3	7	GFP Signal:	21305	GFP/circumference:	0.296731
163	ENP_12-3_seq_control_05.07.21_no.3.oir:c:2/2 - ENP_12-3_seq_control_05.07.21_no.3	8	Apical membrane:	15478	Circumference:	52746
164	ENP_12-3_seq_control_05.07.21_no.3.oir:c:2/2 - ENP_12-3_seq_control_05.07.21_no.3	8	Rest:	37268	GFP/apical memb.:	0.696214	GFP/apical memb.:	1.3036
165	ENP_12-3_seq_control_05.07.21_no.3.oir:c:1/2 - ENP_12-3_seq_control_05.07.21_no.3	8	GFP Signal:	10776	GFP/circumference:	0.2043	GFP/circumference:	0.320021
166	ENP_12-3_seq_control_19.07.21_no.1.oir:c:2/2 - ENP_12-3_seq_control_19.07.21_no.1	1	Apical membrane:	17809	Circumference:	81111
167	ENP_12-3_seq_control_19.07.21_no.1.oir:c:2/2 - ENP_12-3_seq_control_19.07.21_no.1	1	Rest:	63302	GFP/apical memb.:	1.22848
168	ENP_12-3_seq_control_19.07.21_no.1.oir:c:1/2 - ENP_12-3_seq_control_19.07.21_no.1	1	GFP Signal:	21878	GFP/circumference:	0.269729
169	ENP_12-3_seq_control_19.07.21_no.1.oir:c:1/2 - ENP_12-3_seq_control_19.07.21_no.1	2	Apical membrane:	16627	Circumference:	70828
170	ENP_12-3_seq_control_19.07.21_no.1.oir:c:1/2 - ENP_12-3_seq_control_19.07.21_no.1	2	Rest:	54201	GFP/apical memb.:	1.21742
171	ENP_12-3_seq_control_19.07.21_no.1.oir:c:1/2 - ENP_12-3_seq_control_19.07.21_no.1	2	GFP Signal:	20242	GFP/circumference:	0.285791
172	ENP_12-3_seq_control_19.07.21_no.1.oir:c:2/2 - ENP_12-3_seq_control_19.07.21_no.1	3	Apical membrane:	17406	Circumference:	63634
173	ENP_12-3_seq_control_19.07.21_no.1.oir:c:2/2 - ENP_12-3_seq_control_19.07.21_no.1	3	Rest:	46228	GFP/apical memb.:	1.18741
174	ENP_12-3_seq_control_19.07.21_no.1.oir:c:1/2 - ENP_12-3_seq_control_19.07.21_no.1	3	GFP Signal:	20668	GFP/circumference:	0.324795
175	ENP_12-3_seq_control_19.07.21_no.1.oir:c:2/2 - ENP_12-3_seq_control_19.07.21_no.1	4	Apical membrane:	17225	Circumference:	58315
176	ENP_12-3_seq_control_19.07.21_no.1.oir:c:2/2 - ENP_12-3_seq_control_19.07.21_no.1	4	Rest:	41090	GFP/apical memb.:	1.25486
177	ENP_12-3_seq_control_19.07.21_no.1.oir:c:1/2 - ENP_12-3_seq_control_19.07.21_no.1	4	GFP Signal:	21615	GFP/circumference:	0.370659
178	ENP_12-3_seq_control_19.07.21_no.1.oir:c:1/2 - ENP_12-3_seq_control_19.07.21_no.1	5	Apical membrane:	17422	Circumference:	66522
179	ENP_12-3_seq_control_19.07.21_no.1.oir:c:2/2 - ENP_12-3_seq_control_19.07.21_no.1	5	Rest:	49100	GFP/apical memb.:	1.3468
180	ENP_12-3_seq_control_19.07.21_no.1.oir:c:1/2 - ENP_12-3_seq_control_19.07.21_no.1	5	GFP Signal:	23464	GFP/circumference:	0.352725
181	ENP_12-3_seq_control_19.07.21_no.1.oir:c:1/2 - ENP_12-3_seq_control_19.07.21_no.1	6	Apical membrane:	17089	Circumference:	69040
182	ENP_12-3_seq_control_19.07.21_no.1.oir:c:1/2 - ENP_12-3_seq_control_19.07.21_no.1	6	Rest:	51951	GFP/apical memb.:	1.38539
183	ENP_12-3_seq_control_19.07.21_no.1.oir:c:1/2 - ENP_12-3_seq_control_19.07.21_no.1	6	GFP Signal:	23675	GFP/circumference:	0.342917
184	ENP_12-3_seq_control_19.07.21_no.1.oir:c:2/2 - ENP_12-3_seq_control_19.07.21_no.1	7	Apical membrane:	20781	Circumference:	79505
185	ENP_12-3_seq_control_19.07.21_no.1.oir:c:2/2 - ENP_12-3_seq_control_19.07.21_no.1	7	Rest:	58724	GFP/apical memb.:	0.855204
186	ENP_12-3_seq_control_19.07.21_no.1.oir:c:1/2 - ENP_12-3_seq_control_19.07.21_no.1	7	GFP Signal:	17772	GFP/circumference:	0.223533
187	ENP_12-3_seq_control_19.07.21_no.1.oir:c:2/2 - ENP_12-3_seq_control_19.07.21_no.1	8	Apical membrane:	20016	Circumference:	79391
188	ENP_12-3_seq_control_19.07.21_no.1.oir:c:2/2 - ENP_12-3_seq_control_19.07.21_no.1	8	Rest:	59375	GFP/apical memb.:	1.09707
189	ENP_12-3_seq_control_19.07.21_no.1.oir:c:1/2 - ENP_12-3_seq_control_19.07.21_no.1	8	GFP Signal:	21959	GFP/circumference:	0.276593
190	ENP_12-3_seq_control_19.07.21_no.1.oir:c:2/2 - ENP_12-3_seq_control_19.07.21_no.1	9	Apical membrane:	17099	Circumference:	57666
191	ENP_12-3_seq_control_19.07.21_no.1.oir:c:2/2 - ENP_12-3_seq_control_19.07.21_no.1	9	Rest:	40567	GFP/apical memb.:	1.01409	GFP/apical memb.:	1.1763
192	ENP_12-3_seq_control_19.07.21_no.1.oir:c:1/2 - ENP_12-3_seq_control_19.07.21_no.1	9	GFP Signal:	17340	GFP/circumference:	0.300697	GFP/circumference:	0.305271
193	ENP_12-3_seq_control_19.07.21_no.2.oir:c:1/2 - ENP_12-3_seq_control_19.07.21_no.2	1	Apical membrane:	13000	Circumference:	63755
194	ENP_12-3_seq_control_19.07.21_no.2.oir:c:1/2 - ENP_12-3_seq_control_19.07.21_no.2	1	Rest:	50755	GFP/apical memb.:	0.933615
195	ENP_12-3_seq_control_19.07.21_no.2.oir:c:1/2 - ENP_12-3_seq_control_19.07.21_no.2	1	GFP Signal:	12137	GFP/circumference:	0.190369
196	ENP_12-3_seq_control_19.07.21_no.2.oir:c:1/2 - ENP_12-3_seq_control_19.07.21_no.2	2	Apical membrane:	12330	Circumference:	54837
197	ENP_12-3_seq_control_19.07.21_no.2.oir:c:1/2 - ENP_12-3_seq_control_19.07.21_no.2	2	Rest:	42507	GFP/apical memb.:	1.99181
198	ENP_12-3_seq_control_19.07.21_no.2.oir:c:1/2 - ENP_12-3_seq_control_19.07.21_no.2	2	GFP Signal:	24559	GFP/circumference:	0.447855
199	ENP_12-3_seq_control_19.07.21_no.2.oir:c:1/2 - ENP_12-3_seq_control_19.07.21_no.2	3	Apical membrane:	12292	Circumference:	66490
200	ENP_12-3_seq_control_19.07.21_no.2.oir:c:1/2 - ENP_12-3_seq_control_19.07.21_no.2	3	Rest:	54198	GFP/apical memb.:	1.27107
201	ENP_12-3_seq_control_19.07.21_no.2.oir:c:1/2 - ENP_12-3_seq_control_19.07.21_no.2	3	GFP Signal:	15624	GFP/circumference:	0.234983
202	ENP_12-3_seq_control_19.07.21_no.2.oir:c:1/2 - ENP_12-3_seq_control_19.07.21_no.2	4	Apical membrane:	12157	Circumference:	65571
203	ENP_12-3_seq_control_19.07.21_no.2.oir:c:1/2 - ENP_12-3_seq_control_19.07.21_no.2	4	Rest:	53414	GFP/apical memb.:	1.83664
204	ENP_12-3_seq_control_19.07.21_no.2.oir:c:1/2 - ENP_12-3_seq_control_19.07.21_no.2	4	GFP Signal:	22328	GFP/circumference:	0.340516
205	ENP_12-3_seq_control_19.07.21_no.2.oir:c:1/2 - ENP_12-3_seq_control_19.07.21_no.2	5	Apical membrane:	8892	Circumference:	45309
206	ENP_12-3_seq_control_19.07.21_no.2.oir:c:1/2 - ENP_12-3_seq_control_19.07.21_no.2	5	Rest:	36417	GFP/apical memb.:	1.70726
207	ENP_12-3_seq_control_19.07.21_no.2.oir:c:1/2 - ENP_12-3_seq_control_19.07.21_no.2	5	GFP Signal:	15181	GFP/circumference:	0.335055
208	ENP_12-3_seq_control_19.07.21_no.2.oir:c:1/2 - ENP_12-3_seq_control_19.07.21_no.2	6	Apical membrane:	11062	Circumference:	49677
209	ENP_12-3_seq_control_19.07.21_no.2.oir:c:1/2 - ENP_12-3_seq_control_19.07.21_no.2	6	Rest:	38615	GFP/apical memb.:	1.77707
210	ENP_12-3_seq_control_19.07.21_no.2.oir:c:1/2 - ENP_12-3_seq_control_19.07.21_no.2	6	GFP Signal:	19658	GFP/circumference:	0.395716
211	ENP_12-3_seq_control_19.07.21_no.2.oir:c:1/2 - ENP_12-3_seq_control_19.07.21_no.2	7	Apical membrane:	10953	Circumference:	41351
212	ENP_12-3_seq_control_19.07.21_no.2.oir:c:2/2 - ENP_12-3_seq_control_19.07.21_no.2	7	Rest:	30398	GFP/apical memb.:	1.65507	GFP/apical memb.:	1.59608
213	ENP_12-3_seq_control_19.07.21_no.2.oir:c:1/2 - ENP_12-3_seq_control_19.07.21_no.2	7	GFP Signal:	18128	GFP/circumference:	0.438393	GFP/circumference:	0.340412
214	ENP_12-3_seq_FM4-64_13.07.21_no.3.oir:c:3/3 - ENP_12-3_seq_FM4-64_13.07.21_no.3	1	Apical membrane:	19099	Circumference:	82537
215	ENP_12-3_seq_FM4-64_13.07.21_no.3.oir:c:3/3 - ENP_12-3_seq_FM4-64_13.07.21_no.3	1	Rest:	63438	GFP/apical memb.:	0.820252
216	ENP_12-3_seq_FM4-64_13.07.21_no.3.oir:c:1/3 - ENP_12-3_seq_FM4-64_13.07.21_no.3	1	GFP Signal:	15666	GFP/circumference:	0.189806
217	ENP_12-3_seq_FM4-64_13.07.21_no.3.oir:c:3/3 - ENP_12-3_seq_FM4-64_13.07.21_no.3	2	Apical membrane:	19099	Circumference:	78000
218	ENP_12-3_seq_FM4-64_13.07.21_no.3.oir:c:3/3 - ENP_12-3_seq_FM4-64_13.07.21_no.3	2	Rest:	58901	GFP/apical memb.:	0.707105
219	ENP_12-3_seq_FM4-64_13.07.21_no.3.oir:c:1/3 - ENP_12-3_seq_FM4-64_13.07.21_no.3	2	GFP Signal:	13505	GFP/circumference:	0.173141
220	ENP_12-3_seq_FM4-64_13.07.21_no.3.oir:c:3/3 - ENP_12-3_seq_FM4-64_13.07.21_no.3	3	Apical membrane:	18305	Circumference:	78120
221	ENP_12-3_seq_FM4-64_13.07.21_no.3.oir:c:3/3 - ENP_12-3_seq_FM4-64_13.07.21_no.3	3	Rest:	59815	GFP/apical memb.:	0.779568
222	ENP_12-3_seq_FM4-64_13.07.21_no.3.oir:c:1/3 - ENP_12-3_seq_FM4-64_13.07.21_no.3	3	GFP Signal:	14270	GFP/circumference:	0.182668
223	ENP_12-3_seq_FM4-64_13.07.21_no.3.oir:c:3/3 - ENP_12-3_seq_FM4-64_13.07.21_no.3	4	Apical membrane:	17875	Circumference:	75658
224	ENP_12-3_seq_FM4-64_13.07.21_no.3.oir:c:3/3 - ENP_12-3_seq_FM4-64_13.07.21_no.3	4	Rest:	57783	GFP/apical memb.:	1.29471
225	ENP_12-3_seq_FM4-64_13.07.21_no.3.oir:c:1/3 - ENP_12-3_seq_FM4-64_13.07.21_no.3	4	GFP Signal:	23143	GFP/circumference:	0.30589
226	ENP_12-3_seq_FM4-64_13.07.21_no.3.oir:c:3/3 - ENP_12-3_seq_FM4-64_13.07.21_no.3	5	Apical membrane:	16192	Circumference:	65464
227	ENP_12-3_seq_FM4-64_13.07.21_no.3.oir:c:3/3 - ENP_12-3_seq_FM4-64_13.07.21_no.3	5	Rest:	49272	GFP/apical memb.:	1.19349
228	ENP_12-3_seq_FM4-64_13.07.21_no.3.oir:c:1/3 - ENP_12-3_seq_FM4-64_13.07.21_no.3	5	GFP Signal:	19325	GFP/circumference:	0.2952
229	ENP_12-3_seq_FM4-64_13.07.21_no.3.oir:c:3/3 - ENP_12-3_seq_FM4-64_13.07.21_no.3	6	Apical membrane:	16192	Circumference:	57272
230	ENP_12-3_seq_FM4-64_13.07.21_no.3.oir:c:3/3 - ENP_12-3_seq_FM4-64_13.07.21_no.3	6	Rest:	41080	GFP/apical memb.:	1.19917	GFP/apical memb.:	0.99905
231	ENP_12-3_seq_FM4-64_13.07.21_no.3.oir:c:1/3 - ENP_12-3_seq_FM4-64_13.07.21_no.3	6	GFP Signal:	19417	GFP/circumference:	0.339031	GFP/circumference:	0.247623
232	ENP_12-3_seq_FM4-64_13.07.21_no.4.oir:c:1/3 - ENP_12-3_seq_FM4-64_13.07.21_no.4	1	Apical membrane:	15478	Circumference:	61149
233	ENP_12-3_seq_FM4-64_13.07.21_no.4.oir:c:1/3 - ENP_12-3_seq_FM4-64_13.07.21_no.4	1	Rest:	45671	GFP/apical memb.:	0.867554
234	ENP_12-3_seq_FM4-64_13.07.21_no.4.oir:c:1/3 - ENP_12-3_seq_FM4-64_13.07.21_no.4	1	GFP Signal:	13428	GFP/circumference:	0.219595
235	ENP_12-3_seq_FM4-64_13.07.21_no.4.oir:c:3/3 - ENP_12-3_seq_FM4-64_13.07.21_no.4	2	Apical membrane:	13828	Circumference:	60799
236	ENP_12-3_seq_FM4-64_13.07.21_no.4.oir:c:3/3 - ENP_12-3_seq_FM4-64_13.07.21_no.4	2	Rest:	46971	GFP/apical memb.:	0.649479
237	ENP_12-3_seq_FM4-64_13.07.21_no.4.oir:c:1/3 - ENP_12-3_seq_FM4-64_13.07.21_no.4	2	GFP Signal:	8981	GFP/circumference:	0.147716
238	ENP_12-3_seq_FM4-64_13.07.21_no.4.oir:c:3/3 - ENP_12-3_seq_FM4-64_13.07.21_no.4	3	Apical membrane:	11631	Circumference:	48675
239	ENP_12-3_seq_FM4-64_13.07.21_no.4.oir:c:3/3 - ENP_12-3_seq_FM4-64_13.07.21_no.4	3	Rest:	37044	GFP/apical memb.:	0.761413
240	ENP_12-3_seq_FM4-64_13.07.21_no.4.oir:c:1/3 - ENP_12-3_seq_FM4-64_13.07.21_no.4	3	GFP Signal:	8856	GFP/circumference:	0.181941
241	ENP_12-3_seq_FM4-64_13.07.21_no.4.oir:c:3/3 - ENP_12-3_seq_FM4-64_13.07.21_no.4	4	Apical membrane:	13707	Circumference:	53972
242	ENP_12-3_seq_FM4-64_13.07.21_no.4.oir:c:3/3 - ENP_12-3_seq_FM4-64_13.07.21_no.4	4	Rest:	40265	GFP/apical memb.:	0.69636
243	ENP_12-3_seq_FM4-64_13.07.21_no.4.oir:c:1/3 - ENP_12-3_seq_FM4-64_13.07.21_no.4	4	GFP Signal:	9545	GFP/circumference:	0.176851
244	ENP_12-3_seq_FM4-64_13.07.21_no.4.oir:c:3/3 - ENP_12-3_seq_FM4-64_13.07.21_no.4	5	Apical membrane:	11897	Circumference:	57201
245	ENP_12-3_seq_FM4-64_13.07.21_no.4.oir:c:3/3 - ENP_12-3_seq_FM4-64_13.07.21_no.4	5	Rest:	45304	GFP/apical memb.:	1.24174
246	ENP_12-3_seq_FM4-64_13.07.21_no.4.oir:c:1/3 - ENP_12-3_seq_FM4-64_13.07.21_no.4	5	GFP Signal:	14773	GFP/circumference:	0.258265
247	ENP_12-3_seq_FM4-64_13.07.21_no.4.oir:c:3/3 - ENP_12-3_seq_FM4-64_13.07.21_no.4	6	Apical membrane:	8250	Circumference:	47421
248	ENP_12-3_seq_FM4-64_13.07.21_no.4.oir:c:3/3 - ENP_12-3_seq_FM4-64_13.07.21_no.4	6	Rest:	39171	GFP/apical memb.:	1.50533
249	ENP_12-3_seq_FM4-64_13.07.21_no.4.oir:c:1/3 - ENP_12-3_seq_FM4-64_13.07.21_no.4	6	GFP Signal:	12419	GFP/circumference:	0.261888
250	ENP_12-3_seq_FM4-64_13.07.21_no.4.oir:c:3/3 - ENP_12-3_seq_FM4-64_13.07.21_no.4	7	Apical membrane:	11339	Circumference:	38852
251	ENP_12-3_seq_FM4-64_13.07.21_no.4.oir:c:3/3 - ENP_12-3_seq_FM4-64_13.07.21_no.4	7	Rest:	27513	GFP/apical memb.:	1.06429	GFP/apical memb.:	0.969453
252	ENP_12-3_seq_FM4-64_13.07.21_no.4.oir:c:1/3 - ENP_12-3_seq_FM4-64_13.07.21_no.4	7	GFP Signal:	12068	GFP/circumference:	0.310615	GFP/circumference:	0.22241
253	ENP_12-3_seq_FM4-64_13.07.21_no.5.oir:c:1/3 - ENP_12-3_seq_FM4-64_13.07.21_no.5	1	Apical membrane:	16292	Circumference:	61506
254	ENP_12-3_seq_FM4-64_13.07.21_no.5.oir:c:1/3 - ENP_12-3_seq_FM4-64_13.07.21_no.5	1	Rest:	45214	GFP/apical memb.:	0.940032
255	ENP_12-3_seq_FM4-64_13.07.21_no.5.oir:c:1/3 - ENP_12-3_seq_FM4-64_13.07.21_no.5	1	GFP Signal:	15315	GFP/circumference:	0.249
256	ENP_12-3_seq_FM4-64_13.07.21_no.5.oir:c:3/3 - ENP_12-3_seq_FM4-64_13.07.21_no.5	2	Apical membrane:	13605	Circumference:	61012
257	ENP_12-3_seq_FM4-64_13.07.21_no.5.oir:c:3/3 - ENP_12-3_seq_FM4-64_13.07.21_no.5	2	Rest:	47407	GFP/apical memb.:	0.938331
258	ENP_12-3_seq_FM4-64_13.07.21_no.5.oir:c:1/3 - ENP_12-3_seq_FM4-64_13.07.21_no.5	2	GFP Signal:	12766	GFP/circumference:	0.209238
259	ENP_12-3_seq_FM4-64_13.07.21_no.5.oir:c:3/3 - ENP_12-3_seq_FM4-64_13.07.21_no.5	3	Apical membrane:	14346	Circumference:	55507
260	ENP_12-3_seq_FM4-64_13.07.21_no.5.oir:c:3/3 - ENP_12-3_seq_FM4-64_13.07.21_no.5	3	Rest:	41161	GFP/apical memb.:	0.906246
261	ENP_12-3_seq_FM4-64_13.07.21_no.5.oir:c:1/3 - ENP_12-3_seq_FM4-64_13.07.21_no.5	3	GFP Signal:	13001	GFP/circumference:	0.234223
262	ENP_12-3_seq_FM4-64_13.07.21_no.5.oir:c:1/3 - ENP_12-3_seq_FM4-64_13.07.21_no.5	4	Apical membrane:	12499	Circumference:	45013
263	ENP_12-3_seq_FM4-64_13.07.21_no.5.oir:c:1/3 - ENP_12-3_seq_FM4-64_13.07.21_no.5	4	Rest:	32514	GFP/apical memb.:	0.763101
264	ENP_12-3_seq_FM4-64_13.07.21_no.5.oir:c:1/3 - ENP_12-3_seq_FM4-64_13.07.21_no.5	4	GFP Signal:	9538	GFP/circumference:	0.211894
265	ENP_12-3_seq_FM4-64_13.07.21_no.5.oir:c:1/3 - ENP_12-3_seq_FM4-64_13.07.21_no.5	5	Apical membrane:	11604	Circumference:	48169
266	ENP_12-3_seq_FM4-64_13.07.21_no.5.oir:c:1/3 - ENP_12-3_seq_FM4-64_13.07.21_no.5	5	Rest:	36565	GFP/apical memb.:	1.32006	GFP/apical memb.:	0.973554
267	ENP_12-3_seq_FM4-64_13.07.21_no.5.oir:c:1/3 - ENP_12-3_seq_FM4-64_13.07.21_no.5	5	GFP Signal:	15318	GFP/circumference:	0.318005	GFP/circumference:	0.244472
268	ENP_12-3_seq_FM4-64_20.07.21_no.1.oir:c:2/3 - ENP_12-3_seq_FM4-64_20.07.21_no.1	1	Apical membrane:	16472	Circumference:	65362
269	ENP_12-3_seq_FM4-64_20.07.21_no.1.oir:c:2/3 - ENP_12-3_seq_FM4-64_20.07.21_no.1	1	Rest:	48890	GFP/apical memb.:	1.18237
270	ENP_12-3_seq_FM4-64_20.07.21_no.1.oir:c:1/3 - ENP_12-3_seq_FM4-64_20.07.21_no.1	1	GFP Signal:	19476	GFP/circumference:	0.297971
271	ENP_12-3_seq_FM4-64_20.07.21_no.1.oir:c:2/3 - ENP_12-3_seq_FM4-64_20.07.21_no.1	2	Apical membrane:	15474	Circumference:	76574
272	ENP_12-3_seq_FM4-64_20.07.21_no.1.oir:c:2/3 - ENP_12-3_seq_FM4-64_20.07.21_no.1	2	Rest:	61100	GFP/apical memb.:	1.58614
273	ENP_12-3_seq_FM4-64_20.07.21_no.1.oir:c:1/3 - ENP_12-3_seq_FM4-64_20.07.21_no.1	2	GFP Signal:	24544	GFP/circumference:	0.320527
274	ENP_12-3_seq_FM4-64_20.07.21_no.1.oir:c:3/3 - ENP_12-3_seq_FM4-64_20.07.21_no.1	3	Apical membrane:	15470	Circumference:	63357
275	ENP_12-3_seq_FM4-64_20.07.21_no.1.oir:c:1/3 - ENP_12-3_seq_FM4-64_20.07.21_no.1	3	Rest:	47887	GFP/apical memb.:	1.36749
276	ENP_12-3_seq_FM4-64_20.07.21_no.1.oir:c:1/3 - ENP_12-3_seq_FM4-64_20.07.21_no.1	3	GFP Signal:	21155	GFP/circumference:	0.333902
277	ENP_12-3_seq_FM4-64_20.07.21_no.1.oir:c:1/3 - ENP_12-3_seq_FM4-64_20.07.21_no.1	4	Apical membrane:	12051	Circumference:	43414
278	ENP_12-3_seq_FM4-64_20.07.21_no.1.oir:c:1/3 - ENP_12-3_seq_FM4-64_20.07.21_no.1	4	Rest:	31363	GFP/apical memb.:	1.31159
279	ENP_12-3_seq_FM4-64_20.07.21_no.1.oir:c:1/3 - ENP_12-3_seq_FM4-64_20.07.21_no.1	4	GFP Signal:	15806	GFP/circumference:	0.364076
280	ENP_12-3_seq_FM4-64_20.07.21_no.1.oir:c:1/3 - ENP_12-3_seq_FM4-64_20.07.21_no.1	5	Apical membrane:	10884	Circumference:	40573
281	ENP_12-3_seq_FM4-64_20.07.21_no.1.oir:c:1/3 - ENP_12-3_seq_FM4-64_20.07.21_no.1	5	Rest:	29689	GFP/apical memb.:	0.965086
282	ENP_12-3_seq_FM4-64_20.07.21_no.1.oir:c:1/3 - ENP_12-3_seq_FM4-64_20.07.21_no.1	5	GFP Signal:	10504	GFP/circumference:	0.258891
283	ENP_12-3_seq_FM4-64_20.07.21_no.1.oir:c:1/3 - ENP_12-3_seq_FM4-64_20.07.21_no.1	6	Apical membrane:	11114	Circumference:	37899
284	ENP_12-3_seq_FM4-64_20.07.21_no.1.oir:c:1/3 - ENP_12-3_seq_FM4-64_20.07.21_no.1	6	Rest:	26785	GFP/apical memb.:	0.944125
285	ENP_12-3_seq_FM4-64_20.07.21_no.1.oir:c:1/3 - ENP_12-3_seq_FM4-64_20.07.21_no.1	6	GFP Signal:	10493	GFP/circumference:	0.276867
286	ENP_12-3_seq_FM4-64_20.07.21_no.1.oir:c:2/3 - ENP_12-3_seq_FM4-64_20.07.21_no.1	7	Apical membrane:	11752	Circumference:	40201
287	ENP_12-3_seq_FM4-64_20.07.21_no.1.oir:c:2/3 - ENP_12-3_seq_FM4-64_20.07.21_no.1	7	Rest:	28449	GFP/apical memb.:	1.42069
288	ENP_12-3_seq_FM4-64_20.07.21_no.1.oir:c:1/3 - ENP_12-3_seq_FM4-64_20.07.21_no.1	7	GFP Signal:	16696	GFP/circumference:	0.415313
289	ENP_12-3_seq_FM4-64_20.07.21_no.1.oir:c:1/3 - ENP_12-3_seq_FM4-64_20.07.21_no.1	8	Apical membrane:	12941	Circumference:	41345
290	ENP_12-3_seq_FM4-64_20.07.21_no.1.oir:c:1/3 - ENP_12-3_seq_FM4-64_20.07.21_no.1	8	Rest:	28404	GFP/apical memb.:	1.33606
291	ENP_12-3_seq_FM4-64_20.07.21_no.1.oir:c:1/3 - ENP_12-3_seq_FM4-64_20.07.21_no.1	8	GFP Signal:	17290	GFP/circumference:	0.418188
292	ENP_12-3_seq_FM4-64_20.07.21_no.1.oir:c:1/3 - ENP_12-3_seq_FM4-64_20.07.21_no.1	9	Apical membrane:	13982	Circumference:	43443
293	ENP_12-3_seq_FM4-64_20.07.21_no.1.oir:c:1/3 - ENP_12-3_seq_FM4-64_20.07.21_no.1	9	Rest:	29461	GFP/apical memb.:	1.33572	GFP/apical memb.:	1.27214
294	ENP_12-3_seq_FM4-64_20.07.21_no.1.oir:c:1/3 - ENP_12-3_seq_FM4-64_20.07.21_no.1	9	GFP Signal:	18676	GFP/circumference:	0.429897	GFP/circumference:	0.346181
295	ENP_12-3_seq_FM4-64_20.07.21_no.2.oir:c:1/3 - ENP_12-3_seq_FM4-64_20.07.21_no.2	1	Apical membrane:	11975	Circumference:	43744
296	ENP_12-3_seq_FM4-64_20.07.21_no.2.oir:c:1/3 - ENP_12-3_seq_FM4-64_20.07.21_no.2	1	Rest:	31769	GFP/apical memb.:	0.977035
297	ENP_12-3_seq_FM4-64_20.07.21_no.2.oir:c:1/3 - ENP_12-3_seq_FM4-64_20.07.21_no.2	1	GFP Signal:	11700	GFP/circumference:	0.267465
298	ENP_12-3_seq_FM4-64_20.07.21_no.2.oir:c:1/3 - ENP_12-3_seq_FM4-64_20.07.21_no.2	2	Apical membrane:	11476	Circumference:	46895
299	ENP_12-3_seq_FM4-64_20.07.21_no.2.oir:c:1/3 - ENP_12-3_seq_FM4-64_20.07.21_no.2	2	Rest:	35419	GFP/apical memb.:	1.0007
300	ENP_12-3_seq_FM4-64_20.07.21_no.2.oir:c:1/3 - ENP_12-3_seq_FM4-64_20.07.21_no.2	2	GFP Signal:	11484	GFP/circumference:	0.244888
301	ENP_12-3_seq_FM4-64_20.07.21_no.2.oir:c:1/3 - ENP_12-3_seq_FM4-64_20.07.21_no.2	3	Apical membrane:	11036	Circumference:	37602
302	ENP_12-3_seq_FM4-64_20.07.21_no.2.oir:c:1/3 - ENP_12-3_seq_FM4-64_20.07.21_no.2	3	Rest:	26566	GFP/apical memb.:	1.06098
303	ENP_12-3_seq_FM4-64_20.07.21_no.2.oir:c:1/3 - ENP_12-3_seq_FM4-64_20.07.21_no.2	3	GFP Signal:	11709	GFP/circumference:	0.311393
304	ENP_12-3_seq_FM4-64_20.07.21_no.2.oir:c:1/3 - ENP_12-3_seq_FM4-64_20.07.21_no.2	4	Apical membrane:	11739	Circumference:	50468
305	ENP_12-3_seq_FM4-64_20.07.21_no.2.oir:c:1/3 - ENP_12-3_seq_FM4-64_20.07.21_no.2	4	Rest:	38729	GFP/apical memb.:	1.5641
306	ENP_12-3_seq_FM4-64_20.07.21_no.2.oir:c:1/3 - ENP_12-3_seq_FM4-64_20.07.21_no.2	4	GFP Signal:	18361	GFP/circumference:	0.363815
307	ENP_12-3_seq_FM4-64_20.07.21_no.2.oir:c:1/3 - ENP_12-3_seq_FM4-64_20.07.21_no.2	5	Apical membrane:	12430	Circumference:	54353
308	ENP_12-3_seq_FM4-64_20.07.21_no.2.oir:c:1/3 - ENP_12-3_seq_FM4-64_20.07.21_no.2	5	Rest:	41923	GFP/apical memb.:	0.790105
309	ENP_12-3_seq_FM4-64_20.07.21_no.2.oir:c:1/3 - ENP_12-3_seq_FM4-64_20.07.21_no.2	5	GFP Signal:	9821	GFP/circumference:	0.180689
310	ENP_12-3_seq_FM4-64_20.07.21_no.2.oir:c:1/3 - ENP_12-3_seq_FM4-64_20.07.21_no.2	6	Apical membrane:	10048	Circumference:	38683
311	ENP_12-3_seq_FM4-64_20.07.21_no.2.oir:c:1/3 - ENP_12-3_seq_FM4-64_20.07.21_no.2	6	Rest:	28635	GFP/apical memb.:	1.36465
312	ENP_12-3_seq_FM4-64_20.07.21_no.2.oir:c:1/3 - ENP_12-3_seq_FM4-64_20.07.21_no.2	6	GFP Signal:	13712	GFP/circumference:	0.354471
313	ENP_12-3_seq_FM4-64_20.07.21_no.4.oir:c:1/3 - ENP_12-3_seq_FM4-64_20.07.21_no.4	7	Apical membrane:	14104	Circumference:	52770
314	ENP_12-3_seq_FM4-64_20.07.21_no.4.oir:c:1/3 - ENP_12-3_seq_FM4-64_20.07.21_no.4	7	Rest:	38666	GFP/apical memb.:	0.940017
315	ENP_12-3_seq_FM4-64_20.07.21_no.4.oir:c:1/3 - ENP_12-3_seq_FM4-64_20.07.21_no.4	7	GFP Signal:	13258	GFP/circumference:	0.251241
316	ENP_12-3_seq_FM4-64_20.07.21_no.4.oir:c:2/3 - ENP_12-3_seq_FM4-64_20.07.21_no.4	8	Apical membrane:	15699	Circumference:	57467
317	ENP_12-3_seq_FM4-64_20.07.21_no.4.oir:c:2/3 - ENP_12-3_seq_FM4-64_20.07.21_no.4	8	Rest:	41768	GFP/apical memb.:	1.06625
318	ENP_12-3_seq_FM4-64_20.07.21_no.4.oir:c:1/3 - ENP_12-3_seq_FM4-64_20.07.21_no.4	8	GFP Signal:	16739	GFP/circumference:	0.29128
319	ENP_12-3_seq_FM4-64_20.07.21_no.4.oir:c:1/3 - ENP_12-3_seq_FM4-64_20.07.21_no.4	9	Apical membrane:	14690	Circumference:	49568
320	ENP_12-3_seq_FM4-64_20.07.21_no.4.oir:c:1/3 - ENP_12-3_seq_FM4-64_20.07.21_no.4	9	Rest:	34878	GFP/apical memb.:	0.900204
321	ENP_12-3_seq_FM4-64_20.07.21_no.4.oir:c:1/3 - ENP_12-3_seq_FM4-64_20.07.21_no.4	9	GFP Signal:	13224	GFP/circumference:	0.266785
322	ENP_12-3_seq_FM4-64_20.07.21_no.4.oir:c:1/3 - ENP_12-3_seq_FM4-64_20.07.21_no.4	10	Apical membrane:	12949	Circumference:	46783
323	ENP_12-3_seq_FM4-64_20.07.21_no.4.oir:c:1/3 - ENP_12-3_seq_FM4-64_20.07.21_no.4	10	Rest:	33834	GFP/apical memb.:	0.938605
324	ENP_12-3_seq_FM4-64_20.07.21_no.4.oir:c:1/3 - ENP_12-3_seq_FM4-64_20.07.21_no.4	10	GFP Signal:	12154	GFP/circumference:	0.259795
325	ENP_12-3_seq_FM4-64_20.07.21_no.4.oir:c:1/3 - ENP_12-3_seq_FM4-64_20.07.21_no.4	11	Apical membrane:	13985	Circumference:	50385
326	ENP_12-3_seq_FM4-64_20.07.21_no.4.oir:c:1/3 - ENP_12-3_seq_FM4-64_20.07.21_no.4	11	Rest:	36400	GFP/apical memb.:	1.05713
327	ENP_12-3_seq_FM4-64_20.07.21_no.4.oir:c:1/3 - ENP_12-3_seq_FM4-64_20.07.21_no.4	11	GFP Signal:	14784	GFP/circumference:	0.293421
328	ENP_12-3_seq_FM4-64_20.07.21_no.4.oir:c:1/3 - ENP_12-3_seq_FM4-64_20.07.21_no.4	12	Apical membrane:	10158	Circumference:	40267
329	ENP_12-3_seq_FM4-64_20.07.21_no.4.oir:c:1/3 - ENP_12-3_seq_FM4-64_20.07.21_no.4	12	Rest:	30109	GFP/apical memb.:	0.931975
330	ENP_12-3_seq_FM4-64_20.07.21_no.4.oir:c:1/3 - ENP_12-3_seq_FM4-64_20.07.21_no.4	12	GFP Signal:	9467	GFP/circumference:	0.235106
331	ENP_12-3_seq_FM4-64_20.07.21_no.4.oir:c:1/3 - ENP_12-3_seq_FM4-64_20.07.21_no.4	13	Apical membrane:	7187	Circumference:	36339
332	ENP_12-3_seq_FM4-64_20.07.21_no.4.oir:c:1/3 - ENP_12-3_seq_FM4-64_20.07.21_no.4	13	Rest:	29152	GFP/apical memb.:	1.04898	GFP/apical memb.:	1.04929
333	ENP_12-3_seq_FM4-64_20.07.21_no.4.oir:c:1/3 - ENP_12-3_seq_FM4-64_20.07.21_no.4	13	GFP Signal:	7539	GFP/circumference:	0.207463	GFP/circumference:	0.27137
334	ENP_12-3_seq_FM4-64_20.07.21_no.5.oir:c:1/3 - ENP_12-3_seq_FM4-64_20.07.21_no.5	1	Apical membrane:	12449	Circumference:	54249
335	ENP_12-3_seq_FM4-64_20.07.21_no.5.oir:c:1/3 - ENP_12-3_seq_FM4-64_20.07.21_no.5	1	Rest:	41800	GFP/apical memb.:	1.64808
336	ENP_12-3_seq_FM4-64_20.07.21_no.5.oir:c:1/3 - ENP_12-3_seq_FM4-64_20.07.21_no.5	1	GFP Signal:	20517	GFP/circumference:	0.378201
337	ENP_12-3_seq_FM4-64_20.07.21_no.5.oir:c:1/3 - ENP_12-3_seq_FM4-64_20.07.21_no.5	2	Apical membrane:	12725	Circumference:	52466
338	ENP_12-3_seq_FM4-64_20.07.21_no.5.oir:c:1/3 - ENP_12-3_seq_FM4-64_20.07.21_no.5	2	Rest:	39741	GFP/apical memb.:	1.5743
339	ENP_12-3_seq_FM4-64_20.07.21_no.5.oir:c:1/3 - ENP_12-3_seq_FM4-64_20.07.21_no.5	2	GFP Signal:	20033	GFP/circumference:	0.381828
340	ENP_12-3_seq_FM4-64_20.07.21_no.5.oir:c:1/3 - ENP_12-3_seq_FM4-64_20.07.21_no.5	3	Apical membrane:	13714	Circumference:	51097
341	ENP_12-3_seq_FM4-64_20.07.21_no.5.oir:c:1/3 - ENP_12-3_seq_FM4-64_20.07.21_no.5	3	Rest:	37383	GFP/apical memb.:	1.20366
342	ENP_12-3_seq_FM4-64_20.07.21_no.5.oir:c:1/3 - ENP_12-3_seq_FM4-64_20.07.21_no.5	3	GFP Signal:	16507	GFP/circumference:	0.323052
343	ENP_12-3_seq_FM4-64_20.07.21_no.5.oir:c:1/3 - ENP_12-3_seq_FM4-64_20.07.21_no.5	4	Apical membrane:	12919	Circumference:	49351
344	ENP_12-3_seq_FM4-64_20.07.21_no.5.oir:c:1/3 - ENP_12-3_seq_FM4-64_20.07.21_no.5	4	Rest:	36432	GFP/apical memb.:	1.07307
345	ENP_12-3_seq_FM4-64_20.07.21_no.5.oir:c:1/3 - ENP_12-3_seq_FM4-64_20.07.21_no.5	4	GFP Signal:	13863	GFP/circumference:	0.280906
346	ENP_12-3_seq_FM4-64_20.07.21_no.5.oir:c:1/3 - ENP_12-3_seq_FM4-64_20.07.21_no.5	5	Apical membrane:	11602	Circumference:	42573
347	ENP_12-3_seq_FM4-64_20.07.21_no.5.oir:c:1/3 - ENP_12-3_seq_FM4-64_20.07.21_no.5	5	Rest:	30971	GFP/apical memb.:	1.22039
348	ENP_12-3_seq_FM4-64_20.07.21_no.5.oir:c:1/3 - ENP_12-3_seq_FM4-64_20.07.21_no.5	5	GFP Signal:	14159	GFP/circumference:	0.332582
349	ENP_12-3_seq_FM4-64_20.07.21_no.5.oir:c:1/3 - ENP_12-3_seq_FM4-64_20.07.21_no.5	6	Apical membrane:	13167	Circumference:	50014
350	ENP_12-3_seq_FM4-64_20.07.21_no.5.oir:c:1/3 - ENP_12-3_seq_FM4-64_20.07.21_no.5	6	Rest:	36847	GFP/apical memb.:	1.25306
351	ENP_12-3_seq_FM4-64_20.07.21_no.5.oir:c:1/3 - ENP_12-3_seq_FM4-64_20.07.21_no.5	6	GFP Signal:	16499	GFP/circumference:	0.329888
352	ENP_12-3_seq_FM4-64_20.07.21_no.5.oir:c:1/3 - ENP_12-3_seq_FM4-64_20.07.21_no.5	7	Apical membrane:	9529	Circumference:	41100
353	ENP_12-3_seq_FM4-64_20.07.21_no.5.oir:c:1/3 - ENP_12-3_seq_FM4-64_20.07.21_no.5	7	Rest:	31571	GFP/apical memb.:	1.37213
354	ENP_12-3_seq_FM4-64_20.07.21_no.5.oir:c:1/3 - ENP_12-3_seq_FM4-64_20.07.21_no.5	7	GFP Signal:	13075	GFP/circumference:	0.318127
355	ENP_12-3_seq_FM4-64_20.07.21_no.5.oir:c:1/3 - ENP_12-3_seq_FM4-64_20.07.21_no.5	8	Apical membrane:	9624	Circumference:	37023
356	ENP_12-3_seq_FM4-64_20.07.21_no.5.oir:c:1/3 - ENP_12-3_seq_FM4-64_20.07.21_no.5	8	Rest:	27399	GFP/apical memb.:	1.48919
357	ENP_12-3_seq_FM4-64_20.07.21_no.5.oir:c:1/3 - ENP_12-3_seq_FM4-64_20.07.21_no.5	8	GFP Signal:	14332	GFP/circumference:	0.387111
358	ENP_12-3_seq_FM4-64_20.07.21_no.5.oir:c:1/3 - ENP_12-3_seq_FM4-64_20.07.21_no.5	9	Apical membrane:	14581	Circumference:	42626
359	ENP_12-3_seq_FM4-64_20.07.21_no.5.oir:c:1/3 - ENP_12-3_seq_FM4-64_20.07.21_no.5	9	Rest:	28045	GFP/apical memb.:	1.39414
360	ENP_12-3_seq_FM4-64_20.07.21_no.5.oir:c:1/3 - ENP_12-3_seq_FM4-64_20.07.21_no.5	9	GFP Signal:	20328	GFP/circumference:	0.476892
361	ENP_12-3_seq_FM4-64_20.07.21_no.5.oir:c:1/3 - ENP_12-3_seq_FM4-64_20.07.21_no.5	10	Apical membrane:	11338	Circumference:	39426
362	ENP_12-3_seq_FM4-64_20.07.21_no.5.oir:c:1/3 - ENP_12-3_seq_FM4-64_20.07.21_no.5	10	Rest:	28088	GFP/apical memb.:	1.21071	GFP/apical memb.:	1.34387
363	ENP_12-3_seq_FM4-64_20.07.21_no.5.oir:c:1/3 - ENP_12-3_seq_FM4-64_20.07.21_no.5	10	GFP Signal:	13727	GFP/circumference:	0.348171	GFP/circumference:	0.355676
364	ENP_12-3_seq_FM4-64_20.07.21_no.6.oir:c:1/3 - ENP_12-3_seq_FM4-64_20.07.21_no.6	1	Apical membrane:	12022	Circumference:	53935
365	ENP_12-3_seq_FM4-64_20.07.21_no.6.oir:c:1/3 - ENP_12-3_seq_FM4-64_20.07.21_no.6	1	Rest:	41913	GFP/apical memb.:	1.24422
366	ENP_12-3_seq_FM4-64_20.07.21_no.6.oir:c:1/3 - ENP_12-3_seq_FM4-64_20.07.21_no.6	1	GFP Signal:	14958	GFP/circumference:	0.277334
367	ENP_12-3_seq_FM4-64_20.07.21_no.6.oir:c:2/3 - ENP_12-3_seq_FM4-64_20.07.21_no.6	2	Apical membrane:	14369	Circumference:	53943
368	ENP_12-3_seq_FM4-64_20.07.21_no.6.oir:c:2/3 - ENP_12-3_seq_FM4-64_20.07.21_no.6	2	Rest:	39574	GFP/apical memb.:	0.83367
369	ENP_12-3_seq_FM4-64_20.07.21_no.6.oir:c:1/3 - ENP_12-3_seq_FM4-64_20.07.21_no.6	2	GFP Signal:	11979	GFP/circumference:	0.222068
370	ENP_12-3_seq_FM4-64_20.07.21_no.6.oir:c:1/3 - ENP_12-3_seq_FM4-64_20.07.21_no.6	3	Apical membrane:	13127	Circumference:	52311
371	ENP_12-3_seq_FM4-64_20.07.21_no.6.oir:c:1/3 - ENP_12-3_seq_FM4-64_20.07.21_no.6	3	Rest:	39184	GFP/apical memb.:	0.749676
372	ENP_12-3_seq_FM4-64_20.07.21_no.6.oir:c:1/3 - ENP_12-3_seq_FM4-64_20.07.21_no.6	3	GFP Signal:	9841	GFP/circumference:	0.188125
373	ENP_12-3_seq_FM4-64_20.07.21_no.6.oir:c:1/3 - ENP_12-3_seq_FM4-64_20.07.21_no.6	4	Apical membrane:	11160	Circumference:	43025
374	ENP_12-3_seq_FM4-64_20.07.21_no.6.oir:c:1/3 - ENP_12-3_seq_FM4-64_20.07.21_no.6	4	Rest:	31865	GFP/apical memb.:	0.723477
375	ENP_12-3_seq_FM4-64_20.07.21_no.6.oir:c:1/3 - ENP_12-3_seq_FM4-64_20.07.21_no.6	4	GFP Signal:	8074	GFP/circumference:	0.187658
376	ENP_12-3_seq_FM4-64_20.07.21_no.6.oir:c:2/3 - ENP_12-3_seq_FM4-64_20.07.21_no.6	5	Apical membrane:	12385	Circumference:	54450
377	ENP_12-3_seq_FM4-64_20.07.21_no.6.oir:c:2/3 - ENP_12-3_seq_FM4-64_20.07.21_no.6	5	Rest:	42065	GFP/apical memb.:	0.803956
378	ENP_12-3_seq_FM4-64_20.07.21_no.6.oir:c:1/3 - ENP_12-3_seq_FM4-64_20.07.21_no.6	5	GFP Signal:	9957	GFP/circumference:	0.182865
379	ENP_12-3_seq_FM4-64_20.07.21_no.6.oir:c:2/3 - ENP_12-3_seq_FM4-64_20.07.21_no.6	6	Apical membrane:	15125	Circumference:	55090
380	ENP_12-3_seq_FM4-64_20.07.21_no.6.oir:c:2/3 - ENP_12-3_seq_FM4-64_20.07.21_no.6	6	Rest:	39965	GFP/apical memb.:	1.22717
381	ENP_12-3_seq_FM4-64_20.07.21_no.6.oir:c:1/3 - ENP_12-3_seq_FM4-64_20.07.21_no.6	6	GFP Signal:	18561	GFP/circumference:	0.336921
382	ENP_12-3_seq_FM4-64_20.07.21_no.6.oir:c:1/3 - ENP_12-3_seq_FM4-64_20.07.21_no.6	7	Apical membrane:	13688	Circumference:	42446
383	ENP_12-3_seq_FM4-64_20.07.21_no.6.oir:c:1/3 - ENP_12-3_seq_FM4-64_20.07.21_no.6	7	Rest:	28758	GFP/apical memb.:	1.13815
384	ENP_12-3_seq_FM4-64_20.07.21_no.6.oir:c:1/3 - ENP_12-3_seq_FM4-64_20.07.21_no.6	7	GFP Signal:	15579	GFP/circumference:	0.367031
385	ENP_12-3_seq_FM4-64_20.07.21_no.6.oir:c:1/3 - ENP_12-3_seq_FM4-64_20.07.21_no.6	8	Apical membrane:	12985	Circumference:	39425
386	ENP_12-3_seq_FM4-64_20.07.21_no.6.oir:c:1/3 - ENP_12-3_seq_FM4-64_20.07.21_no.6	8	Rest:	26440	GFP/apical memb.:	0.972815
387	ENP_12-3_seq_FM4-64_20.07.21_no.6.oir:c:1/3 - ENP_12-3_seq_FM4-64_20.07.21_no.6	8	GFP Signal:	12632	GFP/circumference:	0.320406
388	ENP_12-3_seq_FM4-64_20.07.21_no.6.oir:c:2/3 - ENP_12-3_seq_FM4-64_20.07.21_no.6	9	Apical membrane:	13955	Circumference:	54846
389	ENP_12-3_seq_FM4-64_20.07.21_no.6.oir:c:2/3 - ENP_12-3_seq_FM4-64_20.07.21_no.6	9	Rest:	40891	GFP/apical memb.:	0.99656
390	ENP_12-3_seq_FM4-64_20.07.21_no.6.oir:c:1/3 - ENP_12-3_seq_FM4-64_20.07.21_no.6	9	GFP Signal:	13907	GFP/circumference:	0.253565
391	ENP_12-3_seq_FM4-64_20.07.21_no.6.oir:c:1/3 - ENP_12-3_seq_FM4-64_20.07.21_no.6	10	Apical membrane:	13780	Circumference:	52492
392	ENP_12-3_seq_FM4-64_20.07.21_no.6.oir:c:1/3 - ENP_12-3_seq_FM4-64_20.07.21_no.6	10	Rest:	38712	GFP/apical memb.:	1.00566
393	ENP_12-3_seq_FM4-64_20.07.21_no.6.oir:c:1/3 - ENP_12-3_seq_FM4-64_20.07.21_no.6	10	GFP Signal:	13858	GFP/circumference:	0.264002
394	ENP_12-3_seq_FM4-64_20.07.21_no.6.oir:c:2/3 - ENP_12-3_seq_FM4-64_20.07.21_no.6	11	Apical membrane:	13873	Circumference:	45818
395	ENP_12-3_seq_FM4-64_20.07.21_no.6.oir:c:2/3 - ENP_12-3_seq_FM4-64_20.07.21_no.6	11	Rest:	31945	GFP/apical memb.:	0.78887
396	ENP_12-3_seq_FM4-64_20.07.21_no.6.oir:c:1/3 - ENP_12-3_seq_FM4-64_20.07.21_no.6	11	GFP Signal:	10944	GFP/circumference:	0.238858
397	ENP_12-3_seq_FM4-64_20.07.21_no.6.oir:c:2/3 - ENP_12-3_seq_FM4-64_20.07.21_no.6	12	Apical membrane:	14458	Circumference:	49006
398	ENP_12-3_seq_FM4-64_20.07.21_no.6.oir:c:2/3 - ENP_12-3_seq_FM4-64_20.07.21_no.6	12	Rest:	34548	GFP/apical memb.:	0.731014	GFP/apical memb.:	0.934603
399	ENP_12-3_seq_FM4-64_20.07.21_no.6.oir:c:1/3 - ENP_12-3_seq_FM4-64_20.07.21_no.6	12	GFP Signal:	10569	GFP/circumference:	0.215667	GFP/circumference:	0.254542
400	ENP_12-3_seq_FM4-64_20.07.21_no.7.oir:c:1/3 - ENP_12-3_seq_FM4-64_20.07.21_no.7	1	Apical membrane:	10867	Circumference:	41811
401	ENP_12-3_seq_FM4-64_20.07.21_no.7.oir:c:1/3 - ENP_12-3_seq_FM4-64_20.07.21_no.7	1	Rest:	30944	GFP/apical memb.:	1.42882
402	ENP_12-3_seq_FM4-64_20.07.21_no.7.oir:c:1/3 - ENP_12-3_seq_FM4-64_20.07.21_no.7	1	GFP Signal:	15527	GFP/circumference:	0.371362
403	ENP_12-3_seq_FM4-64_20.07.21_no.7.oir:c:1/3 - ENP_12-3_seq_FM4-64_20.07.21_no.7	2	Apical membrane:	16328	Circumference:	67843
404	ENP_12-3_seq_FM4-64_20.07.21_no.7.oir:c:1/3 - ENP_12-3_seq_FM4-64_20.07.21_no.7	2	Rest:	51515	GFP/apical memb.:	1.42204
405	ENP_12-3_seq_FM4-64_20.07.21_no.7.oir:c:1/3 - ENP_12-3_seq_FM4-64_20.07.21_no.7	2	GFP Signal:	23219	GFP/circumference:	0.342246
406	ENP_12-3_seq_FM4-64_20.07.21_no.7.oir:c:2/3 - ENP_12-3_seq_FM4-64_20.07.21_no.7	3	Apical membrane:	15883	Circumference:	49250
407	ENP_12-3_seq_FM4-64_20.07.21_no.7.oir:c:2/3 - ENP_12-3_seq_FM4-64_20.07.21_no.7	3	Rest:	33367	GFP/apical memb.:	0.959642
408	ENP_12-3_seq_FM4-64_20.07.21_no.7.oir:c:1/3 - ENP_12-3_seq_FM4-64_20.07.21_no.7	3	GFP Signal:	15242	GFP/circumference:	0.309482
409	ENP_12-3_seq_FM4-64_20.07.21_no.7.oir:c:1/3 - ENP_12-3_seq_FM4-64_20.07.21_no.7	4	Apical membrane:	11135	Circumference:	41347
410	ENP_12-3_seq_FM4-64_20.07.21_no.7.oir:c:1/3 - ENP_12-3_seq_FM4-64_20.07.21_no.7	4	Rest:	30212	GFP/apical memb.:	1.06331
411	ENP_12-3_seq_FM4-64_20.07.21_no.7.oir:c:1/3 - ENP_12-3_seq_FM4-64_20.07.21_no.7	4	GFP Signal:	11840	GFP/circumference:	0.286357
412	ENP_12-3_seq_FM4-64_20.07.21_no.7.oir:c:1/3 - ENP_12-3_seq_FM4-64_20.07.21_no.7	5	Apical membrane:	13817	Circumference:	45619
413	ENP_12-3_seq_FM4-64_20.07.21_no.7.oir:c:1/3 - ENP_12-3_seq_FM4-64_20.07.21_no.7	5	Rest:	31802	GFP/apical memb.:	1.63501
414	ENP_12-3_seq_FM4-64_20.07.21_no.7.oir:c:1/3 - ENP_12-3_seq_FM4-64_20.07.21_no.7	5	GFP Signal:	22591	GFP/circumference:	0.49521
415	ENP_12-3_seq_FM4-64_20.07.21_no.7.oir:c:1/3 - ENP_12-3_seq_FM4-64_20.07.21_no.7	6	Apical membrane:	10391	Circumference:	42004
416	ENP_12-3_seq_FM4-64_20.07.21_no.7.oir:c:1/3 - ENP_12-3_seq_FM4-64_20.07.21_no.7	6	Rest:	31613	GFP/apical memb.:	1.76037
417	ENP_12-3_seq_FM4-64_20.07.21_no.7.oir:c:1/3 - ENP_12-3_seq_FM4-64_20.07.21_no.7	6	GFP Signal:	18292	GFP/circumference:	0.435482
418	ENP_12-3_seq_FM4-64_20.07.21_no.7.oir:c:1/3 - ENP_12-3_seq_FM4-64_20.07.21_no.7	7	Apical membrane:	9356	Circumference:	35299
419	ENP_12-3_seq_FM4-64_20.07.21_no.7.oir:c:1/3 - ENP_12-3_seq_FM4-64_20.07.21_no.7	7	Rest:	25943	GFP/apical memb.:	1.46131
420	ENP_12-3_seq_FM4-64_20.07.21_no.7.oir:c:1/3 - ENP_12-3_seq_FM4-64_20.07.21_no.7	7	GFP Signal:	13672	GFP/circumference:	0.38732
421	ENP_12-3_seq_FM4-64_20.07.21_no.7.oir:c:1/3 - ENP_12-3_seq_FM4-64_20.07.21_no.7	8	Apical membrane:	10456	Circumference:	37584
422	ENP_12-3_seq_FM4-64_20.07.21_no.7.oir:c:2/3 - ENP_12-3_seq_FM4-64_20.07.21_no.7	8	Rest:	27128	GFP/apical memb.:	1.63428
423	ENP_12-3_seq_FM4-64_20.07.21_no.7.oir:c:1/3 - ENP_12-3_seq_FM4-64_20.07.21_no.7	8	GFP Signal:	17088	GFP/circumference:	0.454662
424	ENP_12-3_seq_FM4-64_20.07.21_no.7.oir:c:1/3 - ENP_12-3_seq_FM4-64_20.07.21_no.7	9	Apical membrane:	11884	Circumference:	53502
425	ENP_12-3_seq_FM4-64_20.07.21_no.7.oir:c:1/3 - ENP_12-3_seq_FM4-64_20.07.21_no.7	9	Rest:	41618	GFP/apical memb.:	1.33263
426	ENP_12-3_seq_FM4-64_20.07.21_no.7.oir:c:1/3 - ENP_12-3_seq_FM4-64_20.07.21_no.7	9	GFP Signal:	15837	GFP/circumference:	0.296008
427	ENP_12-3_seq_FM4-64_20.07.21_no.7.oir:c:2/3 - ENP_12-3_seq_FM4-64_20.07.21_no.7	10	Apical membrane:	11880	Circumference:	44556
428	ENP_12-3_seq_FM4-64_20.07.21_no.7.oir:c:2/3 - ENP_12-3_seq_FM4-64_20.07.21_no.7	10	Rest:	32676	GFP/apical memb.:	1.32963
429	ENP_12-3_seq_FM4-64_20.07.21_no.7.oir:c:1/3 - ENP_12-3_seq_FM4-64_20.07.21_no.7	10	GFP Signal:	15796	GFP/circumference:	0.35452
430	ENP_12-3_seq_FM4-64_20.07.21_no.7.oir:c:2/3 - ENP_12-3_seq_FM4-64_20.07.21_no.7	11	Apical membrane:	12457	Circumference:	41825
431	ENP_12-3_seq_FM4-64_20.07.21_no.7.oir:c:2/3 - ENP_12-3_seq_FM4-64_20.07.21_no.7	11	Rest:	29368	GFP/apical memb.:	1.31324	GFP/apical memb.:	1.39457
432	ENP_12-3_seq_FM4-64_20.07.21_no.7.oir:c:1/3 - ENP_12-3_seq_FM4-64_20.07.21_no.7	11	GFP Signal:	16359	GFP/circumference:	0.39113	GFP/circumference:	0.374889
433	ENP_12-3_seq_FM4-64_20.07.21_no.8.oir:c:2/3 - ENP_12-3_seq_FM4-64_20.07.21_no.8	1	Apical membrane:	17257	Circumference:	70594
434	ENP_12-3_seq_FM4-64_20.07.21_no.8.oir:c:2/3 - ENP_12-3_seq_FM4-64_20.07.21_no.8	1	Rest:	53337	GFP/apical memb.:	1.30915
435	ENP_12-3_seq_FM4-64_20.07.21_no.8.oir:c:1/3 - ENP_12-3_seq_FM4-64_20.07.21_no.8	1	GFP Signal:	22592	GFP/circumference:	0.320027
436	ENP_12-3_seq_FM4-64_20.07.21_no.8.oir:c:1/3 - ENP_12-3_seq_FM4-64_20.07.21_no.8	2	Apical membrane:	15451	Circumference:	66357
437	ENP_12-3_seq_FM4-64_20.07.21_no.8.oir:c:1/3 - ENP_12-3_seq_FM4-64_20.07.21_no.8	2	Rest:	50906	GFP/apical memb.:	1.28594
438	ENP_12-3_seq_FM4-64_20.07.21_no.8.oir:c:1/3 - ENP_12-3_seq_FM4-64_20.07.21_no.8	2	GFP Signal:	19869	GFP/circumference:	0.299426
439	ENP_12-3_seq_FM4-64_20.07.21_no.8.oir:c:2/3 - ENP_12-3_seq_FM4-64_20.07.21_no.8	3	Apical membrane:	14639	Circumference:	46846
440	ENP_12-3_seq_FM4-64_20.07.21_no.8.oir:c:2/3 - ENP_12-3_seq_FM4-64_20.07.21_no.8	3	Rest:	32207	GFP/apical memb.:	1.02855
441	ENP_12-3_seq_FM4-64_20.07.21_no.8.oir:c:1/3 - ENP_12-3_seq_FM4-64_20.07.21_no.8	3	GFP Signal:	15057	GFP/circumference:	0.321415
442	ENP_12-3_seq_FM4-64_20.07.21_no.8.oir:c:2/3 - ENP_12-3_seq_FM4-64_20.07.21_no.8	4	Apical membrane:	13535	Circumference:	43956
443	ENP_12-3_seq_FM4-64_20.07.21_no.8.oir:c:2/3 - ENP_12-3_seq_FM4-64_20.07.21_no.8	4	Rest:	30421	GFP/apical memb.:	0.949021
444	ENP_12-3_seq_FM4-64_20.07.21_no.8.oir:c:1/3 - ENP_12-3_seq_FM4-64_20.07.21_no.8	4	GFP Signal:	12845	GFP/circumference:	0.292224
445	ENP_12-3_seq_FM4-64_20.07.21_no.8.oir:c:2/3 - ENP_12-3_seq_FM4-64_20.07.21_no.8	5	Apical membrane:	13397	Circumference:	43674
446	ENP_12-3_seq_FM4-64_20.07.21_no.8.oir:c:2/3 - ENP_12-3_seq_FM4-64_20.07.21_no.8	5	Rest:	30277	GFP/apical memb.:	1.07218
447	ENP_12-3_seq_FM4-64_20.07.21_no.8.oir:c:1/3 - ENP_12-3_seq_FM4-64_20.07.21_no.8	5	GFP Signal:	14364	GFP/circumference:	0.328891
448	ENP_12-3_seq_FM4-64_20.07.21_no.8.oir:c:2/3 - ENP_12-3_seq_FM4-64_20.07.21_no.8	6	Apical membrane:	13775	Circumference:	44349
449	ENP_12-3_seq_FM4-64_20.07.21_no.8.oir:c:2/3 - ENP_12-3_seq_FM4-64_20.07.21_no.8	6	Rest:	30574	GFP/apical memb.:	0.942505
450	ENP_12-3_seq_FM4-64_20.07.21_no.8.oir:c:1/3 - ENP_12-3_seq_FM4-64_20.07.21_no.8	6	GFP Signal:	12983	GFP/circumference:	0.292746
451	ENP_12-3_seq_FM4-64_20.07.21_no.8.oir:c:1/3 - ENP_12-3_seq_FM4-64_20.07.21_no.8	7	Apical membrane:	11931	Circumference:	44220
452	ENP_12-3_seq_FM4-64_20.07.21_no.8.oir:c:1/3 - ENP_12-3_seq_FM4-64_20.07.21_no.8	7	Rest:	32289	GFP/apical memb.:	1.06647
453	ENP_12-3_seq_FM4-64_20.07.21_no.8.oir:c:1/3 - ENP_12-3_seq_FM4-64_20.07.21_no.8	7	GFP Signal:	12724	GFP/circumference:	0.287743
454	ENP_12-3_seq_FM4-64_20.07.21_no.8.oir:c:2/3 - ENP_12-3_seq_FM4-64_20.07.21_no.8	8	Apical membrane:	12442	Circumference:	42340
455	ENP_12-3_seq_FM4-64_20.07.21_no.8.oir:c:2/3 - ENP_12-3_seq_FM4-64_20.07.21_no.8	8	Rest:	29898	GFP/apical memb.:	1.47002
456	ENP_12-3_seq_FM4-64_20.07.21_no.8.oir:c:1/3 - ENP_12-3_seq_FM4-64_20.07.21_no.8	8	GFP Signal:	18290	GFP/circumference:	0.431979
457	ENP_12-3_seq_FM4-64_20.07.21_no.8.oir:c:1/3 - ENP_12-3_seq_FM4-64_20.07.21_no.8	9	Apical membrane:	10519	Circumference:	41872
458	ENP_12-3_seq_FM4-64_20.07.21_no.8.oir:c:1/3 - ENP_12-3_seq_FM4-64_20.07.21_no.8	9	Rest:	31353	GFP/apical memb.:	1.68153
459	ENP_12-3_seq_FM4-64_20.07.21_no.8.oir:c:1/3 - ENP_12-3_seq_FM4-64_20.07.21_no.8	9	GFP Signal:	17688	GFP/circumference:	0.42243
460	ENP_12-3_seq_FM4-64_20.07.21_no.8.oir:c:1/3 - ENP_12-3_seq_FM4-64_20.07.21_no.8	10	Apical membrane:	10649	Circumference:	37320
461	ENP_12-3_seq_FM4-64_20.07.21_no.8.oir:c:1/3 - ENP_12-3_seq_FM4-64_20.07.21_no.8	10	Rest:	26671	GFP/apical memb.:	0.957461
462	ENP_12-3_seq_FM4-64_20.07.21_no.8.oir:c:1/3 - ENP_12-3_seq_FM4-64_20.07.21_no.8	10	GFP Signal:	10196	GFP/circumference:	0.273205
463	ENP_12-3_seq_FM4-64_20.07.21_no.8.oir:c:2/3 - ENP_12-3_seq_FM4-64_20.07.21_no.8	11	Apical membrane:	10041	Circumference:	37715
464	ENP_12-3_seq_FM4-64_20.07.21_no.8.oir:c:2/3 - ENP_12-3_seq_FM4-64_20.07.21_no.8	11	Rest:	27674	GFP/apical memb.:	1.12449
465	ENP_12-3_seq_FM4-64_20.07.21_no.8.oir:c:1/3 - ENP_12-3_seq_FM4-64_20.07.21_no.8	11	GFP Signal:	11291	GFP/circumference:	0.299377
466	ENP_12-3_seq_FM4-64_20.07.21_no.8.oir:c:1/3 - ENP_12-3_seq_FM4-64_20.07.21_no.8	12	Apical membrane:	12605	Circumference:	41977
467	ENP_12-3_seq_FM4-64_20.07.21_no.8.oir:c:1/3 - ENP_12-3_seq_FM4-64_20.07.21_no.8	12	Rest:	29372	GFP/apical memb.:	1.41103	GFP/apical memb.:	1.19153
468	ENP_12-3_seq_FM4-64_20.07.21_no.8.oir:c:1/3 - ENP_12-3_seq_FM4-64_20.07.21_no.8	12	GFP Signal:	17786	GFP/circumference:	0.423708	GFP/circumference:	0.332764
469	ENP_12-3_seq_FM4-64_20.07.21_no.9.oir:c:1/3 - ENP_12-3_seq_FM4-64_20.07.21_no.9	1	Apical membrane:	8733	Circumference:	56173
470	ENP_12-3_seq_FM4-64_20.07.21_no.9.oir:c:1/3 - ENP_12-3_seq_FM4-64_20.07.21_no.9	1	Rest:	47440	GFP/apical memb.:	2.44956
471	ENP_12-3_seq_FM4-64_20.07.21_no.9.oir:c:1/3 - ENP_12-3_seq_FM4-64_20.07.21_no.9	1	GFP Signal:	21392	GFP/circumference:	0.380824
472	ENP_12-3_seq_FM4-64_20.07.21_no.9.oir:c:1/3 - ENP_12-3_seq_FM4-64_20.07.21_no.9	2	Apical membrane:	9304	Circumference:	56083
473	ENP_12-3_seq_FM4-64_20.07.21_no.9.oir:c:1/3 - ENP_12-3_seq_FM4-64_20.07.21_no.9	2	Rest:	46779	GFP/apical memb.:	2.31277
474	ENP_12-3_seq_FM4-64_20.07.21_no.9.oir:c:1/3 - ENP_12-3_seq_FM4-64_20.07.21_no.9	2	GFP Signal:	21518	GFP/circumference:	0.383681
475	ENP_12-3_seq_FM4-64_20.07.21_no.9.oir:c:1/3 - ENP_12-3_seq_FM4-64_20.07.21_no.9	3	Apical membrane:	9325	Circumference:	54102
476	ENP_12-3_seq_FM4-64_20.07.21_no.9.oir:c:1/3 - ENP_12-3_seq_FM4-64_20.07.21_no.9	3	Rest:	44777	GFP/apical memb.:	2.22681
477	ENP_12-3_seq_FM4-64_20.07.21_no.9.oir:c:1/3 - ENP_12-3_seq_FM4-64_20.07.21_no.9	3	GFP Signal:	20765	GFP/circumference:	0.383812
478	ENP_12-3_seq_FM4-64_20.07.21_no.9.oir:c:1/3 - ENP_12-3_seq_FM4-64_20.07.21_no.9	4	Apical membrane:	11028	Circumference:	59434
479	ENP_12-3_seq_FM4-64_20.07.21_no.9.oir:c:1/3 - ENP_12-3_seq_FM4-64_20.07.21_no.9	4	Rest:	48406	GFP/apical memb.:	1.7841
480	ENP_12-3_seq_FM4-64_20.07.21_no.9.oir:c:1/3 - ENP_12-3_seq_FM4-64_20.07.21_no.9	4	GFP Signal:	19675	GFP/circumference:	0.331039
481	ENP_12-3_seq_FM4-64_20.07.21_no.9.oir:c:1/3 - ENP_12-3_seq_FM4-64_20.07.21_no.9	5	Apical membrane:	11824	Circumference:	58364
482	ENP_12-3_seq_FM4-64_20.07.21_no.9.oir:c:1/3 - ENP_12-3_seq_FM4-64_20.07.21_no.9	5	Rest:	46540	GFP/apical memb.:	2.1524
483	ENP_12-3_seq_FM4-64_20.07.21_no.9.oir:c:1/3 - ENP_12-3_seq_FM4-64_20.07.21_no.9	5	GFP Signal:	25450	GFP/circumference:	0.436056
484	ENP_12-3_seq_FM4-64_20.07.21_no.9.oir:c:1/3 - ENP_12-3_seq_FM4-64_20.07.21_no.9	6	Apical membrane:	12846	Circumference:	44181
485	ENP_12-3_seq_FM4-64_20.07.21_no.9.oir:c:1/3 - ENP_12-3_seq_FM4-64_20.07.21_no.9	6	Rest:	31335	GFP/apical memb.:	1.4926
486	ENP_12-3_seq_FM4-64_20.07.21_no.9.oir:c:1/3 - ENP_12-3_seq_FM4-64_20.07.21_no.9	6	GFP Signal:	19174	GFP/circumference:	0.433987
487	ENP_12-3_seq_FM4-64_20.07.21_no.9.oir:c:1/3 - ENP_12-3_seq_FM4-64_20.07.21_no.9	7	Apical membrane:	8910	Circumference:	45030
488	ENP_12-3_seq_FM4-64_20.07.21_no.9.oir:c:1/3 - ENP_12-3_seq_FM4-64_20.07.21_no.9	7	Rest:	36120	GFP/apical memb.:	1.81156
489	ENP_12-3_seq_FM4-64_20.07.21_no.9.oir:c:1/3 - ENP_12-3_seq_FM4-64_20.07.21_no.9	7	GFP Signal:	16141	GFP/circumference:	0.35845
490	ENP_12-3_seq_FM4-64_20.07.21_no.9.oir:c:1/3 - ENP_12-3_seq_FM4-64_20.07.21_no.9	8	Apical membrane:	8516	Circumference:	40887
491	ENP_12-3_seq_FM4-64_20.07.21_no.9.oir:c:1/3 - ENP_12-3_seq_FM4-64_20.07.21_no.9	8	Rest:	32371	GFP/apical memb.:	1.60545	GFP/apical memb.:	1.97941
492	ENP_12-3_seq_FM4-64_20.07.21_no.9.oir:c:1/3 - ENP_12-3_seq_FM4-64_20.07.21_no.9	8	GFP Signal:	13672	GFP/circumference:	0.334385	GFP/circumference:	0.380279
493	ENP_12-3_seq_FM4-64_20.07.21_no.10.oir:c:3/3 - ENP_12-3_seq_FM4-64_20.07.21_no.10	1	Apical membrane:	11187	Circumference:	53367
494	ENP_12-3_seq_FM4-64_20.07.21_no.10.oir:c:3/3 - ENP_12-3_seq_FM4-64_20.07.21_no.10	1	Rest:	42180	GFP/apical memb.:	1.00438
495	ENP_12-3_seq_FM4-64_20.07.21_no.10.oir:c:1/3 - ENP_12-3_seq_FM4-64_20.07.21_no.10	1	GFP Signal:	11236	GFP/circumference:	0.210542
496	ENP_12-3_seq_FM4-64_20.07.21_no.10.oir:c:1/3 - ENP_12-3_seq_FM4-64_20.07.21_no.10	2	Apical membrane:	12029	Circumference:	52196
497	ENP_12-3_seq_FM4-64_20.07.21_no.10.oir:c:1/3 - ENP_12-3_seq_FM4-64_20.07.21_no.10	2	Rest:	40167	GFP/apical memb.:	0.758085
498	ENP_12-3_seq_FM4-64_20.07.21_no.10.oir:c:1/3 - ENP_12-3_seq_FM4-64_20.07.21_no.10	2	GFP Signal:	9119	GFP/circumference:	0.174707
499	ENP_12-3_seq_FM4-64_20.07.21_no.10.oir:c:2/3 - ENP_12-3_seq_FM4-64_20.07.21_no.10	3	Apical membrane:	14656	Circumference:	54424
500	ENP_12-3_seq_FM4-64_20.07.21_no.10.oir:c:2/3 - ENP_12-3_seq_FM4-64_20.07.21_no.10	3	Rest:	39768	GFP/apical memb.:	0.896015
501	ENP_12-3_seq_FM4-64_20.07.21_no.10.oir:c:1/3 - ENP_12-3_seq_FM4-64_20.07.21_no.10	3	GFP Signal:	13132	GFP/circumference:	0.241291
502	ENP_12-3_seq_FM4-64_20.07.21_no.10.oir:c:2/3 - ENP_12-3_seq_FM4-64_20.07.21_no.10	4	Apical membrane:	14704	Circumference:	58391
503	ENP_12-3_seq_FM4-64_20.07.21_no.10.oir:c:2/3 - ENP_12-3_seq_FM4-64_20.07.21_no.10	4	Rest:	43687	GFP/apical memb.:	1.09562
504	ENP_12-3_seq_FM4-64_20.07.21_no.10.oir:c:1/3 - ENP_12-3_seq_FM4-64_20.07.21_no.10	4	GFP Signal:	16110	GFP/circumference:	0.275899
505	ENP_12-3_seq_FM4-64_20.07.21_no.10.oir:c:1/3 - ENP_12-3_seq_FM4-64_20.07.21_no.10	5	Apical membrane:	15059	Circumference:	66804
506	ENP_12-3_seq_FM4-64_20.07.21_no.10.oir:c:2/3 - ENP_12-3_seq_FM4-64_20.07.21_no.10	5	Rest:	51745	GFP/apical memb.:	0.982004
507	ENP_12-3_seq_FM4-64_20.07.21_no.10.oir:c:1/3 - ENP_12-3_seq_FM4-64_20.07.21_no.10	5	GFP Signal:	14788	GFP/circumference:	0.221364
508	ENP_12-3_seq_FM4-64_20.07.21_no.10.oir:c:1/3 - ENP_12-3_seq_FM4-64_20.07.21_no.10	6	Apical membrane:	12409	Circumference:	52583
509	ENP_12-3_seq_FM4-64_20.07.21_no.10.oir:c:1/3 - ENP_12-3_seq_FM4-64_20.07.21_no.10	6	Rest:	40174	GFP/apical memb.:	0.842131
510	ENP_12-3_seq_FM4-64_20.07.21_no.10.oir:c:1/3 - ENP_12-3_seq_FM4-64_20.07.21_no.10	6	GFP Signal:	10450	GFP/circumference:	0.198733
511	ENP_12-3_seq_FM4-64_20.07.21_no.10.oir:c:1/3 - ENP_12-3_seq_FM4-64_20.07.21_no.10	7	Apical membrane:	10403	Circumference:	57616
512	ENP_12-3_seq_FM4-64_20.07.21_no.10.oir:c:2/3 - ENP_12-3_seq_FM4-64_20.07.21_no.10	7	Rest:	47213	GFP/apical memb.:	1.0968	GFP/apical memb.:	0.953576
513	ENP_12-3_seq_FM4-64_20.07.21_no.10.oir:c:1/3 - ENP_12-3_seq_FM4-64_20.07.21_no.10	7	GFP Signal:	11410	GFP/circumference:	0.198035	GFP/circumference:	0.217224
514	ENP_12-3_seq_FM4-64_20.07.21_no.11.oir:c:1/3 - ENP_12-3_seq_FM4-64_20.07.21_no.11	1	Apical membrane:	7203	Circumference:	57636
515	ENP_12-3_seq_FM4-64_20.07.21_no.11.oir:c:1/3 - ENP_12-3_seq_FM4-64_20.07.21_no.11	1	Rest:	50433	GFP/apical memb.:	0.866167
516	ENP_12-3_seq_FM4-64_20.07.21_no.11.oir:c:1/3 - ENP_12-3_seq_FM4-64_20.07.21_no.11	1	GFP Signal:	6239	GFP/circumference:	0.108248
517	ENP_12-3_seq_FM4-64_20.07.21_no.11.oir:c:1/3 - ENP_12-3_seq_FM4-64_20.07.21_no.11	2	Apical membrane:	6780	Circumference:	45357
518	ENP_12-3_seq_FM4-64_20.07.21_no.11.oir:c:1/3 - ENP_12-3_seq_FM4-64_20.07.21_no.11	2	Rest:	38577	GFP/apical memb.:	1.00236
519	ENP_12-3_seq_FM4-64_20.07.21_no.11.oir:c:1/3 - ENP_12-3_seq_FM4-64_20.07.21_no.11	2	GFP Signal:	6796	GFP/circumference:	0.149834
520	ENP_12-3_seq_FM4-64_20.07.21_no.11.oir:c:1/3 - ENP_12-3_seq_FM4-64_20.07.21_no.11	3	Apical membrane:	6993	Circumference:	49715
521	ENP_12-3_seq_FM4-64_20.07.21_no.11.oir:c:1/3 - ENP_12-3_seq_FM4-64_20.07.21_no.11	3	Rest:	42722	GFP/apical memb.:	1.03618
522	ENP_12-3_seq_FM4-64_20.07.21_no.11.oir:c:1/3 - ENP_12-3_seq_FM4-64_20.07.21_no.11	3	GFP Signal:	7246	GFP/circumference:	0.145751
523	ENP_12-3_seq_FM4-64_20.07.21_no.11.oir:c:1/3 - ENP_12-3_seq_FM4-64_20.07.21_no.11	4	Apical membrane:	8148	Circumference:	47400
524	ENP_12-3_seq_FM4-64_20.07.21_no.11.oir:c:1/3 - ENP_12-3_seq_FM4-64_20.07.21_no.11	4	Rest:	39252	GFP/apical memb.:	1.50074
525	ENP_12-3_seq_FM4-64_20.07.21_no.11.oir:c:1/3 - ENP_12-3_seq_FM4-64_20.07.21_no.11	4	GFP Signal:	12228	GFP/circumference:	0.257975
526	ENP_12-3_seq_FM4-64_20.07.21_no.11.oir:c:1/3 - ENP_12-3_seq_FM4-64_20.07.21_no.11	5	Apical membrane:	8673	Circumference:	46772
527	ENP_12-3_seq_FM4-64_20.07.21_no.11.oir:c:1/3 - ENP_12-3_seq_FM4-64_20.07.21_no.11	5	Rest:	38099	GFP/apical memb.:	1.37219
528	ENP_12-3_seq_FM4-64_20.07.21_no.11.oir:c:1/3 - ENP_12-3_seq_FM4-64_20.07.21_no.11	5	GFP Signal:	11901	GFP/circumference:	0.254447
529	ENP_12-3_seq_FM4-64_20.07.21_no.11.oir:c:1/3 - ENP_12-3_seq_FM4-64_20.07.21_no.11	6	Apical membrane:	7873	Circumference:	51296
530	ENP_12-3_seq_FM4-64_20.07.21_no.11.oir:c:1/3 - ENP_12-3_seq_FM4-64_20.07.21_no.11	6	Rest:	43423	GFP/apical memb.:	1.75537	GFP/apical memb.:	1.2555
531	ENP_12-3_seq_FM4-64_20.07.21_no.11.oir:c:1/3 - ENP_12-3_seq_FM4-64_20.07.21_no.11	6	GFP Signal:	13820	GFP/circumference:	0.269417	GFP/circumference:	0.197612
532	ENP_12-3_seq_FM464_21.09.21_no.2.oir:c:2/3 - ENP_12-3_seq_FM464_21.09.21_no.2	1	Apical membrane:	18711	Circumference:	56300
533	ENP_12-3_seq_FM464_21.09.21_no.2.oir:c:2/3 - ENP_12-3_seq_FM464_21.09.21_no.2	1	Rest:	37589	GFP/apical memb.:	0.872214
534	ENP_12-3_seq_FM464_21.09.21_no.2.oir:c:1/3 - ENP_12-3_seq_FM464_21.09.21_no.2	1	GFP Signal:	16320	GFP/circumference:	0.289876
535	ENP_12-3_seq_FM464_21.09.21_no.2.oir:c:2/3 - ENP_12-3_seq_FM464_21.09.21_no.2	2	Apical membrane:	18598	Circumference:	55054
536	ENP_12-3_seq_FM464_21.09.21_no.2.oir:c:2/3 - ENP_12-3_seq_FM464_21.09.21_no.2	2	Rest:	36456	GFP/apical memb.:	0.950747
537	ENP_12-3_seq_FM464_21.09.21_no.2.oir:c:1/3 - ENP_12-3_seq_FM464_21.09.21_no.2	2	GFP Signal:	17682	GFP/circumference:	0.321176
538	ENP_12-3_seq_FM464_21.09.21_no.2.oir:c:2/3 - ENP_12-3_seq_FM464_21.09.21_no.2	3	Apical membrane:	17401	Circumference:	54256
539	ENP_12-3_seq_FM464_21.09.21_no.2.oir:c:2/3 - ENP_12-3_seq_FM464_21.09.21_no.2	3	Rest:	36855	GFP/apical memb.:	1.1416
540	ENP_12-3_seq_FM464_21.09.21_no.2.oir:c:1/3 - ENP_12-3_seq_FM464_21.09.21_no.2	3	GFP Signal:	19865	GFP/circumference:	0.366135
541	ENP_12-3_seq_FM464_21.09.21_no.2.oir:c:2/3 - ENP_12-3_seq_FM464_21.09.21_no.2	4	Apical membrane:	12018	Circumference:	51178
542	ENP_12-3_seq_FM464_21.09.21_no.2.oir:c:2/3 - ENP_12-3_seq_FM464_21.09.21_no.2	4	Rest:	39160	GFP/apical memb.:	1.17582
543	ENP_12-3_seq_FM464_21.09.21_no.2.oir:c:1/3 - ENP_12-3_seq_FM464_21.09.21_no.2	4	GFP Signal:	14131	GFP/circumference:	0.276115
544	ENP_12-3_seq_FM464_21.09.21_no.2.oir:c:2/3 - ENP_12-3_seq_FM464_21.09.21_no.2	5	Apical membrane:	19110	Circumference:	58258
545	ENP_12-3_seq_FM464_21.09.21_no.2.oir:c:2/3 - ENP_12-3_seq_FM464_21.09.21_no.2	5	Rest:	39148	GFP/apical memb.:	0.933543
546	ENP_12-3_seq_FM464_21.09.21_no.2.oir:c:1/3 - ENP_12-3_seq_FM464_21.09.21_no.2	5	GFP Signal:	17840	GFP/circumference:	0.306224
547	ENP_12-3_seq_FM464_21.09.21_no.2.oir:c:2/3 - ENP_12-3_seq_FM464_21.09.21_no.2	6	Apical membrane:	17962	Circumference:	53098
548	ENP_12-3_seq_FM464_21.09.21_no.2.oir:c:2/3 - ENP_12-3_seq_FM464_21.09.21_no.2	6	Rest:	35136	GFP/apical memb.:	0.926846
549	ENP_12-3_seq_FM464_21.09.21_no.2.oir:c:1/3 - ENP_12-3_seq_FM464_21.09.21_no.2	6	GFP Signal:	16648	GFP/circumference:	0.313533
550	ENP_12-3_seq_FM464_21.09.21_no.2.oir:c:1/3 - ENP_12-3_seq_FM464_21.09.21_no.2	7	Apical membrane:	9441	Circumference:	42099
551	ENP_12-3_seq_FM464_21.09.21_no.2.oir:c:1/3 - ENP_12-3_seq_FM464_21.09.21_no.2	7	Rest:	32658	GFP/apical memb.:	1.45673	GFP/apical memb.:	1.06536
552	ENP_12-3_seq_FM464_21.09.21_no.2.oir:c:1/3 - ENP_12-3_seq_FM464_21.09.21_no.2	7	GFP Signal:	13753	GFP/circumference:	0.326682	GFP/circumference:	0.314249

## Sheet: ENP_∆Cterm
S3 Dataset: lateral GFP signal extendion
ENP-∆Cterm
#	Plant_Name	Cell #		Measurement	Single cell	Calculation	Single plant	Mean value
1	DELTA_C_alpha_control_23.06.21_no.1.oir:c:2/2 - DELTA_C_alpha_control_23.06.21_no.1	1	Apical membrane:	13673	Circumference:	45305			Mean valueGFP/apical memb.:	0.871565
2	DELTA_C_alpha_control_23.06.21_no.1.oir:c:2/2 - DELTA_C_alpha_control_23.06.21_no.1	1	Rest:	31632	GFP/apical memb.:	0.979741			Mean value GFP/circumference.:	0.225791
3	DELTA_C_alpha_control_23.06.21_no.1.oir:c:1/2 - DELTA_C_alpha_control_23.06.21_no.1	1	GFP Signal:	13396	GFP/circumference:	0.295685			OF SINGLE CELLS!
4	DELTA_C_alpha_control_23.06.21_no.1.oir:c:2/2 - DELTA_C_alpha_control_23.06.21_no.1	2	Apical membrane:	16306	Circumference:	47603
5	DELTA_C_alpha_control_23.06.21_no.1.oir:c:1/2 - DELTA_C_alpha_control_23.06.21_no.1	2	Rest:	31297	GFP/apical memb.:	0.941494
6	DELTA_C_alpha_control_23.06.21_no.1.oir:c:1/2 - DELTA_C_alpha_control_23.06.21_no.1	2	GFP Signal:	15352	GFP/circumference:	0.322501
7	DELTA_C_alpha_control_23.06.21_no.1.oir:c:2/2 - DELTA_C_alpha_control_23.06.21_no.1	3	Apical membrane:	16711	Circumference:	51725			Mean value GFP/apical memb.:	0.869976
8	DELTA_C_alpha_control_23.06.21_no.1.oir:c:2/2 - DELTA_C_alpha_control_23.06.21_no.1	3	Rest:	35014	GFP/apical memb.:	0.859853			Mean value GFP/circumference.:	0.223349
9	DELTA_C_alpha_control_23.06.21_no.1.oir:c:1/2 - DELTA_C_alpha_control_23.06.21_no.1	3	GFP Signal:	14369	GFP/circumference:	0.277796			OF PLANT mean value!
10	DELTA_C_alpha_control_23.06.21_no.1.oir:c:2/2 - DELTA_C_alpha_control_23.06.21_no.1	4	Apical membrane:	15335	Circumference:	45091
11	DELTA_C_alpha_control_23.06.21_no.1.oir:c:1/2 - DELTA_C_alpha_control_23.06.21_no.1	4	Rest:	29756	GFP/apical memb.:	0.918813
12	DELTA_C_alpha_control_23.06.21_no.1.oir:c:1/2 - DELTA_C_alpha_control_23.06.21_no.1	4	GFP Signal:	14090	GFP/circumference:	0.312479
13	DELTA_C_alpha_control_23.06.21_no.1.oir:c:2/2 - DELTA_C_alpha_control_23.06.21_no.1	5	Apical membrane:	16159	Circumference:	47735
14	DELTA_C_alpha_control_23.06.21_no.1.oir:c:2/2 - DELTA_C_alpha_control_23.06.21_no.1	5	Rest:	31576	GFP/apical memb.:	0.854694
15	DELTA_C_alpha_control_23.06.21_no.1.oir:c:1/2 - DELTA_C_alpha_control_23.06.21_no.1	5	GFP Signal:	13811	GFP/circumference:	0.289326
16	DELTA_C_alpha_control_23.06.21_no.1.oir:c:2/2 - DELTA_C_alpha_control_23.06.21_no.1	6	Apical membrane:	14777	Circumference:	45759
17	DELTA_C_alpha_control_23.06.21_no.1.oir:c:2/2 - DELTA_C_alpha_control_23.06.21_no.1	6	Rest:	30982	GFP/apical memb.:	0.831833
18	DELTA_C_alpha_control_23.06.21_no.1.oir:c:1/2 - DELTA_C_alpha_control_23.06.21_no.1	6	GFP Signal:	12292	GFP/circumference:	0.268625
19	DELTA_C_alpha_control_23.06.21_no.1.oir:c:2/2 - DELTA_C_alpha_control_23.06.21_no.1	7	Apical membrane:	18251	Circumference:	56538
20	DELTA_C_alpha_control_23.06.21_no.1.oir:c:2/2 - DELTA_C_alpha_control_23.06.21_no.1	7	Rest:	38287	GFP/apical memb.:	0.710591
21	DELTA_C_alpha_control_23.06.21_no.1.oir:c:1/2 - DELTA_C_alpha_control_23.06.21_no.1	7	GFP Signal:	12969	GFP/circumference:	0.229386
22	DELTA_C_alpha_control_23.06.21_no.1.oir:c:2/2 - DELTA_C_alpha_control_23.06.21_no.1	8	Apical membrane:	18407	Circumference:	56829
23	DELTA_C_alpha_control_23.06.21_no.1.oir:c:1/2 - DELTA_C_alpha_control_23.06.21_no.1	8	Rest:	38422	GFP/apical memb.:	0.779975
24	DELTA_C_alpha_control_23.06.21_no.1.oir:c:1/2 - DELTA_C_alpha_control_23.06.21_no.1	8	GFP Signal:	14357	GFP/circumference:	0.252635
25	DELTA_C_alpha_control_23.06.21_no.1.oir:c:2/2 - DELTA_C_alpha_control_23.06.21_no.1	9	Apical membrane:	16384	Circumference:	45352
26	DELTA_C_alpha_control_23.06.21_no.1.oir:c:2/2 - DELTA_C_alpha_control_23.06.21_no.1	9	Rest:	28968	GFP/apical memb.:	1.03076
27	DELTA_C_alpha_control_23.06.21_no.1.oir:c:1/2 - DELTA_C_alpha_control_23.06.21_no.1	9	GFP Signal:	16888	GFP/circumference:	0.372376
28	DELTA_C_alpha_control_23.06.21_no.1.oir:c:2/2 - DELTA_C_alpha_control_23.06.21_no.1	10	Apical membrane:	14502	Circumference:	43842
29	DELTA_C_alpha_control_23.06.21_no.1.oir:c:2/2 - DELTA_C_alpha_control_23.06.21_no.1	10	Rest:	29340	GFP/apical memb.:	0.811267
30	DELTA_C_alpha_control_23.06.21_no.1.oir:c:1/2 - DELTA_C_alpha_control_23.06.21_no.1	10	GFP Signal:	11765	GFP/circumference:	0.26835
31	DELTA_C_alpha_control_23.06.21_no.1.oir:c:2/2 - DELTA_C_alpha_control_23.06.21_no.1	11	Apical membrane:	14933	Circumference:	56746
32	DELTA_C_alpha_control_23.06.21_no.1.oir:c:1/2 - DELTA_C_alpha_control_23.06.21_no.1	11	Rest:	41813	GFP/apical memb.:	0.95299	GFP/apical memb.:	0.879274
33	DELTA_C_alpha_control_23.06.21_no.1.oir:c:1/2 - DELTA_C_alpha_control_23.06.21_no.1	11	GFP Signal:	14231	GFP/circumference:	0.250784	GFP/circumference:	0.285449
34	DELTA_C_alpha_control_23.06.21_no.2.oir:c:2/2 - DELTA_C_alpha_control_23.06.21_no.2	1	Apical membrane:	23068	Circumference:	68124
35	DELTA_C_alpha_control_23.06.21_no.2.oir:c:2/2 - DELTA_C_alpha_control_23.06.21_no.2	1	Rest:	45056	GFP/apical memb.:	0.719351
36	DELTA_C_alpha_control_23.06.21_no.2.oir:c:1/2 - DELTA_C_alpha_control_23.06.21_no.2	1	GFP Signal:	16594	GFP/circumference:	0.243585
37	DELTA_C_alpha_control_23.06.21_no.2.oir:c:2/2 - DELTA_C_alpha_control_23.06.21_no.2	2	Apical membrane:	19163	Circumference:	53756
38	DELTA_C_alpha_control_23.06.21_no.2.oir:c:2/2 - DELTA_C_alpha_control_23.06.21_no.2	2	Rest:	34593	GFP/apical memb.:	0.902729
39	DELTA_C_alpha_control_23.06.21_no.2.oir:c:1/2 - DELTA_C_alpha_control_23.06.21_no.2	2	GFP Signal:	17299	GFP/circumference:	0.321806
40	DELTA_C_alpha_control_23.06.21_no.2.oir:c:2/2 - DELTA_C_alpha_control_23.06.21_no.2	3	Apical membrane:	17713	Circumference:	53514
41	DELTA_C_alpha_control_23.06.21_no.2.oir:c:2/2 - DELTA_C_alpha_control_23.06.21_no.2	3	Rest:	35801	GFP/apical memb.:	0.930729
42	DELTA_C_alpha_control_23.06.21_no.2.oir:c:1/2 - DELTA_C_alpha_control_23.06.21_no.2	3	GFP Signal:	16486	GFP/circumference:	0.308069
43	DELTA_C_alpha_control_23.06.21_no.2.oir:c:2/2 - DELTA_C_alpha_control_23.06.21_no.2	4	Apical membrane:	19801	Circumference:	57803
44	DELTA_C_alpha_control_23.06.21_no.2.oir:c:2/2 - DELTA_C_alpha_control_23.06.21_no.2	4	Rest:	38002	GFP/apical memb.:	0.671532
45	DELTA_C_alpha_control_23.06.21_no.2.oir:c:1/2 - DELTA_C_alpha_control_23.06.21_no.2	4	GFP Signal:	13297	GFP/circumference:	0.23004
46	DELTA_C_alpha_control_23.06.21_no.2.oir:c:2/2 - DELTA_C_alpha_control_23.06.21_no.2	5	Apical membrane:	22167	Circumference:	61756
47	DELTA_C_alpha_control_23.06.21_no.2.oir:c:2/2 - DELTA_C_alpha_control_23.06.21_no.2	5	Rest:	39589	GFP/apical memb.:	0.786124
48	DELTA_C_alpha_control_23.06.21_no.2.oir:c:1/2 - DELTA_C_alpha_control_23.06.21_no.2	5	GFP Signal:	17426	GFP/circumference:	0.282175
49	DELTA_C_alpha_control_23.06.21_no.2.oir:c:2/2 - DELTA_C_alpha_control_23.06.21_no.2	6	Apical membrane:	17023	Circumference:	51217
50	DELTA_C_alpha_control_23.06.21_no.2.oir:c:2/2 - DELTA_C_alpha_control_23.06.21_no.2	6	Rest:	34194	GFP/apical memb.:	0.779005	GFP/apical memb.:	0.798245
51	DELTA_C_alpha_control_23.06.21_no.2.oir:c:1/2 - DELTA_C_alpha_control_23.06.21_no.2	6	GFP Signal:	13261	GFP/circumference:	0.258918	GFP/circumference:	0.274099
52	DELTAC_alpha_control_13.09.21_no.1.oir:c:2/2 - DELTAC_alpha_control_13.09.21_no.1	1	Apical membrane:	13684	Circumference:	53407
53	DELTAC_alpha_control_13.09.21_no.1.oir:c:2/2 - DELTAC_alpha_control_13.09.21_no.1	1	Rest:	39723	GFP/apical memb.:	0.81979
54	DELTAC_alpha_control_13.09.21_no.1.oir:c:1/2 - DELTAC_alpha_control_13.09.21_no.1	1	GFP Signal:	11218	GFP/circumference:	0.210047
55	DELTAC_alpha_control_13.09.21_no.1.oir:c:2/2 - DELTAC_alpha_control_13.09.21_no.1	2	Apical membrane:	13789	Circumference:	60126
56	DELTAC_alpha_control_13.09.21_no.1.oir:c:2/2 - DELTAC_alpha_control_13.09.21_no.1	2	Rest:	46337	GFP/apical memb.:	0.776053
57	DELTAC_alpha_control_13.09.21_no.1.oir:c:1/2 - DELTAC_alpha_control_13.09.21_no.1	2	GFP Signal:	10701	GFP/circumference:	0.177976
58	DELTAC_alpha_control_13.09.21_no.1.oir:c:2/2 - DELTAC_alpha_control_13.09.21_no.1	3	Apical membrane:	15207	Circumference:	57015
59	DELTAC_alpha_control_13.09.21_no.1.oir:c:2/2 - DELTAC_alpha_control_13.09.21_no.1	3	Rest:	41808	GFP/apical memb.:	0.846387
60	DELTAC_alpha_control_13.09.21_no.1.oir:c:1/2 - DELTAC_alpha_control_13.09.21_no.1	3	GFP Signal:	12871	GFP/circumference:	0.225748
61	DELTAC_alpha_control_13.09.21_no.1.oir:c:2/2 - DELTAC_alpha_control_13.09.21_no.1	4	Apical membrane:	15744	Circumference:	57137
62	DELTAC_alpha_control_13.09.21_no.1.oir:c:2/2 - DELTAC_alpha_control_13.09.21_no.1	4	Rest:	41393	GFP/apical memb.:	0.72815
63	DELTAC_alpha_control_13.09.21_no.1.oir:c:1/2 - DELTAC_alpha_control_13.09.21_no.1	4	GFP Signal:	11464	GFP/circumference:	0.200641
64	DELTAC_alpha_control_13.09.21_no.1.oir:c:2/2 - DELTAC_alpha_control_13.09.21_no.1	5	Apical membrane:	16035	Circumference:	58653
65	DELTAC_alpha_control_13.09.21_no.1.oir:c:2/2 - DELTAC_alpha_control_13.09.21_no.1	5	Rest:	42618	GFP/apical memb.:	0.827627
66	DELTAC_alpha_control_13.09.21_no.1.oir:c:1/2 - DELTAC_alpha_control_13.09.21_no.1	5	GFP Signal:	13271	GFP/circumference:	0.226263
67	DELTAC_alpha_control_13.09.21_no.1.oir:c:2/2 - DELTAC_alpha_control_13.09.21_no.1	6	Apical membrane:	15895	Circumference:	66674
68	DELTAC_alpha_control_13.09.21_no.1.oir:c:2/2 - DELTAC_alpha_control_13.09.21_no.1	6	Rest:	50779	GFP/apical memb.:	1.10425
69	DELTAC_alpha_control_13.09.21_no.1.oir:c:1/2 - DELTAC_alpha_control_13.09.21_no.1	6	GFP Signal:	17552	GFP/circumference:	0.263251
70	DELTAC_alpha_control_13.09.21_no.1.oir:c:2/2 - DELTAC_alpha_control_13.09.21_no.1	7	Apical membrane:	16576	Circumference:	66526
71	DELTAC_alpha_control_13.09.21_no.1.oir:c:2/2 - DELTAC_alpha_control_13.09.21_no.1	7	Rest:	49950	GFP/apical memb.:	0.884773
72	DELTAC_alpha_control_13.09.21_no.1.oir:c:1/2 - DELTAC_alpha_control_13.09.21_no.1	7	GFP Signal:	14666	GFP/circumference:	0.220455
73	DELTAC_alpha_control_13.09.21_no.1.oir:c:2/2 - DELTAC_alpha_control_13.09.21_no.1	8	Apical membrane:	17151	Circumference:	63881
74	DELTAC_alpha_control_13.09.21_no.1.oir:c:2/2 - DELTAC_alpha_control_13.09.21_no.1	8	Rest:	46730	GFP/apical memb.:	0.798029
75	DELTAC_alpha_control_13.09.21_no.1.oir:c:1/2 - DELTAC_alpha_control_13.09.21_no.1	8	GFP Signal:	13687	GFP/circumference:	0.214258
76	DELTAC_alpha_control_13.09.21_no.1.oir:c:2/2 - DELTAC_alpha_control_13.09.21_no.1	9	Apical membrane:	15761	Circumference:	59015
77	DELTAC_alpha_control_13.09.21_no.1.oir:c:2/2 - DELTAC_alpha_control_13.09.21_no.1	9	Rest:	43254	GFP/apical memb.:	0.879576
78	DELTAC_alpha_control_13.09.21_no.1.oir:c:1/2 - DELTAC_alpha_control_13.09.21_no.1	9	GFP Signal:	13863	GFP/circumference:	0.234906
79	DELTAC_alpha_control_13.09.21_no.1.oir:c:2/2 - DELTAC_alpha_control_13.09.21_no.1	10	Apical membrane:	14708	Circumference:	56741
80	DELTAC_alpha_control_13.09.21_no.1.oir:c:2/2 - DELTAC_alpha_control_13.09.21_no.1	10	Rest:	42033	GFP/apical memb.:	0.980011
81	DELTAC_alpha_control_13.09.21_no.1.oir:c:1/2 - DELTAC_alpha_control_13.09.21_no.1	10	GFP Signal:	14414	GFP/circumference:	0.254031
82	DELTAC_alpha_control_13.09.21_no.1.oir:c:2/2 - DELTAC_alpha_control_13.09.21_no.1	11	Apical membrane:	15963	Circumference:	59547
83	DELTAC_alpha_control_13.09.21_no.1.oir:c:2/2 - DELTAC_alpha_control_13.09.21_no.1	11	Rest:	43584	GFP/apical memb.:	0.825346	GFP/apical memb.:	0.860908
84	DELTAC_alpha_control_13.09.21_no.1.oir:c:1/2 - DELTAC_alpha_control_13.09.21_no.1	11	GFP Signal:	13175	GFP/circumference:	0.221254	GFP/circumference:	0.222621
85	DELTAC_alpha_FM4-64_14.09.21_no.3.oir:c:2/3 - DELTAC_alpha_FM4-64_14.09.21_no.3	1	Apical membrane:	12989	Circumference:	57970
86	DELTAC_alpha_FM4-64_14.09.21_no.3.oir:c:2/3 - DELTAC_alpha_FM4-64_14.09.21_no.3	1	Rest:	44981	GFP/apical memb.:	0.829933
87	DELTAC_alpha_FM4-64_14.09.21_no.3.oir:c:1/3 - DELTAC_alpha_FM4-64_14.09.21_no.3	1	GFP Signal:	10780	GFP/circumference:	0.185958
88	DELTAC_alpha_FM4-64_14.09.21_no.3.oir:c:2/3 - DELTAC_alpha_FM4-64_14.09.21_no.3	2	Apical membrane:	12457	Circumference:	58220
89	DELTAC_alpha_FM4-64_14.09.21_no.3.oir:c:2/3 - DELTAC_alpha_FM4-64_14.09.21_no.3	2	Rest:	45763	GFP/apical memb.:	0.826282
90	DELTAC_alpha_FM4-64_14.09.21_no.3.oir:c:1/3 - DELTAC_alpha_FM4-64_14.09.21_no.3	2	GFP Signal:	10293	GFP/circumference:	0.176795
91	DELTAC_alpha_FM4-64_14.09.21_no.3.oir:c:2/3 - DELTAC_alpha_FM4-64_14.09.21_no.3	3	Apical membrane:	13813	Circumference:	61284
92	DELTAC_alpha_FM4-64_14.09.21_no.3.oir:c:2/3 - DELTAC_alpha_FM4-64_14.09.21_no.3	3	Rest:	47471	GFP/apical memb.:	0.700138
93	DELTAC_alpha_FM4-64_14.09.21_no.3.oir:c:1/3 - DELTAC_alpha_FM4-64_14.09.21_no.3	3	GFP Signal:	9671	GFP/circumference:	0.157806
94	DELTAC_alpha_FM4-64_14.09.21_no.3.oir:c:2/3 - DELTAC_alpha_FM4-64_14.09.21_no.3	4	Apical membrane:	13123	Circumference:	55338
95	DELTAC_alpha_FM4-64_14.09.21_no.3.oir:c:2/3 - DELTAC_alpha_FM4-64_14.09.21_no.3	4	Rest:	42215	GFP/apical memb.:	0.783129
96	DELTAC_alpha_FM4-64_14.09.21_no.3.oir:c:1/3 - DELTAC_alpha_FM4-64_14.09.21_no.3	4	GFP Signal:	10277	GFP/circumference:	0.185713
97	DELTAC_alpha_FM4-64_14.09.21_no.3.oir:c:2/3 - DELTAC_alpha_FM4-64_14.09.21_no.3	5	Apical membrane:	14921	Circumference:	62419
98	DELTAC_alpha_FM4-64_14.09.21_no.3.oir:c:2/3 - DELTAC_alpha_FM4-64_14.09.21_no.3	5	Rest:	47498	GFP/apical memb.:	0.78728
99	DELTAC_alpha_FM4-64_14.09.21_no.3.oir:c:1/3 - DELTAC_alpha_FM4-64_14.09.21_no.3	5	GFP Signal:	11747	GFP/circumference:	0.188196
100	DELTAC_alpha_FM4-64_14.09.21_no.3.oir:c:2/3 - DELTAC_alpha_FM4-64_14.09.21_no.3	6	Apical membrane:	14794	Circumference:	63708
101	DELTAC_alpha_FM4-64_14.09.21_no.3.oir:c:2/3 - DELTAC_alpha_FM4-64_14.09.21_no.3	6	Rest:	48914	GFP/apical memb.:	0.832702
102	DELTAC_alpha_FM4-64_14.09.21_no.3.oir:c:1/3 - DELTAC_alpha_FM4-64_14.09.21_no.3	6	GFP Signal:	12319	GFP/circumference:	0.193367
103	DELTAC_alpha_FM4-64_14.09.21_no.3.oir:c:2/3 - DELTAC_alpha_FM4-64_14.09.21_no.3	7	Apical membrane:	14918	Circumference:	64649
104	DELTAC_alpha_FM4-64_14.09.21_no.3.oir:c:2/3 - DELTAC_alpha_FM4-64_14.09.21_no.3	7	Rest:	49731	GFP/apical memb.:	0.907695
105	DELTAC_alpha_FM4-64_14.09.21_no.3.oir:c:1/3 - DELTAC_alpha_FM4-64_14.09.21_no.3	7	GFP Signal:	13541	GFP/circumference:	0.209454
106	DELTAC_alpha_FM4-64_14.09.21_no.3.oir:c:2/3 - DELTAC_alpha_FM4-64_14.09.21_no.3	8	Apical membrane:	15802	Circumference:	62578
107	DELTAC_alpha_FM4-64_14.09.21_no.3.oir:c:2/3 - DELTAC_alpha_FM4-64_14.09.21_no.3	8	Rest:	46776	GFP/apical memb.:	0.821605	GFP/apical memb.:	0.811096
108	DELTAC_alpha_FM4-64_14.09.21_no.3.oir:c:1/3 - DELTAC_alpha_FM4-64_14.09.21_no.3	8	GFP Signal:	12983	GFP/circumference:	0.207469	GFP/circumference:	0.188095
109	DELTAC_alpha_FM4-64_14.09.21_no.5.oir:c:2/3 - DELTAC_alpha_FM4-64_14.09.21_no.5	1	Apical membrane:	16387	Circumference:	63606
110	DELTAC_alpha_FM4-64_14.09.21_no.5.oir:c:2/3 - DELTAC_alpha_FM4-64_14.09.21_no.5	1	Rest:	47219	GFP/apical memb.:	0.876243
111	DELTAC_alpha_FM4-64_14.09.21_no.5.oir:c:1/3 - DELTAC_alpha_FM4-64_14.09.21_no.5	1	GFP Signal:	14359	GFP/circumference:	0.225749
112	DELTAC_alpha_FM4-64_14.09.21_no.5.oir:c:2/3 - DELTAC_alpha_FM4-64_14.09.21_no.5	2	Apical membrane:	14721	Circumference:	59307
113	DELTAC_alpha_FM4-64_14.09.21_no.5.oir:c:2/3 - DELTAC_alpha_FM4-64_14.09.21_no.5	2	Rest:	44586	GFP/apical memb.:	0.902384
114	DELTAC_alpha_FM4-64_14.09.21_no.5.oir:c:1/3 - DELTAC_alpha_FM4-64_14.09.21_no.5	2	GFP Signal:	13284	GFP/circumference:	0.223987
115	DELTAC_alpha_FM4-64_14.09.21_no.5.oir:c:2/3 - DELTAC_alpha_FM4-64_14.09.21_no.5	3	Apical membrane:	15091	Circumference:	41000
116	DELTAC_alpha_FM4-64_14.09.21_no.5.oir:c:2/3 - DELTAC_alpha_FM4-64_14.09.21_no.5	3	Rest:	25909	GFP/apical memb.:	1.03658
117	DELTAC_alpha_FM4-64_14.09.21_no.5.oir:c:1/3 - DELTAC_alpha_FM4-64_14.09.21_no.5	3	GFP Signal:	15643	GFP/circumference:	0.381537
118	DELTAC_alpha_FM4-64_14.09.21_no.5.oir:c:2/3 - DELTAC_alpha_FM4-64_14.09.21_no.5	4	Apical membrane:	11188	Circumference:	50273
119	DELTAC_alpha_FM4-64_14.09.21_no.5.oir:c:2/3 - DELTAC_alpha_FM4-64_14.09.21_no.5	4	Rest:	39085	GFP/apical memb.:	1.30202
120	DELTAC_alpha_FM4-64_14.09.21_no.5.oir:c:1/3 - DELTAC_alpha_FM4-64_14.09.21_no.5	4	GFP Signal:	14567	GFP/circumference:	0.289758
121	DELTAC_alpha_FM4-64_14.09.21_no.5.oir:c:2/3 - DELTAC_alpha_FM4-64_14.09.21_no.5	5	Apical membrane:	12950	Circumference:	46065
122	DELTAC_alpha_FM4-64_14.09.21_no.5.oir:c:2/3 - DELTAC_alpha_FM4-64_14.09.21_no.5	5	Rest:	33115	GFP/apical memb.:	0.890347
123	DELTAC_alpha_FM4-64_14.09.21_no.5.oir:c:1/3 - DELTAC_alpha_FM4-64_14.09.21_no.5	5	GFP Signal:	11530	GFP/circumference:	0.250298
124	DELTAC_alpha_FM4-64_14.09.21_no.5.oir:c:2/3 - DELTAC_alpha_FM4-64_14.09.21_no.5	6	Apical membrane:	11891	Circumference:	46856
125	DELTAC_alpha_FM4-64_14.09.21_no.5.oir:c:2/3 - DELTAC_alpha_FM4-64_14.09.21_no.5	6	Rest:	34965	GFP/apical memb.:	1.04138	GFP/apical memb.:	1.00816
126	DELTAC_alpha_FM4-64_14.09.21_no.5.oir:c:1/3 - DELTAC_alpha_FM4-64_14.09.21_no.5	6	GFP Signal:	12383	GFP/circumference:	0.264278	GFP/circumference:	0.272601
127	DELTAC_alpha_FM4-64_14.09.21_no.7.oir:c:1/3 - DELTAC_alpha_FM4-64_14.09.21_no.7	1	Apical membrane:	10083	Circumference:	47513
128	DELTAC_alpha_FM4-64_14.09.21_no.7.oir:c:2/3 - DELTAC_alpha_FM4-64_14.09.21_no.7	1	Rest:	37430	GFP/apical memb.:	1.12595
129	DELTAC_alpha_FM4-64_14.09.21_no.7.oir:c:1/3 - DELTAC_alpha_FM4-64_14.09.21_no.7	1	GFP Signal:	11353	GFP/circumference:	0.238945
130	DELTAC_alpha_FM4-64_14.09.21_no.7.oir:c:2/3 - DELTAC_alpha_FM4-64_14.09.21_no.7	2	Apical membrane:	13278	Circumference:	46685
131	DELTAC_alpha_FM4-64_14.09.21_no.7.oir:c:2/3 - DELTAC_alpha_FM4-64_14.09.21_no.7	2	Rest:	33407	GFP/apical memb.:	0.717578
132	DELTAC_alpha_FM4-64_14.09.21_no.7.oir:c:1/3 - DELTAC_alpha_FM4-64_14.09.21_no.7	2	GFP Signal:	9528	GFP/circumference:	0.204091
133	DELTAC_alpha_FM4-64_14.09.21_no.7.oir:c:2/3 - DELTAC_alpha_FM4-64_14.09.21_no.7	3	Apical membrane:	14065	Circumference:	55959
134	DELTAC_alpha_FM4-64_14.09.21_no.7.oir:c:2/3 - DELTAC_alpha_FM4-64_14.09.21_no.7	3	Rest:	41894	GFP/apical memb.:	0.905937
135	DELTAC_alpha_FM4-64_14.09.21_no.7.oir:c:1/3 - DELTAC_alpha_FM4-64_14.09.21_no.7	3	GFP Signal:	12742	GFP/circumference:	0.227702
136	DELTAC_alpha_FM4-64_14.09.21_no.7.oir:c:2/3 - DELTAC_alpha_FM4-64_14.09.21_no.7	4	Apical membrane:	12711	Circumference:	59434
137	DELTAC_alpha_FM4-64_14.09.21_no.7.oir:c:2/3 - DELTAC_alpha_FM4-64_14.09.21_no.7	4	Rest:	46723	GFP/apical memb.:	0.829596
138	DELTAC_alpha_FM4-64_14.09.21_no.7.oir:c:1/3 - DELTAC_alpha_FM4-64_14.09.21_no.7	4	GFP Signal:	10545	GFP/circumference:	0.177424
139	DELTAC_alpha_FM4-64_14.09.21_no.7.oir:c:2/3 - DELTAC_alpha_FM4-64_14.09.21_no.7	5	Apical membrane:	14301	Circumference:	46476
140	DELTAC_alpha_FM4-64_14.09.21_no.7.oir:c:2/3 - DELTAC_alpha_FM4-64_14.09.21_no.7	5	Rest:	32175	GFP/apical memb.:	0.730928
141	DELTAC_alpha_FM4-64_14.09.21_no.7.oir:c:1/3 - DELTAC_alpha_FM4-64_14.09.21_no.7	5	GFP Signal:	10453	GFP/circumference:	0.224912
142	DELTAC_alpha_FM4-64_14.09.21_no.7.oir:c:3/3 - DELTAC_alpha_FM4-64_14.09.21_no.7	6	Apical membrane:	13302	Circumference:	45408
143	DELTAC_alpha_FM4-64_14.09.21_no.7.oir:c:3/3 - DELTAC_alpha_FM4-64_14.09.21_no.7	6	Rest:	32106	GFP/apical memb.:	0.926853
144	DELTAC_alpha_FM4-64_14.09.21_no.7.oir:c:1/3 - DELTAC_alpha_FM4-64_14.09.21_no.7	6	GFP Signal:	12329	GFP/circumference:	0.271516
145	DELTAC_alpha_FM4-64_14.09.21_no.7.oir:c:2/3 - DELTAC_alpha_FM4-64_14.09.21_no.7	7	Apical membrane:	16414	Circumference:	61696
146	DELTAC_alpha_FM4-64_14.09.21_no.7.oir:c:2/3 - DELTAC_alpha_FM4-64_14.09.21_no.7	7	Rest:	45282	GFP/apical memb.:	0.854271
147	DELTAC_alpha_FM4-64_14.09.21_no.7.oir:c:1/3 - DELTAC_alpha_FM4-64_14.09.21_no.7	7	GFP Signal:	14022	GFP/circumference:	0.227276
148	DELTAC_alpha_FM4-64_14.09.21_no.7.oir:c:2/3 - DELTAC_alpha_FM4-64_14.09.21_no.7	8	Apical membrane:	14064	Circumference:	45236
149	DELTAC_alpha_FM4-64_14.09.21_no.7.oir:c:2/3 - DELTAC_alpha_FM4-64_14.09.21_no.7	8	Rest:	31172	GFP/apical memb.:	0.7281	GFP/apical memb.:	0.852402
150	DELTAC_alpha_FM4-64_14.09.21_no.7.oir:c:1/3 - DELTAC_alpha_FM4-64_14.09.21_no.7	8	GFP Signal:	10240	GFP/circumference:	0.226368	GFP/circumference:	0.224779
151	DELTAC_alpha_FM4-64_20.07.21_no.1.oir:c:2/3 - DELTAC_alpha_FM4-64_20.07.21_no.1	1	Apical membrane:	13144	Circumference:	51618
152	DELTAC_alpha_FM4-64_20.07.21_no.1.oir:c:2/3 - DELTAC_alpha_FM4-64_20.07.21_no.1	1	Rest:	38474	GFP/apical memb.:	0.963558
153	DELTAC_alpha_FM4-64_20.07.21_no.1.oir:c:1/3 - DELTAC_alpha_FM4-64_20.07.21_no.1	1	GFP Signal:	12665	GFP/circumference:	0.24536
154	DELTAC_alpha_FM4-64_20.07.21_no.1.oir:c:2/3 - DELTAC_alpha_FM4-64_20.07.21_no.1	2	Apical membrane:	13579	Circumference:	54396
155	DELTAC_alpha_FM4-64_20.07.21_no.1.oir:c:2/3 - DELTAC_alpha_FM4-64_20.07.21_no.1	2	Rest:	40817	GFP/apical memb.:	0.828853
156	DELTAC_alpha_FM4-64_20.07.21_no.1.oir:c:1/3 - DELTAC_alpha_FM4-64_20.07.21_no.1	2	GFP Signal:	11255	GFP/circumference:	0.206909
157	DELTAC_alpha_FM4-64_20.07.21_no.1.oir:c:2/3 - DELTAC_alpha_FM4-64_20.07.21_no.1	3	Apical membrane:	12743	Circumference:	54428
158	DELTAC_alpha_FM4-64_20.07.21_no.1.oir:c:2/3 - DELTAC_alpha_FM4-64_20.07.21_no.1	3	Rest:	41685	GFP/apical memb.:	0.761124
159	DELTAC_alpha_FM4-64_20.07.21_no.1.oir:c:1/3 - DELTAC_alpha_FM4-64_20.07.21_no.1	3	GFP Signal:	9699	GFP/circumference:	0.178199
160	DELTAC_alpha_FM4-64_20.07.21_no.1.oir:c:2/3 - DELTAC_alpha_FM4-64_20.07.21_no.1	4	Apical membrane:	14020	Circumference:	50254
161	DELTAC_alpha_FM4-64_20.07.21_no.1.oir:c:2/3 - DELTAC_alpha_FM4-64_20.07.21_no.1	4	Rest:	36234	GFP/apical memb.:	0.788588
162	DELTAC_alpha_FM4-64_20.07.21_no.1.oir:c:1/3 - DELTAC_alpha_FM4-64_20.07.21_no.1	4	GFP Signal:	11056	GFP/circumference:	0.220002
163	DELTAC_alpha_FM4-64_20.07.21_no.1.oir:c:2/3 - DELTAC_alpha_FM4-64_20.07.21_no.1	5	Apical membrane:	8843	Circumference:	44591
164	DELTAC_alpha_FM4-64_20.07.21_no.1.oir:c:2/3 - DELTAC_alpha_FM4-64_20.07.21_no.1	5	Rest:	35748	GFP/apical memb.:	0.905914
165	DELTAC_alpha_FM4-64_20.07.21_no.1.oir:c:1/3 - DELTAC_alpha_FM4-64_20.07.21_no.1	5	GFP Signal:	8011	GFP/circumference:	0.179655
166	DELTAC_alpha_FM4-64_20.07.21_no.1.oir:c:2/3 - DELTAC_alpha_FM4-64_20.07.21_no.1	6	Apical membrane:	9893	Circumference:	46826
167	DELTAC_alpha_FM4-64_20.07.21_no.1.oir:c:2/3 - DELTAC_alpha_FM4-64_20.07.21_no.1	6	Rest:	36933	GFP/apical memb.:	1.05903
168	DELTAC_alpha_FM4-64_20.07.21_no.1.oir:c:1/3 - DELTAC_alpha_FM4-64_20.07.21_no.1	6	GFP Signal:	10477	GFP/circumference:	0.223743
169	DELTAC_alpha_FM4-64_20.07.21_no.1.oir:c:2/3 - DELTAC_alpha_FM4-64_20.07.21_no.1	7	Apical membrane:	14226	Circumference:	46678
170	DELTAC_alpha_FM4-64_20.07.21_no.1.oir:c:2/3 - DELTAC_alpha_FM4-64_20.07.21_no.1	7	Rest:	32452	GFP/apical memb.:	1.01511
171	DELTAC_alpha_FM4-64_20.07.21_no.1.oir:c:1/3 - DELTAC_alpha_FM4-64_20.07.21_no.1	7	GFP Signal:	14441	GFP/circumference:	0.309375
172	DELTAC_alpha_FM4-64_20.07.21_no.1.oir:c:2/3 - DELTAC_alpha_FM4-64_20.07.21_no.1	8	Apical membrane:	18001	Circumference:	53424
173	DELTAC_alpha_FM4-64_20.07.21_no.1.oir:c:2/3 - DELTAC_alpha_FM4-64_20.07.21_no.1	8	Rest:	35423	GFP/apical memb.:	0.922727
174	DELTAC_alpha_FM4-64_20.07.21_no.1.oir:c:1/3 - DELTAC_alpha_FM4-64_20.07.21_no.1	8	GFP Signal:	16610	GFP/circumference:	0.310909
175	DELTAC_alpha_FM4-64_20.07.21_no.1.oir:c:2/3 - DELTAC_alpha_FM4-64_20.07.21_no.1	9	Apical membrane:	14226	Circumference:	46198
176	DELTAC_alpha_FM4-64_20.07.21_no.1.oir:c:2/3 - DELTAC_alpha_FM4-64_20.07.21_no.1	9	Rest:	31972	GFP/apical memb.:	0.934556	GFP/apical memb.:	0.908829
177	DELTAC_alpha_FM4-64_20.07.21_no.1.oir:c:1/3 - DELTAC_alpha_FM4-64_20.07.21_no.1	9	GFP Signal:	13295	GFP/circumference:	0.287783	GFP/circumference:	0.240215
178	DELTAC_alpha_FM464_29.09.21_no.2.oir:c:2/3 - DELTAC_alpha_FM464_29.09.21_no.2	1	Apical membrane:	14916	Circumference:	58156
179	DELTAC_alpha_FM464_29.09.21_no.2.oir:c:2/3 - DELTAC_alpha_FM464_29.09.21_no.2	1	Rest:	43240	GFP/apical memb.:	0.639917
180	DELTAC_alpha_FM464_29.09.21_no.2.oir:c:1/3 - DELTAC_alpha_FM464_29.09.21_no.2	1	GFP Signal:	9545	GFP/circumference:	0.164128
181	DELTAC_alpha_FM464_29.09.21_no.2.oir:c:2/3 - DELTAC_alpha_FM464_29.09.21_no.2	2	Apical membrane:	10844	Circumference:	49926
182	DELTAC_alpha_FM464_29.09.21_no.2.oir:c:1/3 - DELTAC_alpha_FM464_29.09.21_no.2	2	Rest:	39082	GFP/apical memb.:	0.909166
183	DELTAC_alpha_FM464_29.09.21_no.2.oir:c:1/3 - DELTAC_alpha_FM464_29.09.21_no.2	2	GFP Signal:	9859	GFP/circumference:	0.197472
184	DELTAC_alpha_FM464_29.09.21_no.2.oir:c:2/3 - DELTAC_alpha_FM464_29.09.21_no.2	3	Apical membrane:	11604	Circumference:	51366
185	DELTAC_alpha_FM464_29.09.21_no.2.oir:c:2/3 - DELTAC_alpha_FM464_29.09.21_no.2	3	Rest:	39762	GFP/apical memb.:	0.892709
186	DELTAC_alpha_FM464_29.09.21_no.2.oir:c:1/3 - DELTAC_alpha_FM464_29.09.21_no.2	3	GFP Signal:	10359	GFP/circumference:	0.20167
187	DELTAC_alpha_FM464_29.09.21_no.2.oir:c:2/3 - DELTAC_alpha_FM464_29.09.21_no.2	4	Apical membrane:	11604	Circumference:	46098
188	DELTAC_alpha_FM464_29.09.21_no.2.oir:c:2/3 - DELTAC_alpha_FM464_29.09.21_no.2	4	Rest:	34494	GFP/apical memb.:	1.17925
189	DELTAC_alpha_FM464_29.09.21_no.2.oir:c:1/3 - DELTAC_alpha_FM464_29.09.21_no.2	4	GFP Signal:	13684	GFP/circumference:	0.296846
190	DELTAC_alpha_FM464_29.09.21_no.2.oir:c:2/3 - DELTAC_alpha_FM464_29.09.21_no.2	5	Apical membrane:	9115	Circumference:	44156
191	DELTAC_alpha_FM464_29.09.21_no.2.oir:c:2/3 - DELTAC_alpha_FM464_29.09.21_no.2	5	Rest:	35041	GFP/apical memb.:	0.788042
192	DELTAC_alpha_FM464_29.09.21_no.2.oir:c:1/3 - DELTAC_alpha_FM464_29.09.21_no.2	5	GFP Signal:	7183	GFP/circumference:	0.162673
193	DELTAC_alpha_FM464_29.09.21_no.2.oir:c:2/3 - DELTAC_alpha_FM464_29.09.21_no.2	6	Apical membrane:	8197	Circumference:	31049
194	DELTAC_alpha_FM464_29.09.21_no.2.oir:c:2/3 - DELTAC_alpha_FM464_29.09.21_no.2	6	Rest:	22852	GFP/apical memb.:	0.82335	GFP/apical memb.:	0.872072
195	DELTAC_alpha_FM464_29.09.21_no.2.oir:c:1/3 - DELTAC_alpha_FM464_29.09.21_no.2	6	GFP Signal:	6749	GFP/circumference:	0.217366	GFP/circumference:	0.206693
196	DELTAC_alpha_FM464_29.09.21_no.3.oir:c:2/3 - DELTAC_alpha_FM464_29.09.21_no.3	1	Apical membrane:	10220	Circumference:	40015
197	DELTAC_alpha_FM464_29.09.21_no.3.oir:c:2/3 - DELTAC_alpha_FM464_29.09.21_no.3	1	Rest:	29795	GFP/apical memb.:	0.865851
198	DELTAC_alpha_FM464_29.09.21_no.3.oir:c:1/3 - DELTAC_alpha_FM464_29.09.21_no.3	1	GFP Signal:	8849	GFP/circumference:	0.221142
199	DELTAC_alpha_FM464_29.09.21_no.3.oir:c:2/3 - DELTAC_alpha_FM464_29.09.21_no.3	2	Apical membrane:	8978	Circumference:	38568
200	DELTAC_alpha_FM464_29.09.21_no.3.oir:c:2/3 - DELTAC_alpha_FM464_29.09.21_no.3	2	Rest:	29590	GFP/apical memb.:	1.12987
201	DELTAC_alpha_FM464_29.09.21_no.3.oir:c:1/3 - DELTAC_alpha_FM464_29.09.21_no.3	2	GFP Signal:	10144	GFP/circumference:	0.263016
202	DELTAC_alpha_FM464_29.09.21_no.3.oir:c:2/3 - DELTAC_alpha_FM464_29.09.21_no.3	3	Apical membrane:	7949	Circumference:	35529
203	DELTAC_alpha_FM464_29.09.21_no.3.oir:c:2/3 - DELTAC_alpha_FM464_29.09.21_no.3	3	Rest:	27580	GFP/apical memb.:	1.53755
204	DELTAC_alpha_FM464_29.09.21_no.3.oir:c:1/3 - DELTAC_alpha_FM464_29.09.21_no.3	3	GFP Signal:	12222	GFP/circumference:	0.344001
205	DELTAC_alpha_FM464_29.09.21_no.3.oir:c:2/3 - DELTAC_alpha_FM464_29.09.21_no.3	4	Apical membrane:	8617	Circumference:	41696
206	DELTAC_alpha_FM464_29.09.21_no.3.oir:c:2/3 - DELTAC_alpha_FM464_29.09.21_no.3	4	Rest:	33079	GFP/apical memb.:	0.807241
207	DELTAC_alpha_FM464_29.09.21_no.3.oir:c:1/3 - DELTAC_alpha_FM464_29.09.21_no.3	4	GFP Signal:	6956	GFP/circumference:	0.166827
208	DELTAC_alpha_FM464_29.09.21_no.3.oir:c:2/3 - DELTAC_alpha_FM464_29.09.21_no.3	5	Apical membrane:	10694	Circumference:	39350
209	DELTAC_alpha_FM464_29.09.21_no.3.oir:c:2/3 - DELTAC_alpha_FM464_29.09.21_no.3	5	Rest:	28656	GFP/apical memb.:	0.8487
210	DELTAC_alpha_FM464_29.09.21_no.3.oir:c:1/3 - DELTAC_alpha_FM464_29.09.21_no.3	5	GFP Signal:	9076	GFP/circumference:	0.230648
211	DELTAC_alpha_FM464_29.09.21_no.3.oir:c:2/3 - DELTAC_alpha_FM464_29.09.21_no.3	6	Apical membrane:	10500	Circumference:	36297
212	DELTAC_alpha_FM464_29.09.21_no.3.oir:c:2/3 - DELTAC_alpha_FM464_29.09.21_no.3	6	Rest:	25797	GFP/apical memb.:	0.645048
213	DELTAC_alpha_FM464_29.09.21_no.3.oir:c:1/3 - DELTAC_alpha_FM464_29.09.21_no.3	6	GFP Signal:	6773	GFP/circumference:	0.186599
214	DELTAC_alpha_FM464_29.09.21_no.3.oir:c:2/3 - DELTAC_alpha_FM464_29.09.21_no.3	7	Apical membrane:	8686	Circumference:	40250
215	DELTAC_alpha_FM464_29.09.21_no.3.oir:c:2/3 - DELTAC_alpha_FM464_29.09.21_no.3	7	Rest:	31564	GFP/apical memb.:	1.04663
216	DELTAC_alpha_FM464_29.09.21_no.3.oir:c:1/3 - DELTAC_alpha_FM464_29.09.21_no.3	7	GFP Signal:	9091	GFP/circumference:	0.225863
217	DELTAC_alpha_FM464_29.09.21_no.3.oir:c:2/3 - DELTAC_alpha_FM464_29.09.21_no.3	8	Apical membrane:	12111	Circumference:	48970
218	DELTAC_alpha_FM464_29.09.21_no.3.oir:c:2/3 - DELTAC_alpha_FM464_29.09.21_no.3	8	Rest:	36859	GFP/apical memb.:	0.853109
219	DELTAC_alpha_FM464_29.09.21_no.3.oir:c:1/3 - DELTAC_alpha_FM464_29.09.21_no.3	8	GFP Signal:	10332	GFP/circumference:	0.210986
220	DELTAC_alpha_FM464_29.09.21_no.3.oir:c:2/3 - DELTAC_alpha_FM464_29.09.21_no.3	9	Apical membrane:	11496	Circumference:	38197
221	DELTAC_alpha_FM464_29.09.21_no.3.oir:c:2/3 - DELTAC_alpha_FM464_29.09.21_no.3	9	Rest:	26701	GFP/apical memb.:	0.950505	GFP/apical memb.:	0.964945
222	DELTAC_alpha_FM464_29.09.21_no.3.oir:c:1/3 - DELTAC_alpha_FM464_29.09.21_no.3	9	GFP Signal:	10927	GFP/circumference:	0.28607	GFP/circumference:	0.237239
223	DELTAC_alpha_FM464_29.09.21_no.6.oir:c:2/3 - DELTAC_alpha_FM464_29.09.21_no.6	1	Apical membrane:	8567	Circumference:	46418
224	DELTAC_alpha_FM464_29.09.21_no.6.oir:c:2/3 - DELTAC_alpha_FM464_29.09.21_no.6	1	Rest:	37851	GFP/apical memb.:	0.887592
225	DELTAC_alpha_FM464_29.09.21_no.6.oir:c:1/3 - DELTAC_alpha_FM464_29.09.21_no.6	1	GFP Signal:	7604	GFP/circumference:	0.163816
226	DELTAC_alpha_FM464_29.09.21_no.6.oir:c:2/3 - DELTAC_alpha_FM464_29.09.21_no.6	2	Apical membrane:	8849	Circumference:	47515
227	DELTAC_alpha_FM464_29.09.21_no.6.oir:c:2/3 - DELTAC_alpha_FM464_29.09.21_no.6	2	Rest:	38666	GFP/apical memb.:	0.579388
228	DELTAC_alpha_FM464_29.09.21_no.6.oir:c:1/3 - DELTAC_alpha_FM464_29.09.21_no.6	2	GFP Signal:	5127	GFP/circumference:	0.107903
229	DELTAC_alpha_FM464_29.09.21_no.6.oir:c:2/3 - DELTAC_alpha_FM464_29.09.21_no.6	3	Apical membrane:	13955	Circumference:	52439
230	DELTAC_alpha_FM464_29.09.21_no.6.oir:c:2/3 - DELTAC_alpha_FM464_29.09.21_no.6	3	Rest:	38484	GFP/apical memb.:	0.80172
231	DELTAC_alpha_FM464_29.09.21_no.6.oir:c:1/3 - DELTAC_alpha_FM464_29.09.21_no.6	3	GFP Signal:	11188	GFP/circumference:	0.213353
232	DELTAC_alpha_FM464_29.09.21_no.6.oir:c:2/3 - DELTAC_alpha_FM464_29.09.21_no.6	4	Apical membrane:	7045	Circumference:	51351
233	DELTAC_alpha_FM464_29.09.21_no.6.oir:c:2/3 - DELTAC_alpha_FM464_29.09.21_no.6	4	Rest:	44306	GFP/apical memb.:	0.923208
234	DELTAC_alpha_FM464_29.09.21_no.6.oir:c:1/3 - DELTAC_alpha_FM464_29.09.21_no.6	4	GFP Signal:	6504	GFP/circumference:	0.126658
235	DELTAC_alpha_FM464_29.09.21_no.6.oir:c:2/3 - DELTAC_alpha_FM464_29.09.21_no.6	5	Apical membrane:	13692	Circumference:	38776
236	DELTAC_alpha_FM464_29.09.21_no.6.oir:c:2/3 - DELTAC_alpha_FM464_29.09.21_no.6	5	Rest:	25084	GFP/apical memb.:	0.660605	GFP/apical memb.:	0.770502
237	DELTAC_alpha_FM464_29.09.21_no.6.oir:c:1/3 - DELTAC_alpha_FM464_29.09.21_no.6	5	GFP Signal:	9045	GFP/circumference:	0.233263	GFP/circumference:	0.168998
238	DELTAC_alpha_FM464_29.09.21_no.7.oir:c:2/3 - DELTAC_alpha_FM464_29.09.21_no.7	1	Apical membrane:	14801	Circumference:	46292
239	DELTAC_alpha_FM464_29.09.21_no.7.oir:c:2/3 - DELTAC_alpha_FM464_29.09.21_no.7	1	Rest:	31491	GFP/apical memb.:	0.448753
240	DELTAC_alpha_FM464_29.09.21_no.7.oir:c:1/3 - DELTAC_alpha_FM464_29.09.21_no.7	1	GFP Signal:	6642	GFP/circumference:	0.143481
241	DELTAC_alpha_FM464_29.09.21_no.7.oir:c:2/3 - DELTAC_alpha_FM464_29.09.21_no.7	2	Apical membrane:	14504	Circumference:	57814
242	DELTAC_alpha_FM464_29.09.21_no.7.oir:c:2/3 - DELTAC_alpha_FM464_29.09.21_no.7	2	Rest:	43310	GFP/apical memb.:	0.828599
243	DELTAC_alpha_FM464_29.09.21_no.7.oir:c:1/3 - DELTAC_alpha_FM464_29.09.21_no.7	2	GFP Signal:	12018	GFP/circumference:	0.207874
244	DELTAC_alpha_FM464_29.09.21_no.7.oir:c:2/3 - DELTAC_alpha_FM464_29.09.21_no.7	3	Apical membrane:	13866	Circumference:	48598
245	DELTAC_alpha_FM464_29.09.21_no.7.oir:c:2/3 - DELTAC_alpha_FM464_29.09.21_no.7	3	Rest:	34732	GFP/apical memb.:	0.571975
246	DELTAC_alpha_FM464_29.09.21_no.7.oir:c:1/3 - DELTAC_alpha_FM464_29.09.21_no.7	3	GFP Signal:	7931	GFP/circumference:	0.163196
247	DELTAC_alpha_FM464_29.09.21_no.7.oir:c:2/3 - DELTAC_alpha_FM464_29.09.21_no.7	4	Apical membrane:	10225	Circumference:	40592
248	DELTAC_alpha_FM464_29.09.21_no.7.oir:c:2/3 - DELTAC_alpha_FM464_29.09.21_no.7	4	Rest:	30367	GFP/apical memb.:	0.851149
249	DELTAC_alpha_FM464_29.09.21_no.7.oir:c:1/3 - DELTAC_alpha_FM464_29.09.21_no.7	4	GFP Signal:	8703	GFP/circumference:	0.214402
250	DELTAC_alpha_FM464_29.09.21_no.7.oir:c:2/3 - DELTAC_alpha_FM464_29.09.21_no.7	5	Apical membrane:	13123	Circumference:	38302
251	DELTAC_alpha_FM464_29.09.21_no.7.oir:c:2/3 - DELTAC_alpha_FM464_29.09.21_no.7	5	Rest:	25179	GFP/apical memb.:	0.557875
252	DELTAC_alpha_FM464_29.09.21_no.7.oir:c:1/3 - DELTAC_alpha_FM464_29.09.21_no.7	5	GFP Signal:	7321	GFP/circumference:	0.191139
253	DELTAC_alpha_FM464_29.09.21_no.7.oir:c:2/3 - DELTAC_alpha_FM464_29.09.21_no.7	6	Apical membrane:	7043	Circumference:	34439
254	DELTAC_alpha_FM464_29.09.21_no.7.oir:c:2/3 - DELTAC_alpha_FM464_29.09.21_no.7	6	Rest:	27396	GFP/apical memb.:	0.843249
255	DELTAC_alpha_FM464_29.09.21_no.7.oir:c:1/3 - DELTAC_alpha_FM464_29.09.21_no.7	6	GFP Signal:	5939	GFP/circumference:	0.17245
256	DELTAC_alpha_FM464_29.09.21_no.7.oir:c:2/3 - DELTAC_alpha_FM464_29.09.21_no.7	7	Apical membrane:	8148	Circumference:	33164
257	DELTAC_alpha_FM464_29.09.21_no.7.oir:c:2/3 - DELTAC_alpha_FM464_29.09.21_no.7	7	Rest:	25016	GFP/apical memb.:	0.864384
258	DELTAC_alpha_FM464_29.09.21_no.7.oir:c:1/3 - DELTAC_alpha_FM464_29.09.21_no.7	7	GFP Signal:	7043	GFP/circumference:	0.212369
259	DELTAC_alpha_FM464_29.09.21_no.7.oir:c:2/3 - DELTAC_alpha_FM464_29.09.21_no.7	8	Apical membrane:	7596	Circumference:	29375
260	DELTAC_alpha_FM464_29.09.21_no.7.oir:c:2/3 - DELTAC_alpha_FM464_29.09.21_no.7	8	Rest:	21779	GFP/apical memb.:	0.672722	GFP/apical memb.:	0.704838
261	DELTAC_alpha_FM464_29.09.21_no.7.oir:c:1/3 - DELTAC_alpha_FM464_29.09.21_no.7	8	GFP Signal:	5110	GFP/circumference:	0.173957	GFP/circumference:	0.184858
262	DELTAC_alpha_FM464_29.09.21_no.8.oir:c:2/3 - DELTAC_alpha_FM464_29.09.21_no.8	1	Apical membrane:	7903	Circumference:	42575
263	DELTAC_alpha_FM464_29.09.21_no.8.oir:c:2/3 - DELTAC_alpha_FM464_29.09.21_no.8	1	Rest:	34672	GFP/apical memb.:	1.19461
264	DELTAC_alpha_FM464_29.09.21_no.8.oir:c:1/3 - DELTAC_alpha_FM464_29.09.21_no.8	1	GFP Signal:	9441	GFP/circumference:	0.22175
265	DELTAC_alpha_FM464_29.09.21_no.8.oir:c:2/3 - DELTAC_alpha_FM464_29.09.21_no.8	2	Apical membrane:	8021	Circumference:	35974
266	DELTAC_alpha_FM464_29.09.21_no.8.oir:c:2/3 - DELTAC_alpha_FM464_29.09.21_no.8	2	Rest:	27953	GFP/apical memb.:	1.08528
267	DELTAC_alpha_FM464_29.09.21_no.8.oir:c:1/3 - DELTAC_alpha_FM464_29.09.21_no.8	2	GFP Signal:	8705	GFP/circumference:	0.24198
268	DELTAC_alpha_FM464_29.09.21_no.8.oir:c:2/3 - DELTAC_alpha_FM464_29.09.21_no.8	3	Apical membrane:	15069	Circumference:	47691
269	DELTAC_alpha_FM464_29.09.21_no.8.oir:c:2/3 - DELTAC_alpha_FM464_29.09.21_no.8	3	Rest:	32622	GFP/apical memb.:	0.854138
270	DELTAC_alpha_FM464_29.09.21_no.8.oir:c:1/3 - DELTAC_alpha_FM464_29.09.21_no.8	3	GFP Signal:	12871	GFP/circumference:	0.269883
271	DELTAC_alpha_FM464_29.09.21_no.8.oir:c:2/3 - DELTAC_alpha_FM464_29.09.21_no.8	4	Apical membrane:	12326	Circumference:	39560
272	DELTAC_alpha_FM464_29.09.21_no.8.oir:c:2/3 - DELTAC_alpha_FM464_29.09.21_no.8	4	Rest:	27234	GFP/apical memb.:	0.783709
273	DELTAC_alpha_FM464_29.09.21_no.8.oir:c:1/3 - DELTAC_alpha_FM464_29.09.21_no.8	4	GFP Signal:	9660	GFP/circumference:	0.244186
274	DELTAC_alpha_FM464_29.09.21_no.8.oir:c:2/3 - DELTAC_alpha_FM464_29.09.21_no.8	5	Apical membrane:	13475	Circumference:	48766
275	DELTAC_alpha_FM464_29.09.21_no.8.oir:c:2/3 - DELTAC_alpha_FM464_29.09.21_no.8	5	Rest:	35291	GFP/apical memb.:	0.722894
276	DELTAC_alpha_FM464_29.09.21_no.8.oir:c:1/3 - DELTAC_alpha_FM464_29.09.21_no.8	5	GFP Signal:	9741	GFP/circumference:	0.19975
277	DELTAC_alpha_FM464_29.09.21_no.8.oir:c:2/3 - DELTAC_alpha_FM464_29.09.21_no.8	6	Apical membrane:	11358	Circumference:	36881
278	DELTAC_alpha_FM464_29.09.21_no.8.oir:c:2/3 - DELTAC_alpha_FM464_29.09.21_no.8	6	Rest:	25523	GFP/apical memb.:	0.50361	GFP/apical memb.:	0.857373
279	DELTAC_alpha_FM464_29.09.21_no.8.oir:c:1/3 - DELTAC_alpha_FM464_29.09.21_no.8	6	GFP Signal:	5720	GFP/circumference:	0.155093	GFP/circumference:	0.222107
280	DELTAC_alpha_FM464_29.09.21_no.9.oir:c:2/3 - DELTAC_alpha_FM464_29.09.21_no.9	1	Apical membrane:	9604	Circumference:	46360
281	DELTAC_alpha_FM464_29.09.21_no.9.oir:c:2/3 - DELTAC_alpha_FM464_29.09.21_no.9	1	Rest:	36756	GFP/apical memb.:	0.654935
282	DELTAC_alpha_FM464_29.09.21_no.9.oir:c:1/3 - DELTAC_alpha_FM464_29.09.21_no.9	1	GFP Signal:	6290	GFP/circumference:	0.135677
283	DELTAC_alpha_FM464_29.09.21_no.9.oir:c:2/3 - DELTAC_alpha_FM464_29.09.21_no.9	2	Apical membrane:	9759	Circumference:	44529
284	DELTAC_alpha_FM464_29.09.21_no.9.oir:c:2/3 - DELTAC_alpha_FM464_29.09.21_no.9	2	Rest:	34770	GFP/apical memb.:	1.08556
285	DELTAC_alpha_FM464_29.09.21_no.9.oir:c:1/3 - DELTAC_alpha_FM464_29.09.21_no.9	2	GFP Signal:	10594	GFP/circumference:	0.237912
286	DELTAC_alpha_FM464_29.09.21_no.9.oir:c:2/3 - DELTAC_alpha_FM464_29.09.21_no.9	3	Apical membrane:	10373	Circumference:	53025
287	DELTAC_alpha_FM464_29.09.21_no.9.oir:c:2/3 - DELTAC_alpha_FM464_29.09.21_no.9	3	Rest:	42652	GFP/apical memb.:	0.879591
288	DELTAC_alpha_FM464_29.09.21_no.9.oir:c:1/3 - DELTAC_alpha_FM464_29.09.21_no.9	3	GFP Signal:	9124	GFP/circumference:	0.17207
289	DELTAC_alpha_FM464_29.09.21_no.9.oir:c:2/3 - DELTAC_alpha_FM464_29.09.21_no.9	4	Apical membrane:	5945	Circumference:	56790
290	DELTAC_alpha_FM464_29.09.21_no.9.oir:c:2/3 - DELTAC_alpha_FM464_29.09.21_no.9	4	Rest:	50845	GFP/apical memb.:	0.836669
291	DELTAC_alpha_FM464_29.09.21_no.9.oir:c:1/3 - DELTAC_alpha_FM464_29.09.21_no.9	4	GFP Signal:	4974	GFP/circumference:	0.0875858
292	DELTAC_alpha_FM464_29.09.21_no.9.oir:c:2/3 - DELTAC_alpha_FM464_29.09.21_no.9	5	Apical membrane:	9233	Circumference:	43953
293	DELTAC_alpha_FM464_29.09.21_no.9.oir:c:2/3 - DELTAC_alpha_FM464_29.09.21_no.9	5	Rest:	34720	GFP/apical memb.:	1.01094
294	DELTAC_alpha_FM464_29.09.21_no.9.oir:c:1/3 - DELTAC_alpha_FM464_29.09.21_no.9	5	GFP Signal:	9334	GFP/circumference:	0.212363
295	DELTAC_alpha_FM464_29.09.21_no.9.oir:c:2/3 - DELTAC_alpha_FM464_29.09.21_no.9	6	Apical membrane:	9122	Circumference:	44166
296	DELTAC_alpha_FM464_29.09.21_no.9.oir:c:2/3 - DELTAC_alpha_FM464_29.09.21_no.9	6	Rest:	35044	GFP/apical memb.:	0.98542
297	DELTAC_alpha_FM464_29.09.21_no.9.oir:c:1/3 - DELTAC_alpha_FM464_29.09.21_no.9	6	GFP Signal:	8989	GFP/circumference:	0.203528
298	DELTAC_alpha_FM464_29.09.21_no.9.oir:c:2/3 - DELTAC_alpha_FM464_29.09.21_no.9	7	Apical membrane:	10965	Circumference:	46194
299	DELTAC_alpha_FM464_29.09.21_no.9.oir:c:2/3 - DELTAC_alpha_FM464_29.09.21_no.9	7	Rest:	35229	GFP/apical memb.:	0.651892	GFP/apical memb.:	0.872144
300	DELTAC_alpha_FM464_29.09.21_no.9.oir:c:1/3 - DELTAC_alpha_FM464_29.09.21_no.9	7	GFP Signal:	7148	GFP/circumference:	0.154739	GFP/circumference:	0.171982
301	DELTAC_alpha_FM464_29.09.21_no.10.oir:c:2/3 - DELTAC_alpha_FM464_29.09.21_no.10	1	Apical membrane:	12629	Circumference:	63120
302	DELTAC_alpha_FM464_29.09.21_no.10.oir:c:2/3 - DELTAC_alpha_FM464_29.09.21_no.10	1	Rest:	50491	GFP/apical memb.:	0.892549
303	DELTAC_alpha_FM464_29.09.21_no.10.oir:c:1/3 - DELTAC_alpha_FM464_29.09.21_no.10	1	GFP Signal:	11272	GFP/circumference:	0.17858
304	DELTAC_alpha_FM464_29.09.21_no.10.oir:c:2/3 - DELTAC_alpha_FM464_29.09.21_no.10	2	Apical membrane:	11916	Circumference:	64054
305	DELTAC_alpha_FM464_29.09.21_no.10.oir:c:2/3 - DELTAC_alpha_FM464_29.09.21_no.10	2	Rest:	52138	GFP/apical memb.:	1.13469
306	DELTAC_alpha_FM464_29.09.21_no.10.oir:c:1/3 - DELTAC_alpha_FM464_29.09.21_no.10	2	GFP Signal:	13521	GFP/circumference:	0.211088
307	DELTAC_alpha_FM464_29.09.21_no.10.oir:c:2/3 - DELTAC_alpha_FM464_29.09.21_no.10	3	Apical membrane:	13955	Circumference:	63655
308	DELTAC_alpha_FM464_29.09.21_no.10.oir:c:2/3 - DELTAC_alpha_FM464_29.09.21_no.10	3	Rest:	49700	GFP/apical memb.:	0.702687
309	DELTAC_alpha_FM464_29.09.21_no.10.oir:c:1/3 - DELTAC_alpha_FM464_29.09.21_no.10	3	GFP Signal:	9806	GFP/circumference:	0.154049
310	DELTAC_alpha_FM464_29.09.21_no.10.oir:c:1/3 - DELTAC_alpha_FM464_29.09.21_no.10	4	Apical membrane:	12044	Circumference:	67102
311	DELTAC_alpha_FM464_29.09.21_no.10.oir:c:2/3 - DELTAC_alpha_FM464_29.09.21_no.10	4	Rest:	55058	GFP/apical memb.:	1.09399
312	DELTAC_alpha_FM464_29.09.21_no.10.oir:c:1/3 - DELTAC_alpha_FM464_29.09.21_no.10	4	GFP Signal:	13176	GFP/circumference:	0.196358
313	DELTAC_alpha_FM464_29.09.21_no.10.oir:c:2/3 - DELTAC_alpha_FM464_29.09.21_no.10	5	Apical membrane:	11631	Circumference:	56824
314	DELTAC_alpha_FM464_29.09.21_no.10.oir:c:2/3 - DELTAC_alpha_FM464_29.09.21_no.10	5	Rest:	45193	GFP/apical memb.:	1.06397
315	DELTAC_alpha_FM464_29.09.21_no.10.oir:c:1/3 - DELTAC_alpha_FM464_29.09.21_no.10	5	GFP Signal:	12375	GFP/circumference:	0.217778
316	DELTAC_alpha_FM464_29.09.21_no.10.oir:c:1/3 - DELTAC_alpha_FM464_29.09.21_no.10	6	Apical membrane:	10804	Circumference:	41347
317	DELTAC_alpha_FM464_29.09.21_no.10.oir:c:2/3 - DELTAC_alpha_FM464_29.09.21_no.10	6	Rest:	30543	GFP/apical memb.:	1.25833
318	DELTAC_alpha_FM464_29.09.21_no.10.oir:c:1/3 - DELTAC_alpha_FM464_29.09.21_no.10	6	GFP Signal:	13595	GFP/circumference:	0.328803
319	DELTAC_alpha_FM464_29.09.21_no.10.oir:c:2/3 - DELTAC_alpha_FM464_29.09.21_no.10	7	Apical membrane:	11878	Circumference:	38604
320	DELTAC_alpha_FM464_29.09.21_no.10.oir:c:2/3 - DELTAC_alpha_FM464_29.09.21_no.10	7	Rest:	26726	GFP/apical memb.:	0.98594	GFP/apical memb.:	1.01888
321	DELTAC_alpha_FM464_29.09.21_no.10.oir:c:1/3 - DELTAC_alpha_FM464_29.09.21_no.10	7	GFP Signal:	11711	GFP/circumference:	0.303362	GFP/circumference:	0.227145

## Sheet: Summaries
ENP_GFP6				ENP_∆Cterm
Plant	GFP/circumf.	GFP/apical		Plant	GFP/circumf.	GFP/apical
1	0.312539	1.12285		1	0.285449	0.879274
2	0.300066	1.15698		2	0.274099	0.798245
3	0.29262	1.31314		3	0.222621	0.860908
4	0.406251	1.30019		4	0.188095	0.811096
5	0.319061	1.3893		5	0.272601	1.00816
6	0.320021	1.3036		6	0.224779	0.852402
7	0.305271	1.1763		7	0.240215	0.908829
8	0.340412	1.59608		8	0.206693	0.872072
9	0.247623	0.99905		9	0.237239	0.964945
10	0.22241	0.969453		10	0.168998	0.770502
11	0.244472	0.973554		11	0.184858	0.704838
12	0.346181	1.27214		12	0.222107	0.857373
13	0.27137	1.04929		13	0.171982	0.872144
14	0.355676	1.34387		14	0.227145	1.01888
15	0.254542	0.934603
16	0.374889	1.39457
17	0.332764	1.19153
18	0.380279	1.97941
19	0.217224	0.953576
20	0.197612	1.2555
21	0.314249	1.06536
