# Supplementary material for: Distinct domains of ENHANCER OF PINOID hold information for its polarization required for auxin-mediated cotyledon and flower development in Arabidopsis
Source: PLoS Genet. 2025 Jun 23;21(6):e1011217. doi: 10.1371/journal.pgen.1011217 (PMC12201645; doi:10.1371/journal.pgen.1011217)
Supplement: S4 Data — (XLSX) [file pgen.1011217.s018.xlsx]

## Sheet: ENPconstr FRAP_ data
EGFP-ENP	FRAP data Fig.3M - 20µM spot
Time-min	Time-max		Plant 1	Plant 2	Plant 3	Plant 4	Plant 5	Plant 6	Plant 7	Plant 8	Plant 9	Plant 10	Plant 11	Plant 12		Mean	Standard Deviation
0	0
0.65	0.655		0.97427	1.07553	1.26042	0.765212	1.07095	0.841499	1.05524	1.21471	0.943523	1.25456	1.15302	0.88574		1.04122	0.16312
1.3	1.305		1.01267	0.97509	1.02451	1.04917	1.10809	1.16138	0.870875	0.888334	0.981865	1.22535	1.06244	0.842779		1.01688	0.115593
4.017	4.028		0.262673	0.312174	0.52451	0.62016	0.426393	0.251873	0.435438	0.379483	0.294301	0.356286	0.397646	0.457038		0.393164	0.108979
4.667	4.678		0.30722	0.309361	0.58027	0.428396	0.384615	0.320461	0.420373	0.366319	0.42228	0.356808	0.479017	0.472578		0.403975	0.0808609
5.317	5.328		0.364055	0.332262	0.740196	0.547019	0.415119	0.377522	0.34792	0.406718	1.06338	0.396974	0.511259	0.384826		0.490604	0.213393
5.972	5.983		0.407834	0.312174	0.605392	0.530424	0.513926	0.390202	0.403156	0.380844	0.426425	0.542514	0.624872	0.444698		0.465205	0.0967549
6.622	6.633		0.364055	0.37726	0.733456	0.650277	0.515915	0.454755	0.487805	0.374035	0.373057	0.441315	0.625896	0.509141		0.492247	0.121998
7.272	7.283		0.382104	0.323423	0.686887	0.543946	0.463528	0.405187	0.514347	0.427145	0.415544	0.508607	0.716991	0.482633		0.489195	0.117149
7.927	7.938		0.402074	0.380876	0.663603	0.539029	0.472812	0.386167	0.516499	0.497957	0.419171	0.521127	0.583419	0.607861		0.499216	0.0912578
8.577	8.588		0.414363	0.421053	0.63848	0.608482	0.557692	0.398847	0.558824	0.428507	0.366839	0.508607	0.657114	0.507313		0.50551	0.0994636
9.227	9.238		0.410906	0.39092	0.664828	0.587585	0.433024	0.477233	0.505022	0.422152	0.367876	0.540949	0.665302	0.46755		0.494446	0.101313
9.882	9.893		0.400922	0.34552	0.805147	0.590043	0.507294	0.454755	0.571736	0.426237	0.432642	0.517475	0.632549	0.511426		0.516312	0.123192
10.532	10.543		0.423963	0.437123	0.632966	0.605409	0.609416	0.470317	0.522238	0.385384	0.470984	0.507042	0.671955	0.513711		0.520876	0.0906687
11.182	11.193		0.385561	0.487746	0.742034	0.685925	0.602122	0.468012	0.557389	0.394008	0.502073	0.576943	0.717503	0.496344		0.551305	0.118335
11.837	11.848		0.516129	0.404982	0.615196	0.716042	0.520557	0.429971	0.566714	0.428507	0.545078	0.492436	0.657114	0.423675		0.526367	0.0992603
12.487	12.498		0.545699	0.43873	0.990196	0.712354	0.590186	0.504323	0.495696	0.453019	0.387047	0.436098	0.663255	0.537934		0.562878	0.164896
13.137	13.148		0.546851	0.427481	0.655637	0.71973	0.516578	0.501441	0.596126	0.378575	0.504663	0.555556	0.642272	0.503656		0.545714	0.0965332
13.792	13.803		0.433948	0.484934	0.801471	0.70252	0.529178	0.488184	0.550933	0.403995	0.403109	0.529995	0.791198	0.505484		0.552079	0.13878
14.442	14.453		0.610215	0.447971	0.788603	0.595575	0.665782	0.511239	0.573171	0.474353	0.476684	0.608764	0.768168	0.544333		0.588738	0.109819
15.092	15.103		0.497696	0.407794	0.726716	0.771973	0.56366	0.504899	0.482783	0.496596	0.548187	0.487741	0.71085	0.568556		0.563954	0.113141
15.747	15.758		0.439708	0.389715	0.726103	0.813768	0.635279	0.610951	0.566714	0.473445	0.497927	0.457486	0.886899	0.514168		0.584347	0.155933
16.397	16.408		0.471582	0.512656	0.723652	0.676091	0.53382	0.496254	0.579627	0.449387	0.558031	0.607199	0.648414	0.510055		0.563897	0.0853061
17.047	17.058		0.515361	0.433507	0.835784	0.648433	0.604111	0.495677	0.560258	0.455742	0.448187	0.598331	0.765609	0.553016		0.576168	0.125039
17.702	17.713		0.575653	0.544797	0.818627	0.775661	0.502653	0.6317	0.487088	0.518838	0.556995	0.372457	0.744115	0.56947		0.591504	0.130235
18.352	18.363		0.591014	0.499799	0.834559	0.680393	0.673077	0.485879	0.558824	0.451657	0.577202	0.594158	0.64176	0.619744		0.600672	0.102846
19.002	19.013		0.554531	0.610285	0.810662	0.637984	0.560345	0.569452	0.609039	0.499319	0.445078	0.520083	0.793245	0.617002		0.602252	0.108157
19.652	19.668		0.594854	0.569707	0.832108	0.544561	0.661141	0.59366	0.655667	0.44167	0.459067	0.418362	0.712385	0.654022		0.594767	0.119815
20.307	20.318		0.533026	0.496585	0.795956	0.689613	0.584218	0.523343	0.672166	0.519292	0.598446	0.508607	0.911975	0.573126		0.617196	0.12874
20.957	20.968		0.617512	0.536762	0.900735	0.684696	0.59748	0.639193	0.699426	0.46709	0.539896	0.487741	0.791198	0.562614		0.627029	0.12664
21.607	21.618		0.567972	0.47047	0.848039	0.740012	0.600796	0.474928	0.657102	0.487517	0.450777	0.539906	0.855681	0.539305		0.602709	0.143126
22.262	22.273		0.562596	0.535958	0.617034	0.675476	0.568302	0.506628	0.628407	0.524285	0.476684	0.467919	0.78915	0.583638		0.578007	0.0907762
22.912	22.923		0.534946	0.55444	0.908701	0.709281	0.602122	0.614409	0.568867	0.476169	0.553368	0.422014	0.855681	0.604205		0.617017	0.143283
23.562	23.573		0.586406	0.464444	0.833946	0.801475	0.535809	0.670893	0.544476	0.512483	0.520207	0.567553	0.842375	0.659963		0.628336	0.132767
24.217	24.228		0.601382	0.591	0.814951	0.688998	0.669098	0.548703	0.580344	0.432592	0.497927	0.50965	0.830604	0.651737		0.618082	0.120807
24.867	24.878		0.574501	0.544395	0.838848	0.696374	0.71618	0.501441	0.763271	0.413073	0.597927	0.53469	0.648925	0.684644		0.626189	0.120788
25.517	25.528		0.6202	0.535556	0.723652	0.709896	0.582228	0.666859	0.687948	0.61734	0.531606	0.475222	0.707267	0.566271		0.61867	0.0817188
26.172	26.183		0.640169	0.518682	0.865196	0.734481	0.643236	0.594236	0.657102	0.397186	0.38342	0.5759	0.783009	0.469378		0.605166	0.147912
26.822	26.833		0.566052	0.601848	0.92402	0.813768	0.766578	0.717003	0.52726	0.599183	0.440415	0.549296	0.851075	0.535649		0.657679	0.151917
27.472	27.483		0.647465	0.42266	0.908088	0.599262	0.66313	0.590778	0.543759	0.438947	0.431088	0.577465	0.73695	0.644881		0.600373	0.138695
28.127	28.138		0.679724	0.559663	0.935662	0.634911	0.579576	0.616715	0.700143	0.679982	0.507772	0.685968	0.853122	0.624771		0.671501	0.119934
28.777	28.788		0.538786	0.571716	0.885417	0.668715	0.672414	0.688184	0.48637	0.522469	0.450777	0.510694	0.660184	0.588665		0.603699	0.11928
29.427	29.438		0.645929	0.612294	0.823529	0.695759	0.645889	0.500288	0.623386	0.537903	0.612435	0.682316	0.791198	0.656764		0.652308	0.0913153
30.43	30.443		0.540323	0.513459	0.960784	0.776275	0.732759	0.617867	0.650646	0.501589	0.420207	0.637454	0.82651	0.670018		0.653991	0.152982
31.43	31.443		0.634409	0.538369	0.91299	0.666257	0.615385	0.538329	0.626255	0.61507	0.493264	0.43662	0.78915	0.547532		0.617802	0.129722
32.43	32.443		0.68894	0.546404	0.974877	0.716042	0.592175	0.697983	0.611908	0.464821	0.570984	0.581638	0.777892	0.577697		0.650113	0.1335
33.43	33.443		0.521889	0.588188	0.848652	0.772588	0.571618	0.592507	0.614778	0.624149	0.521762	0.704747	0.942682	0.643967		0.662294	0.131221
34.43	34.443		0.601767	0.570108	0.840686	0.863553	0.693634	0.525648	0.676471	0.448025	0.570466	0.606155	0.932958	0.628428		0.663158	0.146547
35.43	35.443		0.608295	0.599839	1.00735	0.770129	0.690981	0.572334	0.626973	0.506128	0.581347	0.597287	0.913511	0.660878		0.677921	0.148637
36.43	36.443		0.738479	0.573323	1.00735	0.639213	0.637268	0.59366	0.503587	0.605084	0.531088	0.506521	0.726203	0.513254		0.631253	0.142488
37.43	37.443		0.577189	0.658899	0.862745	0.808236	0.681698	0.640922	0.662123	0.495688	0.633679	0.631716	0.82958	0.617002		0.674956	0.107531
38.43	38.443		0.714286	0.482523	0.903186	0.736939	0.811671	0.563689	0.662841	0.51566	0.675648	0.565989	0.864381	0.506399		0.666934	0.143494
39.43	39.443		0.621352	0.573323	0.841912	0.712354	0.659151	0.651873	0.712339	0.55379	0.574093	0.605634	0.889969	0.66362		0.671617	0.104682
40.43	40.443		0.614055	0.601446	1.01716	0.66134	0.675066	0.475504	0.650646	0.510667	0.598446	0.70892	0.841863	0.642139		0.666437	0.144233
41.43	41.443		0.682028	0.637204	0.833333	0.650891	0.814324	0.695677	0.730273	0.634589	0.559585	0.631716	0.922211	0.513711		0.692129	0.116952
42.43	42.443		0.648618	0.57051	0.819853	0.811924	0.644562	0.591931	0.659971	0.600545	0.584974	0.594679	0.781986	0.614717		0.660356	0.0914548
43.43	43.443		0.591014	0.569305	1.00551	0.938537	0.704244	0.566571	0.566714	0.536087	0.567876	0.659885	0.833675	0.553931		0.674446	0.162952
44.43	44.443		0.686252	0.543592	0.753676	0.765212	0.71817	0.600576	0.527977	0.560599	0.56943	0.559207	0.845445	0.555302		0.640453	0.107635
45.43	45.443		0.704685	0.62716	0.808211	0.841426	0.801724	0.710663	0.781205	0.592828	0.555959	0.635889	0.761515	0.547532		0.6974	0.103303
46.43	46.443		0.581797	0.635998	0.743873	0.770744	0.651194	0.625937	0.802726	0.537903	0.593782	0.593114	0.781986	0.687386		0.667203	0.0886121
47.43	47.443		0.667051	0.638811	0.786765	0.600492	0.572944	0.625937	0.595409	0.605992	0.479275	0.57277	0.785056	0.559872		0.624198	0.0886725
48.43	48.443		0.62788	0.624749	0.848039	0.837738	0.713528	0.661671	0.680775	0.612801	0.453368	0.634324	0.872569	0.637569		0.683751	0.119479
49.432	49.443		0.765361	0.531137	0.903799	0.903503	0.669098	0.457637	0.509326	0.660463	0.624352	0.588419	0.82651	0.542505		0.665176	0.153083
50.43	50.443		0.665515	0.713138	0.842525	0.809465	0.736074	0.627089	0.670014	0.570586	0.680829	0.639019	0.944729	0.573583		0.706047	0.11178
51.43	51.443		0.689708	0.572117	0.782475	0.821143	0.785146	0.495101	0.674319	0.532456	0.57772	0.622848	0.827533	0.585466		0.663836	0.116968
52.43	52.443		0.701613	0.672157	0.908088	0.68531	0.770557	0.642651	0.61693	0.47163	0.535233	0.598852	0.957011	0.655393		0.684619	0.139545
53.43	53.443		0.727727	0.660104	0.965686	0.799017	0.812997	0.59366	0.555954	0.650477	0.521244	0.670318	0.895087	0.588665		0.703411	0.139213
54.43	54.443		0.723118	0.664524	0.818015	0.656423	0.639257	0.609798	0.687948	0.634589	0.641969	0.685446	0.885875	0.668647		0.692968	0.0811216
55.432	55.443		0.637481	0.601446	0.849265	0.878304	0.734085	0.557925	0.580344	0.538811	0.56943	0.604591	0.796827	0.625686		0.664516	0.118812
56.43	56.443		0.737711	0.749699	0.973652	0.737554	0.943634	0.620173	0.644907	0.548797	0.623834	0.568075	0.78608	0.592322		0.710536	0.139053
57.43	57.443		0.652074	0.629972	0.915441	0.757222	0.856101	0.681844	0.669297	0.608261	0.543005	0.656755	0.712897	0.553473		0.686362	0.111546
58.43	58.443		0.693548	0.685014	0.961397	0.846958	0.786472	0.649568	0.571736	0.580572	0.555959	0.646844	0.819857	0.576325		0.697854	0.129371
59.43	59.443		0.619048	0.66814	1.06434	0.821143	0.78183	0.754467	0.654232	0.672265	0.673057	0.665623	0.766121	0.653108		0.732781	0.121766
64.435	64.448		0.636713	0.670149	0.789828	0.869699	0.801724	0.517003	0.651363	0.624603	0.590674	0.753782	0.85261	0.637112		0.699605	0.111084
69.435	69.448		0.707757	0.619124	0.901961	0.732637	0.688992	0.611527	0.747489	0.551521	0.667876	0.600939	0.857728	0.624314		0.692655	0.105101
74.435	74.448		0.675499	0.730816	1.04596	0.881991	0.76061	0.642651	0.753945	0.633681	0.736788	0.596766	0.853122	0.51234		0.735347	0.142799
79.435	79.448		0.784178	0.856971	1.04718	0.893669	0.872016	0.588473	0.667862	0.599183	0.601554	0.678665	0.848004	0.582267		0.751669	0.152813
84.435	84.448		0.690092	0.777822	1.06127	0.903503	0.864721	0.65879	0.670732	0.655924	0.718653	0.692227	0.893552	0.595521		0.765234	0.137325
89.435	89.448		0.672811	0.736842	1.03493	0.895513	0.880637	0.798847	0.559541	0.652292	0.627979	0.636933	0.883316	0.616088		0.749644	0.146827
94.435	94.448		0.673195	0.68863	0.793505	0.83528	0.750663	0.57464	0.599713	0.688606	0.606218	0.615023	0.829069	0.560786		0.684611	0.0979676
99.435	99.451		0.778418	0.713941	0.982843	0.777505	0.745358	0.629395	0.684362	0.731729	0.540933	0.695879	0.766121	0.58958		0.719672	0.11196
104.435	104.448		0.788018	0.665327	0.798407	0.791026	0.703581	0.643228	0.647776	0.579664	0.64715	0.680751	0.79478	0.610603		0.695859	0.0782165
109.435	109.451		0.720814	0.674568	1.02328	0.838967	0.853448	0.635735	0.747489	0.58965	0.704145	0.804903	0.877687	0.614717		0.757117	0.127112
114.435	114.448		0.853303	0.718361	1.0576	0.86724	0.807029	0.655331	0.659971	0.587835	0.674093	0.762128	0.733367	0.572669		0.745744	0.136204
119.435	119.451		0.725038	0.749297	1.06189	0.90043	0.995358	0.601729	0.72023	0.676804	0.710363	0.694836	0.816786	0.5617		0.767872	0.150651
124.435	124.451		0.869432	0.852149	1.13235	0.753534	0.899867	0.845533	0.623386	0.747163	0.611917	0.631195	0.694473	0.574954		0.769663	0.159772
129.435	129.448		0.762289	0.756127	0.946078	0.94284	0.864058	0.581556	0.666428	0.71448	0.841451	0.707877	0.875128	0.686929		0.77877	0.114927
134.435	134.451		0.807604	0.89554	0.919118	0.880148	0.774536	0.694524	0.644189	0.629142	0.743523	0.763172	0.770727	0.616545		0.761564	0.102856
139.435	139.448		0.781874	0.852953	1.21324	0.86847	0.923077	0.616715	0.678623	0.696323	0.625389	0.693271	0.813715	0.653565		0.784767	0.168829
144.435	144.451		0.822581	0.766975	1.10907	0.800246	0.909151	0.654755	0.753228	0.721743	0.748187	0.681794	0.769191	0.512797		0.77081	0.144068
149.435	149.448		0.774962	0.766975	1.05331	0.929318	0.751326	0.767147	0.629125	0.576941	0.735233	0.71831	0.765097	0.646252		0.7595	0.128293
154.435	154.451		0.825653	0.725593	1.11397	0.793485	0.882626	0.668588	0.675753	0.685429	0.790155	0.61085	0.791198	0.632084		0.766282	0.137504
159.435	159.448		0.692396	0.826035	1.23468	0.750461	0.974801	0.638617	0.626973	0.650931	0.858031	0.637454	0.783521	0.620201		0.774508	0.182659
ENP-GFP612-3
Time-min	Time-max		Plant 1	Plant 2	Plant 3	Plant 4	Plant 5	Plant 6	Plant 7	Plant 8		Mean	Standard Deviation					Comment:
0	0																	ENP-GFP612-3
0.65	0.655		1.05068	0.929577	0.82437	0.854545	1.14026	0.859143	0.966576	1.0245		0.956207	0.110466					and
1.3	1.305		0.949318	0.84507	1.03866	0.767273	1.02725	1.0245	0.825375	1.02712		0.938069	0.109621					ENP-GFP611-2
4.017	4.028		0.225146	0.270736	0.157143	0.267879	0.246216	0.257218	0.22101	0.412948		0.257287	0.0727265					are two independent
4.667	4.678		0.254386	0.366197	0.201681	0.318788	0.294652	0.285214	0.215553	0.278215		0.276836	0.0535095					ENP-GFP6 transformants.
5.317	5.328		0.354776	0.377152	0.253782	0.413333	0.302725	0.248469	0.279673	0.266842		0.312094	0.0620355
5.972	5.983		0.279727	0.342723	0.271429	0.322424	0.35116	0.23972	0.289905	0.414698		0.313973	0.0554231
6.622	6.633		0.317739	0.231612	0.347059	0.425455	0.227043	0.286964	0.206685	0.392826		0.304423	0.0807159
7.272	7.283		0.306043	0.215962	0.24958	0.288485	0.25328	0.272966	0.28854	0.446194		0.290131	0.0690881
7.927	7.938		0.166667	0.366197	0.317647	0.347879	0.295661	0.247594	0.208049	0.302712		0.281551	0.0689391
8.577	8.588		0.367446	0.27543	0.347899	0.338182	0.278507	0.306212	0.27899	0.370079		0.320343	0.0404388
9.227	9.238		0.336257	0.428795	0.310924	0.357576	0.306761	0.284339	0.328786	0.262467		0.326988	0.0507634
9.882	9.893		0.30117	0.29421	0.35042	0.334545	0.323915	0.349081	0.280355	0.404199		0.329737	0.0394979
10.532	10.543		0.350877	0.413146	0.297479	0.526061	0.550959	0.368329	0.204638	0.420822		0.391539	0.113896
11.182	11.193		0.424951	0.441315	0.219328	0.495758	0.35116	0.273841	0.281037	0.413823		0.362652	0.096826
11.837	11.848		0.41423	0.403756	0.405882	0.459394	0.391524	0.43832	0.31719	0.347332		0.397203	0.046118
12.487	12.498		0.3577	0.602504	0.312605	0.327273	0.272452	0.389326	0.299454	0.442695		0.375501	0.106394
13.137	13.148		0.321637	0.444444	0.386555	0.607273	0.366297	0.292213	0.312415	0.398075		0.391114	0.100751
13.792	13.803		0.569201	0.442879	0.276471	0.413333	0.414733	0.422572	0.261937	0.292213		0.386667	0.104121
14.442	14.453		0.37037	0.461659	0.332773	0.355152	0.400605	0.342957	0.330832	0.395451		0.373725	0.0443149
15.092	15.103		0.438596	0.273865	0.323529	0.370909	0.452069	0.322835	0.321965	0.503062		0.375854	0.0800056
15.747	15.758		0.429825	0.456964	0.297479	0.447273	0.370333	0.252843	0.272851	0.475066		0.375329	0.0897197
16.397	16.408		0.34308	0.342723	0.312605	0.458182	0.438951	0.312336	0.263302	0.360455		0.353954	0.0655026
17.047	17.058		0.363548	0.383412	0.209244	0.292121	0.409687	0.328084	0.396317	0.432196		0.351826	0.0730751
17.702	17.713		0.461014	0.521127	0.268067	0.375758	0.367306	0.335958	0.360846	0.405074		0.386894	0.0772225
18.352	18.363		0.318713	0.411581	0.339496	0.469091	0.440969	0.460192	0.302183	0.404199		0.393303	0.0651422
19.002	19.013		0.387914	0.374022	0.295798	0.32	0.616549	0.324584	0.289905	0.274716		0.360436	0.110812
19.652	19.668		0.416179	0.56025	0.277311	0.398788	0.39556	0.301837	0.356071	0.385827		0.386478	0.0856234
20.307	20.318		0.283626	0.607199	0.309244	0.466667	0.343088	0.420822	0.293315	0.428696		0.394082	0.110034
20.957	20.968		0.391813	0.435055	0.261345	0.36	0.338042	0.383202	0.345157	0.43657		0.368898	0.0571322
21.607	21.618		0.341131	0.460094	0.339496	0.448485	0.442987	0.329834	0.420191	0.420822		0.40038	0.0543792
22.262	22.273		0.402534	0.345853	0.347899	0.351515	0.399596	0.423447	0.392906	0.377953		0.380213	0.0291737
22.912	22.923		0.418129	0.564945	0.357983	0.522424	0.478305	0.32021	0.270123	0.384952		0.414634	0.101537
23.562	23.573		0.463938	0.499218	0.368067	0.362424	0.367306	0.28259	0.388813	0.394576		0.390866	0.0662302
24.217	24.228		0.35575	0.441315	0.356303	0.392727	0.436932	0.348206	0.390859	0.44182		0.395489	0.0402554
24.867	24.878		0.436647	0.467919	0.262185	0.424242	0.393542	0.399825	0.35266	0.458443		0.399433	0.0667965
25.517	25.528		0.366472	0.546166	0.357143	0.393939	0.38446	0.337708	0.344475	0.40245		0.391602	0.0665568
26.172	26.183		0.481481	0.41471	0.437815	0.273939	0.390515	0.350831	0.252387	0.411199		0.37661	0.0794827
26.822	26.833		0.508772	0.619718	0.426891	0.425455	0.342079	0.339458	0.49045	0.39895		0.443972	0.0935133
27.472	27.483		0.382066	0.499218	0.315966	0.48	0.454087	0.315836	0.289905	0.377078		0.389269	0.0804999
28.127	28.138		0.471735	0.43662	0.396639	0.386667	0.366297	0.410324	0.38472	0.449694		0.412837	0.0364557
28.777	28.788		0.41423	0.615023	0.438655	0.494545	0.413724	0.419948	0.33015	0.412073		0.442294	0.0829558
29.427	29.438		0.450292	0.56651	0.289916	0.418182	0.579213	0.395451	0.38131	0.462817		0.442961	0.0958957
30.43	30.443		0.365497	0.466354	0.280672	0.381818	0.47225	0.338583	0.315143	0.373578		0.374237	0.0673414
31.43	31.443		0.385965	0.496088	0.331933	0.478788	0.335015	0.341207	0.38131	0.355206		0.388189	0.0645755
32.43	32.443		0.499025	0.58529	0.370588	0.549091	0.448032	0.433071	0.362892	0.419073		0.458383	0.0802715
33.43	33.443		0.363548	0.438185	0.405042	0.395152	0.41776	0.351706	0.418145	0.394576		0.398014	0.0288112
34.43	34.443		0.392788	0.488263	0.331933	0.484848	0.504541	0.377078	0.364939	0.542432		0.435853	0.0777927
35.43	35.443		0.412281	0.691706	0.355462	0.533333	0.414733	0.344707	0.281719	0.461067		0.436876	0.128241
36.43	36.443		0.45809	0.561815	0.410084	0.585455	0.370333	0.332458	0.381992	0.450569		0.443849	0.0902338
37.43	37.443		0.466862	0.477308	0.335294	0.452121	0.407669	0.321085	0.335607	0.435696		0.403955	0.06429
38.43	38.443		0.474659	0.604069	0.320168	0.333333	0.498486	0.328959	0.294679	0.494313		0.418583	0.113394
39.43	39.443		0.450292	0.605634	0.363025	0.44	0.42886	0.321085	0.343793	0.466317		0.427376	0.0897647
40.43	40.443		0.479532	0.547731	0.387395	0.472727	0.467205	0.351706	0.326057	0.369204		0.425195	0.0772607
41.43	41.443		0.38694	0.527387	0.328571	0.340606	0.338042	0.409449	0.412005	0.480315		0.402914	0.0711962
42.43	42.443		0.532164	0.602504	0.27479	0.518788	0.324924	0.480315	0.34925	0.472441		0.444397	0.114894
43.43	43.443		0.501949	0.532081	0.34958	0.48	0.412714	0.344707	0.369031	0.362205		0.419033	0.0751091
44.43	44.443		0.484405	0.450704	0.394958	0.541818	0.528759	0.339458	0.469304	0.433946		0.455419	0.0670421
45.43	45.443		0.520468	0.43975	0.35042	0.659394	0.57114	0.358705	0.292633	0.394576		0.448386	0.125162
46.43	46.443		0.435673	0.444444	0.432773	0.478788	0.524723	0.389326	0.326057	0.484689		0.439559	0.0613182
47.43	47.443		0.520468	0.701095	0.29916	0.647273	0.441978	0.473316	0.424966	0.505687		0.501743	0.12683
48.43	48.443		0.483431	0.557121	0.413445	0.42303	0.466196	0.447069	0.34925	0.577428		0.464621	0.0752189
49.432	49.443		0.477583	0.402191	0.342857	0.433939	0.429869	0.269466	0.274216	0.480315		0.388804	0.0842121
50.43	50.443		0.436647	0.543036	0.347059	0.373333	0.564077	0.514436	0.386767	0.489939		0.456912	0.0825361
51.43	51.443		0.421053	0.655712	0.385714	0.489697	0.529768	0.425197	0.29809	0.527559		0.466599	0.108713
52.43	52.443		0.393762	0.467919	0.436134	0.386667	0.452069	0.343832	0.436562	0.430446		0.418424	0.0406194
53.43	53.443		0.515595	0.511737	0.330252	0.530909	0.535822	0.303587	0.287176	0.447069		0.432768	0.108198
54.43	54.443		0.484405	0.449139	0.340336	0.50303	0.47225	0.419948	0.414052	0.411199		0.436795	0.0518568
55.432	55.443		0.452242	0.56338	0.27563	0.563636	0.480323	0.338583	0.41678	0.507437		0.449751	0.102757
56.43	56.443		0.534113	0.521127	0.404202	0.516364	0.449041	0.490814	0.333561	0.511811		0.470129	0.0701423
57.43	57.443		0.511696	0.600939	0.314286	0.566061	0.421796	0.4007	0.291269	0.496063		0.450351	0.11277
58.43	58.443		0.388889	0.533646	0.396639	0.523636	0.356206	0.455818	0.400409	0.459318		0.43932	0.0648799
59.43	59.443		0.552632	0.632238	0.433613	0.498182	0.475277	0.363955	0.282401	0.583552		0.477731	0.115974
64.435	64.448		0.47271	0.402191	0.410084	0.53697	0.35217	0.3972	0.464529	0.358705		0.42432	0.0627775
69.435	69.448		0.482456	0.464789	0.405042	0.550303	0.324924	0.505687	0.377217	0.47944		0.448732	0.073921
74.435	74.448		0.385965	0.508607	0.301681	0.465455	0.474268	0.437445	0.33015	0.457568		0.420142	0.0734932
79.435	79.448		0.570175	0.663537	0.419328	0.713939	0.622603	0.528434	0.418827	0.500437		0.55466	0.108545
84.435	84.448		0.491228	0.475743	0.345378	0.593939	0.36226	0.391951	0.452251	0.524934		0.454711	0.0849684
89.435	89.448		0.475634	0.618153	0.352941	0.48	0.411705	0.380577	0.466576	0.450569		0.454519	0.080756
94.435	94.448		0.512671	0.726135	0.396639	0.558788	0.379415	0.573928	0.403138	0.528434		0.509893	0.116405
99.435	99.451		0.563353	0.503912	0.422689	0.540606	0.414733	0.574803	0.449523	0.6028		0.509052	0.0726842
104.435	104.448		0.601365	0.478873	0.404202	0.509091	0.512614	0.422572	0.366985	0.484689		0.472549	0.0737119
109.435	109.451		0.451267	0.668232	0.371429	0.586667	0.46115	0.615048	0.429741	0.516185		0.512465	0.102413
114.435	114.448		0.511696	0.668232	0.4	0.629091	0.620585	0.411199	0.459072	0.488189		0.523508	0.103457
119.435	119.451		0.530214	0.538341	0.306723	0.580606	0.561049	0.468941	0.433834	0.499563		0.489909	0.0882299
124.435	124.451		0.568226	0.804382	0.383193	0.532121	0.477296	0.555556	0.464529	0.537183		0.540311	0.122604
129.435	129.448		0.51462	0.561815	0.323529	0.52	0.558022	0.407699	0.327422	0.549431		0.470317	0.101869
134.435	134.451		0.64425	0.655712	0.244538	0.465455	0.591322	0.619423	0.468622	0.554681		0.5305	0.136613
139.435	139.448		0.667641	0.510172	0.378992	0.606061	0.434914	0.462817	0.392906	0.541557		0.499383	0.102058
144.435	144.451		0.565302	0.56964	0.430252	0.579394	0.702321	0.496063	0.565484	0.476815		0.548159	0.082378
149.435	149.448		0.501949	0.602504	0.338655	0.48	0.553986	0.374453	0.479536	0.544182		0.484408	0.089479
154.435	154.451		0.537037	0.513302	0.310924	0.598788	0.657921	0.483815	0.478854	0.494313		0.509369	0.101444
159.435	159.448		0.836257	0.625978	0.347899	0.641212	0.45005	0.371829	0.505457	0.551181		0.541233	0.16035
ENP-GFP6_S514A/S553A
Time-min	Time-max		Plant 1	Plant 2	Plant 3	Plant 4	Plant 5	Plant 6		Mean	Standard Deviation
0	0
0.65	0.655		0.618247	0.878896	0.95362	0.946265	1.00161	1.02848		0.904519	0.149368
1.3	1.305		0.939976	0.733749	0.937783	1.18611	1.25161	1.17089		1.03668	0.198713
4.017	4.028		0.164466	0.231523	0.361991	0.365662	0.151125	0.22231		0.249513	0.0939347
4.667	4.678		0.301321	0.234194	0.410633	0.363041	0.234727	0.350475		0.315732	0.0719297
5.317	5.328		0.278511	0.327694	0.30543	0.406291	0.257235	0.332278		0.317907	0.051967
5.972	5.983		0.278511	0.236866	0.248869	0.450852	0.213826	0.299842		0.288128	0.0853213
6.622	6.633		0.278511	0.274265	0.302036	0.364351	0.241961	0.341772		0.300483	0.0455659
7.272	7.283		0.278511	0.273375	0.446833	0.326343	0.355305	0.29193		0.328716	0.0657274
7.927	7.938		0.278511	0.278718	0.322398	0.40498	0.270096	0.41693		0.328606	0.0664747
8.577	8.588		0.278511	0.295637	0.408371	0.386632	0.317524	0.294304		0.330163	0.054057
9.227	9.238		0.278511	0.435441	0.38914	0.330275	0.286977	0.428797		0.35819	0.0694408
9.882	9.893		0.278511	0.243099	0.40724	0.378768	0.323955	0.253165		0.314123	0.0677863
10.532	10.543		0.278511	0.421193	0.526018	0.307995	0.307074	0.350475		0.365211	0.0931456
11.182	11.193		0.278511	0.290294	0.391403	0.374836	0.330386	0.253956		0.319898	0.0550977
11.837	11.848		0.278511	0.342832	0.390271	0.551769	0.275723	0.338608		0.362952	0.102113
12.487	12.498		0.278511	0.237756	0.470588	0.503277	0.447749	0.353639		0.38192	0.108811
13.137	13.148		0.278511	0.33927	0.436652	0.305374	0.361736	0.284019		0.33426	0.0595493
13.792	13.803		0.278511	0.406946	0.381222	0.386632	0.351286	0.389241		0.36564	0.0463552
14.442	14.453		0.278511	0.39537	0.382353	0.374836	0.350482	0.411392		0.365491	0.0472484
15.092	15.103		0.278511	0.350846	0.523756	0.480996	0.350482	0.323576		0.384695	0.0958525
15.747	15.758		0.278511	0.319679	0.487557	0.471822	0.376206	0.334652		0.378071	0.0848371
16.397	16.408		0.278511	0.350846	0.361991	0.457405	0.340032	0.445411		0.372366	0.0678118
17.047	17.058		0.278511	0.316118	0.484163	0.462647	0.263666	0.230222		0.339221	0.107751
17.702	17.713		0.278511	0.370436	0.458145	0.541284	0.311897	0.35443		0.385784	0.0975723
18.352	18.363		0.278511	0.370436	0.492081	0.563565	0.388264	0.424842		0.419617	0.0993096
19.002	19.013		0.278511	0.347284	0.494344	0.498034	0.336013	0.321994		0.379363	0.0934602
19.652	19.668		0.278511	0.335708	0.528281	0.330275	0.34164	0.390032		0.367408	0.0864201
20.307	20.318		0.278511	0.275156	0.372172	0.395806	0.267685	0.39557		0.330817	0.0631608
20.957	20.968		0.278511	0.349065	0.390271	0.460026	0.34164	0.308544		0.354676	0.0640255
21.607	21.618		0.278511	0.341941	0.489819	0.547837	0.299839	0.345728		0.383946	0.109073
22.262	22.273		0.278511	0.353517	0.406109	0.328965	0.406752	0.27769		0.341924	0.057917
22.912	22.923		0.278511	0.422084	0.573529	0.498034	0.427653	0.327532		0.421224	0.107967
23.562	23.573		0.278511	0.329475	0.459276	0.365662	0.355305	0.296677		0.347484	0.0641123
24.217	24.228		0.278511	0.398931	0.395928	0.422018	0.398714	0.314082		0.368031	0.0574689
24.867	24.878		0.278511	0.360641	0.501131	0.454784	0.405949	0.409019		0.401673	0.07699
25.517	25.528		0.278511	0.408727	0.414027	0.474443	0.227492	0.357595		0.360133	0.0922983
26.172	26.183		0.278511	0.369546	0.427602	0.427261	0.288585	0.416139		0.367941	0.068846
26.822	26.833		0.278511	0.364203	0.487557	0.428571	0.34164	0.405854		0.384389	0.0728031
27.472	27.483		0.278511	0.370436	0.324661	0.436435	0.348071	0.298259		0.342729	0.0565773
28.127	28.138		0.278511	0.430098	0.470588	0.480996	0.452572	0.385285		0.416342	0.0756128
28.777	28.788		0.278511	0.378451	0.516968	0.314548	0.338424	0.371044		0.366324	0.0825024
29.427	29.438		0.278511	0.35797	0.39819	0.301442	0.33119	0.579905		0.374535	0.109044
30.43	30.443		0.278511	0.459484	0.419683	0.398427	0.30627	0.417722		0.380016	0.0712614
31.43	31.443		0.278511	0.323241	0.436652	0.42595	0.411576	0.435127		0.385176	0.0674055
32.43	32.443		0.278511	0.360641	0.467195	0.343381	0.463826	0.388449		0.383667	0.0729878
33.43	33.443		0.278511	0.49065	0.611991	0.323722	0.308682	0.400316		0.402312	0.128096
34.43	34.443		0.278511	0.344613	0.470588	0.349934	0.380225	0.418513		0.373731	0.0661964
35.43	35.443		0.278511	0.311665	0.578054	0.541284	0.423633	0.450158		0.430551	0.119751
36.43	36.443		0.278511	0.365984	0.604072	0.577982	0.381029	0.40981		0.436231	0.127921
37.43	37.443		0.278511	0.385574	0.536199	0.500655	0.472669	0.432753		0.434394	0.0926339
38.43	38.443		0.278511	0.360641	0.466063	0.449541	0.486334	0.363133		0.400704	0.0799214
39.43	39.443		0.278511	0.314337	0.455882	0.562254	0.425241	0.352057		0.398047	0.104365
40.43	40.443		0.278511	0.384684	0.36086	0.564875	0.409968	0.455696		0.409099	0.0963479
41.43	41.443		0.278511	0.382903	0.376697	0.360419	0.453376	0.404272		0.37603	0.057587
42.43	42.443		0.278511	0.527159	0.372172	0.435125	0.374598	0.393987		0.396925	0.081929
43.43	43.443		0.278511	0.447907	0.519231	0.480996	0.497588	0.436709		0.44349	0.0864331
44.43	44.443		0.278511	0.386465	0.519231	0.480996	0.360129	0.360759		0.397682	0.0881094
45.43	45.443		0.278511	0.324132	0.371041	0.3827	0.442122	0.423259		0.370294	0.0611132
46.43	46.443		0.278511	0.398931	0.515837	0.486239	0.32074	0.36788		0.39469	0.0924777
47.43	47.443		0.278511	0.344613	0.600679	0.533421	0.534566	0.401899		0.448948	0.126203
48.43	48.443		0.278511	0.355298	0.565611	0.456094	0.352894	0.431171		0.406597	0.10026
49.432	49.443		0.278511	0.398041	0.492081	0.440367	0.423633	0.460443		0.415513	0.0743503
50.43	50.443		0.278511	0.332146	0.493213	0.46789	0.300643	0.461234		0.38894	0.095445
51.43	51.443		0.278511	0.41585	0.557692	0.577982	0.444534	0.390823		0.444232	0.111251
52.43	52.443		0.278511	0.359751	0.446833	0.470511	0.479904	0.358386		0.398983	0.0795672
53.43	53.443		0.278511	0.455031	0.437783	0.449541	0.43328	0.468354		0.420417	0.0706379
54.43	54.443		0.278511	0.473731	0.562217	0.439056	0.419614	0.322785		0.415986	0.10281
55.432	55.443		0.278511	0.405165	0.400452	0.412844	0.380225	0.355222		0.37207	0.0503328
56.43	56.443		0.278511	0.381122	0.569005	0.414155	0.417203	0.376582		0.406096	0.0943399
57.43	57.443		0.278511	0.386465	0.440045	0.387942	0.475884	0.448576		0.402904	0.0703692
58.43	58.443		0.278511	0.421193	0.557692	0.487549	0.37701	0.326741		0.408116	0.10319
59.43	59.443		0.278511	0.374889	0.458145	0.486239	0.413183	0.483386		0.415725	0.0798139
64.435	64.448		0.278511	0.394479	0.479638	0.550459	0.5	0.365506		0.428099	0.100222
69.435	69.448		0.278511	0.390917	0.580317	0.395806	0.413183	0.40269		0.410237	0.0968771
74.435	74.448		0.278511	0.49065	0.539593	0.564875	0.420418	0.494462		0.464752	0.10376
79.435	79.448		0.278511	0.45236	0.440045	0.563565	0.547428	0.443829		0.45429	0.101813
84.435	84.448		0.278511	0.39626	0.552036	0.513761	0.47508	0.425633		0.440214	0.0973873
89.435	89.448		0.278511	0.37667	0.510181	0.445609	0.415595	0.35443		0.396833	0.0797289
94.435	94.448		0.278511	0.521817	0.607466	0.57405	0.513666	0.399525		0.482506	0.122484
99.435	99.451		0.278511	0.426536	0.53733	0.429882	0.630225	0.424842		0.454554	0.119147
104.435	104.448		0.278511	0.514693	0.572398	0.462647	0.410772	0.458861		0.449647	0.100351
109.435	109.451		0.278511	0.52805	0.451357	0.49017	0.465434	0.485759		0.44988	0.0879005
114.435	114.448		0.278511	0.332146	0.669683	0.524246	0.602894	0.447785		0.475878	0.152601
119.435	119.451		0.278511	0.512912	0.604072	0.541284	0.45418	0.470728		0.476948	0.11093
124.435	124.451		0.278511	0.439893	0.579186	0.372215	0.481511	0.396361		0.424613	0.102228
129.435	129.448		0.278511	0.458593	0.634615	0.508519	0.596463	0.371835		0.474756	0.134813
134.435	134.451		0.278511	0.500445	0.63009	0.465269	0.582797	0.530854		0.497995	0.12245
139.435	139.448		0.278511	0.570793	0.587104	0.539974	0.487138	0.448576		0.485349	0.113821
144.435	144.451		0.278511	0.365984	0.638009	0.517693	0.435691	0.496044		0.455322	0.125341
149.435	149.448		0.278511	0.496883	0.507919	0.50983	0.476688	0.449367		0.4532	0.0885345
154.435	154.451		0.278511	0.569902	0.605204	0.436435	0.550643	0.497627		0.48972	0.119154
159.435	159.448		0.278511	0.420303	0.746606	0.452163	0.652733	0.446994		0.499552	0.170087
ENP-GFP6_S514E/S553E
Time-min	Time-max		Plant 1	Plant 2	Plant 3	Plant 4	Plant 5	Plant 6	Plant 7	Plant 8	Plant 9	Plant 10	Plant 11	Plant 12	Plant 13	Plant 14	Plant 15	Plant 16		Mean	Standard Deviation
0	0
0.65	0.655		0.725159	0.892442	0.95086	1.14455	0.997821	0.848384	0.953656	0.945245	1.12514	1.25177	1.19085	0.812189	0.85612	1.00278	1.10974	1.15728		0.99775	0.152033
1.3	1.305		0.930233	0.876453	1.11548	0.92891	1.29847	0.829431	1.069	1.03026	0.879291	1.24645	1.17296	0.940299	0.901217	0.986111	1.15989	0.970509		1.02094	0.141549
4.017	4.028		0.308668	0.1875	0.545455	0.35782	0.244009	0.370123	0.316169	0.197406	0.219269	0.340426	0.419483	0.237562	0.194703	0.145833	0.197729	0.211796		0.280872	0.106059
4.667	4.678		0.327696	0.290698	0.63145	0.540284	0.48366	0.243032	0.317199	0.253602	0.280177	0.414894	0.469185	0.347015	0.279885	0.135417	0.280984	0.235031		0.345638	0.12937
5.317	5.328		1.02055	0.213663	0.373464	0.578199	0.376906	0.25641	0.248198	0.309798	0.366556	0.558511	0.493042	0.319652	0.282749	0.225	0.222327	0.291332		0.383522	0.204834
5.972	5.983		0.403805	0.399709	0.523342	0.388626	0.638344	0.250836	0.284243	0.404899	0.284607	0.487589	0.473161	0.312189	0.204009	0.221528	0.258278	0.260054		0.362201	0.123549
6.622	6.633		0.369979	0.302326	0.326781	0.64218	0.448802	0.360089	0.321318	0.314121	0.248062	0.443262	0.385686	0.420398	0.267001	0.225	0.415326	0.323503		0.363365	0.100166
7.272	7.283		0.338266	0.222384	0.739558	0.547393	0.503268	0.241918	0.296601	0.364553	0.251384	0.551418	0.361829	0.324627	0.258411	0.207639	0.247871	0.317248		0.360898	0.14938
7.927	7.938		0.403805	0.306686	0.594595	0.507109	0.474946	0.42252	0.340886	0.403458	0.470653	0.485816	0.441352	0.291045	0.256979	0.172222	0.298013	0.290438		0.385033	0.110992
8.577	8.588		0.437632	0.328488	0.63145	1.03318	0.455338	0.471572	0.346035	0.440922	0.375415	0.484043	0.55666	0.376866	0.259843	0.240278	0.327342	0.265416		0.439405	0.191526
9.227	9.238		0.32981	0.322674	0.783784	0.718009	0.53159	0.411371	0.343975	0.377522	0.362126	0.512411	0.614314	0.462687	0.269148	0.263194	0.28666	0.287757		0.429815	0.161536
9.882	9.893		0.547569	0.40407	0.734644	0.601896	0.575163	0.322185	0.338826	0.329971	0.287929	0.515957	0.560636	0.383085	0.254832	0.275694	0.271523	0.288651		0.418289	0.148795
10.532	10.543		0.58351	0.360465	0.626536	0.627962	0.716776	0.400223	0.244078	0.318444	0.326689	0.416667	0.520875	0.334577	0.328561	0.2875	0.394513	0.368186		0.428473	0.14147
11.182	11.193		0.38055	0.248547	0.609337	0.590047	0.538126	0.331104	0.481977	0.399135	0.409745	0.514184	0.540755	0.383085	0.375805	0.329167	0.388836	0.370867		0.430704	0.102803
11.837	11.848		0.384778	0.325581	0.641278	0.668246	0.492375	0.354515	0.425335	0.413545	0.380952	0.578014	0.817097	0.405473	0.364352	0.288889	0.456008	0.344057		0.458781	0.145607
12.487	12.498		0.397463	0.405523	0.695332	0.528436	0.507625	0.463768	0.351184	0.485591	0.352159	0.494681	0.584493	0.506219	0.259127	0.320833	0.333018	0.353887		0.439959	0.113391
13.137	13.148		0.344609	0.37064	0.599509	0.611374	0.511983	0.366778	0.38105	0.416427	0.354374	0.558511	0.528827	0.374378	0.307087	0.286806	0.2772	0.247542		0.408568	0.117115
13.792	13.803		0.439746	0.327035	0.488943	0.575829	0.411765	0.389075	0.392379	0.425072	0.320044	0.537234	0.695825	0.274876	0.279885	0.264583	0.385052	0.399464		0.412926	0.117014
14.442	14.453		0.44186	0.318314	0.594595	0.689573	0.472767	0.419175	0.316169	0.461095	0.273533	0.507092	0.473161	0.458955	0.299213	0.366667	0.427625	0.41555		0.433459	0.108696
15.092	15.103		0.321353	0.24564	0.68059	0.590047	0.520697	0.465998	0.497425	0.363112	0.353267	0.496454	0.922465	0.465174	0.314961	0.252778	0.395459	0.405719		0.455696	0.171788
15.747	15.758		0.448203	0.30814	0.761671	0.542654	0.464052	0.335563	0.439753	0.342939	0.354374	0.569149	0.417495	0.309701	0.351467	0.353472	0.349101	0.437891		0.424102	0.11928
16.397	16.408		0.460888	0.389535	0.638821	0.658768	0.542484	0.35786	0.450051	0.34438	0.386489	0.585106	0.675944	0.496269	0.245526	0.242361	0.384106	0.326184		0.449048	0.139349
17.047	17.058		0.412262	0.306686	0.759214	0.694313	0.520697	0.335563	0.421215	0.412104	0.326689	0.796099	0.771372	0.424129	0.288475	0.369444	0.31315	0.350313		0.468858	0.181129
17.702	17.713		0.281184	0.350291	0.646192	0.457346	0.599129	0.362319	0.411946	0.551873	0.396456	0.469858	0.612326	0.498756	0.325698	0.304861	0.403027	0.296693		0.435497	0.118205
18.352	18.363		0.44186	0.306686	0.574939	0.627962	0.599129	0.382386	0.491246	0.586455	0.3732	0.629433	0.634195	0.35199	0.390838	0.311111	0.33964	0.357462		0.462408	0.125887
19.002	19.013		0.43129	0.463663	0.751843	0.701422	0.498911	0.424749	0.399588	0.443804	0.38206	0.562057	0.560636	0.400498	0.314245	0.348611	0.355724	0.3521		0.46195	0.125759
19.652	19.668		0.701903	0.402616	0.820639	0.864929	0.6122	0.508361	0.431514	0.492795	0.396456	0.547872	0.536779	0.544776	0.409449	0.295139	0.421003	0.38874		0.523448	0.159163
20.307	20.318		0.35518	0.364826	0.567568	0.755924	0.429194	0.367893	0.38105	0.373199	0.413068	0.716312	0.491054	0.390547	0.471725	0.335417	0.338694	0.326184		0.442365	0.131499
20.957	20.968		0.469345	0.405523	0.488943	0.594787	0.496732	0.463768	0.426365	0.469741	0.390919	0.693262	0.677932	0.340796	0.317108	0.295833	0.340587	0.493298		0.460309	0.117834
21.607	21.618		0.414376	0.373547	0.90172	0.763033	0.45098	0.399108	0.46241	0.442363	0.464009	0.687943	0.636183	0.325871	0.288475	0.335417	0.325449	0.327971		0.474928	0.17861
22.262	22.273		0.448203	0.396802	0.697789	0.417062	0.575163	0.341137	0.417096	0.525937	0.33887	0.430851	0.624254	0.695274	0.382963	0.352778	0.427625	0.337802		0.4631	0.123075
22.912	22.923		0.382664	0.328488	0.764128	0.677725	0.400871	0.410256	0.454171	0.425072	0.458472	0.460993	0.620278	0.356965	0.309234	0.33125	0.393567	0.438785		0.450807	0.128977
23.562	23.573		0.463002	0.418605	0.70516	0.665877	0.40305	0.363434	0.445932	0.5	0.320044	0.480496	0.332008	0.396766	0.380816	0.247917	0.530747	0.391421		0.44033	0.119368
24.217	24.228		0.412262	0.616279	0.628993	0.663507	0.577342	0.440357	0.487127	0.525937	0.419712	0.570922	0.473161	0.564677	0.246242	0.3375	0.46736	0.364611		0.487249	0.115165
24.867	24.878		0.4926	0.239826	0.577396	0.696682	0.649237	0.315496	0.578785	0.345821	0.410853	0.656028	0.733598	0.402985	0.302792	0.345833	0.326395	0.361037		0.46471	0.160658
25.517	25.528		0.490486	0.348837	0.732187	0.618483	0.511983	0.380156	0.498455	0.443804	0.386489	0.501773	0.485089	0.580846	0.343593	0.297222	0.415326	0.318141		0.459555	0.117715
26.172	26.183		0.374207	0.329942	0.749386	0.767773	0.542484	0.322185	0.507724	0.429395	0.394241	0.547872	0.61829	0.35199	0.356478	0.35625	0.367077	0.445934		0.466327	0.143804
26.822	26.833		0.422833	0.337209	0.958231	0.582938	0.6122	0.567447	0.420185	0.394813	0.354374	0.52305	0.534791	0.30597	0.29277	0.335417	0.362346	0.430742		0.464707	0.166998
27.472	27.483		0.382664	0.402616	0.791155	0.587678	0.59695	0.362319	0.38208	0.42219	0.464009	0.526596	0.481113	0.597015	0.348604	0.347917	0.389782	0.361037		0.465233	0.124891
28.127	28.138		0.488372	0.457849	0.665848	0.950237	0.525054	0.525084	0.534501	0.378963	0.365449	0.801418	0.781312	0.482587	0.332856	0.451389	0.392621	0.402145		0.53348	0.177219
28.777	28.788		0.363636	0.302326	0.469287	0.808057	0.618736	0.384615	0.431514	0.466859	0.428571	0.535461	0.524851	0.511194	0.394417	0.277778	0.38789	0.397676		0.456429	0.128325
29.427	29.438		0.501057	0.271802	0.80344	0.739336	0.723312	0.358974	0.468589	0.433718	0.390919	0.673759	0.508946	0.531095	0.330709	0.381944	0.342479	0.419124		0.49245	0.161812
30.43	30.443		0.391121	0.449128	0.764128	0.682464	0.686275	0.328874	0.46138	0.504323	0.395349	0.618794	0.497018	0.59204	0.435218	0.320833	0.33964	0.409294		0.492242	0.138037
31.43	31.443		0.515856	0.498547	0.648649	0.654028	0.422658	0.425864	0.38826	0.389049	0.527132	0.640071	0.681909	0.421642	0.384395	0.393056	0.466414	0.428954		0.492905	0.107116
32.43	32.443		0.471459	0.335756	0.707617	0.850711	0.753813	0.45039	0.484037	0.476945	0.378738	0.710993	0.612326	0.508706	0.40587	0.308333	0.380322	0.443253		0.517454	0.161605
33.43	33.443		0.32981	0.49564	0.646192	0.604265	0.603486	0.461538	0.433574	0.802594	0.449612	0.58156	0.55666	0.497512	0.376521	0.322917	0.329234	0.417337		0.494278	0.132633
34.43	34.443		0.564482	0.446221	0.633907	0.706161	0.779956	0.358974	0.393409	0.394813	0.356589	0.572695	0.518887	0.400498	0.405154	0.322917	0.294229	0.317248		0.466634	0.146643
35.43	35.443		0.397463	0.44186	0.997543	0.791469	0.614379	0.419175	0.557158	0.325648	0.376523	0.859929	0.673956	0.600746	0.314245	0.327083	0.455061	0.350313		0.53141	0.209433
36.43	36.443		0.44186	0.514535	0.675676	0.654028	0.623094	0.404682	0.475798	0.494236	0.449612	0.599291	0.582505	0.583333	0.338583	0.283333	0.38316	0.462913		0.497915	0.114642
37.43	37.443		0.501057	0.377907	0.906634	0.689573	0.581699	0.38796	0.45829	0.455331	0.44186	0.629433	0.548708	0.50995	0.357194	0.345833	0.385052	0.424486		0.500061	0.14716
38.43	38.443		0.665962	0.398256	0.742015	0.675355	0.673203	0.335563	0.585994	0.540346	0.405316	0.661348	0.763419	0.465174	0.343593	0.313889	0.371807	0.445934		0.524198	0.156624
39.43	39.443		0.41649	0.447674	0.7543	0.537915	0.588235	0.425864	0.509784	0.40634	0.612403	0.682624	0.819085	0.478856	0.339298	0.413889	0.346263	0.44504		0.514004	0.142121
40.43	40.443		0.484144	0.385174	0.63145	0.606635	0.586057	0.444816	0.45932	0.501441	0.396456	0.615248	0.685885	0.452736	0.312813	0.404167	0.426679	0.316354		0.481836	0.11344
41.43	41.443		0.589852	0.40843	0.722359	0.898104	0.723312	0.574136	0.477858	0.399135	0.452935	0.466312	0.664016	0.518657	0.374374	0.340972	0.38316	0.521001		0.532163	0.15484
42.43	42.443		0.579281	0.393895	0.55774	0.672986	0.444444	0.3233	0.389289	0.501441	0.375415	0.70922	0.66004	0.457711	0.352899	0.393056	0.44087	0.442359		0.480872	0.120583
43.43	43.443		0.684989	0.489826	0.97543	0.725118	0.542484	0.548495	0.427394	0.511527	0.574751	0.498227	0.658052	0.547264	0.457409	0.452083	0.523179	0.458445		0.567167	0.138466
44.43	44.443		0.642706	0.411337	0.611794	0.843602	0.590414	0.453735	0.623069	0.471182	0.508306	0.562057	0.596421	0.533582	0.360057	0.342361	0.443709	0.411975		0.525394	0.12766
45.43	45.443		0.446089	0.348837	0.791155	0.940758	0.568627	0.380156	0.400618	0.541787	0.532669	0.671986	0.685885	0.375622	0.377953	0.338889	0.438032	0.493298		0.520772	0.173972
46.43	46.443		0.422833	0.478198	0.862408	0.767773	0.535948	0.335563	0.412976	0.524496	0.491694	0.680851	0.807157	0.559701	0.311382	0.3375	0.273415	0.429848		0.514484	0.181025
47.43	47.443		0.636364	0.460756	0.776413	0.85782	0.625272	0.438127	0.564367	0.618156	0.602436	0.742908	0.775348	0.552239	0.401575	0.319444	0.437086	0.424486		0.57705	0.156462
48.43	48.443		0.524313	0.52907	0.457002	0.938389	0.62963	0.399108	0.553038	0.492795	0.394241	0.565603	0.554672	0.475124	0.487473	0.433333	0.426679	0.270777		0.508203	0.142795
49.432	49.443		0.477801	0.415698	0.808354	0.777251	0.851852	0.350056	0.657055	0.592219	0.409745	0.453901	0.570577	0.56592	0.408733	0.503472	0.455061	0.473637		0.548208	0.153291
50.43	50.443		0.463002	0.392442	1.01966	0.689573	0.647059	0.41806	0.469619	0.550432	0.394241	0.881206	0.781312	0.650498	0.343593	0.327778	0.450331	0.392315		0.554445	0.204902
51.43	51.443		0.657505	0.377907	0.599509	0.805687	0.640523	0.366778	0.654995	0.504323	0.387597	0.640071	0.888668	0.449005	0.459556	0.445833	0.421949	0.456658		0.547285	0.156478
52.43	52.443		0.632135	0.511628	0.810811	0.514218	0.668845	0.370123	0.632338	0.548991	0.468439	0.549645	0.87674	0.574627	0.449535	0.370139	0.424787	0.405719		0.550545	0.146909
53.43	53.443		0.704017	0.536337	0.798526	0.952607	0.801743	0.389075	0.534501	0.651297	0.427464	0.734043	0.630219	0.461443	0.364352	0.413889	0.371807	0.355675		0.570437	0.187354
54.43	54.443		0.549683	0.297965	0.928747	0.646919	0.51634	0.375697	0.497425	0.543228	0.45515	0.494681	0.829026	0.396766	0.390838	0.401389	0.429518	0.42538		0.511172	0.166818
55.432	55.443		0.712474	0.552326	0.577396	0.978673	0.542484	0.494983	0.404737	0.60951	0.413068	0.744681	0.568588	0.419154	0.345741	0.411806	0.464522	0.445934		0.54288	0.161432
56.43	56.443		0.477801	0.430233	0.65602	0.921801	0.466231	0.561873	0.580844	0.494236	0.534884	0.601064	0.914513	0.468905	0.345741	0.477083	0.38316	0.441466		0.547241	0.16514
57.43	57.443		0.541226	0.550872	0.692875	0.708531	0.601307	0.508361	0.510814	0.606628	0.45515	0.535461	0.890656	0.487562	0.446671	0.440972	0.426679	0.512064		0.557239	0.121726
58.43	58.443		0.401691	0.440407	0.658477	0.829384	0.699346	0.393534	0.453141	0.479827	0.456257	0.641844	0.73161	0.587065	0.422334	0.36875	0.491012	0.386059		0.527546	0.14328
59.43	59.443		0.598309	0.398256	0.648649	0.71564	0.660131	0.380156	0.534501	0.649856	0.45072	0.718085	0.829026	0.598259	0.431639	0.325694	0.423841	0.416443		0.5487	0.148337
64.435	64.448		0.501057	0.510174	0.68059	0.824645	0.72549	0.540691	0.553038	0.636888	0.415282	0.588652	0.93837	0.720149	0.352183	0.402778	0.33491	0.505809		0.576919	0.169658
69.435	69.448		0.691332	0.40407	0.879607	0.831754	0.875817	0.38796	0.550978	0.511527	0.464009	0.863475	0.727634	0.304726	0.460988	0.418056	0.329234	0.448615		0.571861	0.206118
74.435	74.448		0.581395	0.430233	0.665848	0.819905	0.505447	0.430323	0.646756	0.541787	0.419712	0.70922	0.946322	0.564677	0.403722	0.499306	0.479659	0.469169		0.569593	0.154111
79.435	79.448		0.528541	0.46657	0.972973	0.829384	0.540305	0.371237	0.619979	0.636888	0.509413	0.762411	0.789264	0.380597	0.433787	0.489583	0.475875	0.539768		0.584161	0.17237
84.435	84.448		0.710359	0.478198	0.692875	0.718009	0.660131	0.289855	0.503605	0.691643	0.454042	0.789007	0.99006	0.445274	0.456693	0.44375	0.438032	0.417337		0.573679	0.18141
89.435	89.448		0.750529	0.479651	0.87715	0.827014	0.424837	0.409142	0.533471	0.684438	0.615725	0.867021	0.914513	0.53607	0.416607	0.515972	0.544939	0.529937		0.620438	0.175244
94.435	94.448		0.547569	0.49564	0.825553	0.71564	0.660131	0.413601	0.547889	0.610951	0.452935	0.670213	0.743539	0.468905	0.502505	0.520833	0.53264	0.647006		0.584722	0.116108
99.435	99.451		0.545455	0.472384	0.820639	1.04502	0.764706	0.434783	0.726056	0.688761	0.445183	0.652482	0.66998	0.550995	0.423049	0.398611	0.505203	0.590706		0.608376	0.174742
104.435	104.448		0.556025	0.424419	0.840295	0.765403	0.917211	0.367893	0.61895	0.644092	0.457364	0.624113	0.890656	0.603234	0.393701	0.494444	0.478713	0.710456		0.611686	0.174835
109.435	109.451		0.589852	0.517442	0.815725	0.703791	0.79085	0.366778	0.593203	0.564841	0.468439	0.638298	0.548708	0.568408	0.437366	0.347222	0.521287	0.588025		0.566265	0.130947
114.435	114.448		0.710359	0.463663	0.670762	0.962085	0.625272	0.568562	0.627188	0.514409	0.472868	0.586879	0.683897	0.477612	0.507516	0.41875	0.455061	0.615728		0.585038	0.135155
119.435	119.451		0.742072	0.491279	0.734644	0.812796	0.684096	0.461538	0.454171	0.524496	0.496124	0.618794	0.757455	0.572139	0.41088	0.388194	0.453169	0.472744		0.567162	0.138195
124.435	124.451		0.640592	0.332849	0.884521	0.682464	0.740741	0.538462	0.737384	0.564841	0.572536	0.47695	0.908549	0.488806	0.502505	0.388889	0.434248	0.643432		0.596111	0.165555
129.435	129.448		0.832981	0.468023	0.599509	0.803318	0.723312	0.459309	0.576725	0.548991	0.477298	0.535461	1.0159	0.473881	0.416607	0.443056	0.451277	0.6479		0.592097	0.171457
134.435	134.451		0.604651	0.502907	0.77887	1.06161	0.697168	0.423634	0.716787	0.599424	0.532669	0.836879	0.697813	0.691542	0.441661	0.417361	0.556291	0.5916		0.634429	0.169066
139.435	139.448		0.570825	0.68314	0.786241	0.843602	0.88671	0.448161	0.628218	0.494236	0.417497	0.601064	0.900596	0.447761	0.455261	0.384028	0.481552	0.566577		0.599717	0.172938
144.435	144.451		0.687104	0.414244	1.02703	0.822275	0.546841	0.395764	0.53862	0.698847	0.445183	0.556738	0.747515	0.59204	0.378669	0.372917	0.547777	0.512064		0.580226	0.179694
149.435	149.448		0.589852	0.556686	0.87715	0.770142	0.973856	0.48495	0.583934	0.612392	0.52381	0.778369	0.803181	0.594527	0.430208	0.343056	0.470199	0.541555		0.620867	0.172865
154.435	154.451		0.712474	0.579942	0.995086	0.774882	0.642702	0.363434	0.513903	0.540346	0.331118	0.70922	0.829026	0.5199	0.423765	0.425	0.504257	0.622878		0.592996	0.17929
159.435	159.448		0.630021	0.559593	0.992629	1.0782	0.721133	0.491639	0.775489	0.74928	0.384275	0.551418	0.775348	0.425373	0.471725	0.377778	0.500473	0.532618		0.626062	0.207271
ENP-GFP611-2
Time-min	Time-max		Plant 1	Plant 2	Plant 3	Plant 4		Mean	Standard Deviation
0	0
0.65	0.655		1.05719	1.19352	1.06452	0.745072		1.01507	0.190579
1.3	1.305		1.06932	1.12665	1.05146	0.821288		1.01718	0.134475
4.017	4.028		0.17331	0.260385	0.196621	0.282523		0.22821	0.0516301
4.667	4.678		0.184575	0.26849	0.309524	0.278581		0.260293	0.0534118
5.317	5.328		0.15338	0.208713	0.22043	0.392904		0.243857	0.103578
5.972	5.983		0.200173	0.232016	0.229647	0.39159		0.263357	0.0867074
6.622	6.633		0.262565	0.245187	0.227343	0.406045		0.285285	0.0817807
7.272	7.283		0.265165	0.242148	0.294931	0.285151		0.271849	0.0233563
7.927	7.938		0.261698	0.292806	0.372504	0.370565		0.324393	0.0559012
8.577	8.588		0.257366	0.244174	0.27573	0.413929		0.2978	0.0784935
9.227	9.238		0.244367	0.357649	0.258065	0.507227		0.341827	0.121274
9.882	9.893		0.265165	0.272543	0.347158	0.607096		0.37299	0.160404
10.532	10.543		0.272964	0.315096	0.383257	0.325887		0.324301	0.0454552
11.182	11.193		0.286828	0.29382	0.453917	0.436268		0.367708	0.0896911
11.837	11.848		0.314558	0.401216	0.361751	0.565046		0.410643	0.108861
12.487	12.498		0.325823	0.31307	0.375576	0.484888		0.374839	0.0781651
13.137	13.148		0.313692	0.330294	0.341782	0.420499		0.351567	0.0473797
13.792	13.803		0.265165	0.312057	0.367896	0.52431		0.367357	0.112747
14.442	14.453		0.353553	0.234043	0.428571	0.51774		0.383477	0.12012
15.092	15.103		0.279029	0.37386	0.431644	0.521682		0.401554	0.101842
15.747	15.758		0.299827	0.361702	0.413978	0.579501		0.413752	0.119946
16.397	16.408		0.282496	0.248227	0.512289	0.578187		0.4053	0.164407
17.047	17.058		0.253033	0.297872	0.410138	0.461235		0.35557	0.0965845
17.702	17.713		0.356153	0.274569	0.392473	0.450723		0.368479	0.0737353
18.352	18.363		0.368284	0.37386	0.516129	0.467806		0.43152	0.0725689
19.002	19.013		0.295494	0.316109	0.452381	0.490145		0.388532	0.0971303
19.652	19.668		0.334489	0.333333	0.423963	0.534823		0.406652	0.0954123
20.307	20.318		0.32149	0.372847	0.473118	0.600526		0.441995	0.123022
20.957	20.968		0.432409	0.261398	0.386329	0.668857		0.437248	0.170472
21.607	21.618		0.409012	0.320162	0.480031	0.498029		0.426808	0.080819
22.262	22.273		0.310225	0.464032	0.410138	0.532194		0.429148	0.0937007
22.912	22.923		0.306759	0.379939	0.547619	0.465177		0.424874	0.104341
23.562	23.573		0.311958	0.401216	0.395545	0.484888		0.398402	0.0706363
24.217	24.228		0.42201	0.349544	0.443932	0.442838		0.414581	0.0445158
24.867	24.878		0.279029	0.450861	0.432412	0.47569		0.409498	0.0887682
25.517	25.528		0.29896	0.403242	0.436252	0.603154		0.435402	0.126217
26.172	26.183		0.311958	0.339412	0.398618	0.532194		0.395546	0.0980138
26.822	26.833		0.408146	0.368794	0.504608	0.595269		0.469204	0.101581
27.472	27.483		0.437608	0.404255	0.478495	0.513798		0.458539	0.0477373
28.127	28.138		0.337955	0.345491	0.53533	0.567674		0.446613	0.121872
28.777	28.788		0.365685	0.483283	0.429339	0.60184		0.470037	0.100155
29.427	29.438		0.333622	0.448835	0.47235	0.679369		0.483544	0.143938
30.43	30.443		0.363951	0.481256	0.403226	0.675427		0.480965	0.138505
31.43	31.443		0.365685	0.296859	0.556836	0.536137		0.438879	0.127671
32.43	32.443		0.408146	0.452888	0.553763	0.712221		0.531754	0.134848
33.43	33.443		0.309359	0.436677	0.423963	0.653088		0.455772	0.143465
34.43	34.443		0.343154	0.344478	0.483871	0.662286		0.458447	0.151083
35.43	35.443		0.352686	0.345491	0.465438	0.60184		0.441364	0.12026
36.43	36.443		0.305026	0.394124	0.436252	0.57293		0.427083	0.111564
37.43	37.443		0.246101	0.488349	0.508449	0.69908		0.485494	0.185709
38.43	38.443		0.344021	0.531915	0.5	0.55979		0.483931	0.0964194
39.43	39.443		0.504333	0.420466	0.50384	0.858081		0.57168	0.194961
40.43	40.443		0.32669	0.43769	0.402458	0.710907		0.469436	0.16751
41.43	41.443		0.379549	0.424519	0.448541	0.455979		0.427147	0.0344549
42.43	42.443		0.357886	0.399189	0.486943	0.61498		0.46475	0.113695
43.43	43.443		0.29896	0.312057	0.630568	0.74113		0.495679	0.224245
44.43	44.443		0.426343	0.363728	0.485407	0.798949		0.518607	0.193385
45.43	45.443		0.446274	0.398176	0.458525	0.621551		0.481132	0.0971686
46.43	46.443		0.393414	0.35157	0.503072	0.691196		0.484813	0.151696
47.43	47.443		0.488735	0.468085	0.605991	0.512484		0.518824	0.060877
48.43	48.443		0.42461	0.451874	0.498464	0.73456		0.527377	0.141448
49.432	49.443		0.305026	0.35157	0.466974	0.663601		0.446793	0.159769
50.43	50.443		0.40208	0.49848	0.519201	0.611038		0.5077	0.0857354
51.43	51.443		0.305893	0.478217	0.509985	0.688568		0.495665	0.156774
52.43	52.443		0.279029	0.323202	0.529186	0.551905		0.420831	0.139715
53.43	53.443		0.423744	0.609929	0.462366	0.808147		0.576046	0.174297
54.43	54.443		0.260832	0.433637	0.521505	0.77661		0.498146	0.214916
55.432	55.443		0.281629	0.423506	0.490015	0.65703		0.463045	0.155813
56.43	56.443		0.402946	0.377913	0.288786	0.842313		0.47799	0.247774
57.43	57.443		0.382149	0.462006	0.443932	0.712221		0.500077	0.145503
58.43	58.443		0.313692	0.516717	0.486943	0.621551		0.484726	0.127805
59.43	59.443		0.279896	0.56231	0.549155	0.65703		0.512098	0.162088
64.435	64.448		0.396014	0.507599	0.387865	0.729304		0.505195	0.159078
69.435	69.448		0.454073	0.458967	0.466974	0.892247		0.568065	0.216187
74.435	74.448		0.348354	0.488349	0.509985	0.770039		0.529182	0.175829
79.435	79.448		0.370884	0.39311	0.559908	0.716163		0.510016	0.161256
84.435	84.448		0.335355	0.582573	0.569892	0.562418		0.51256	0.118429
89.435	89.448		0.368284	0.527862	0.746544	0.663601		0.576573	0.16555
94.435	94.448		0.458406	0.570415	0.628264	0.639947		0.574258	0.0830027
99.435	99.451		0.448007	0.468085	0.711982	0.839685		0.61694	0.190914
104.435	104.448		0.495667	0.625127	0.610599	0.684625		0.604005	0.079007
109.435	109.451		0.292028	0.374873	0.631336	0.580815		0.469763	0.162309
114.435	114.448		0.363951	0.74772	0.68894	0.826544		0.656789	0.203202
119.435	119.451		0.515598	0.395137	0.536098	0.609724		0.514139	0.0890363
124.435	124.451		0.520797	0.519757	0.528418	0.629435		0.549602	0.053362
129.435	129.448		0.769497	0.5846	0.435484	0.578187		0.591942	0.136928
134.435	134.451		0.462738	0.665653	0.589862	0.408673		0.531732	0.117215
139.435	139.448		0.428076	0.553191	0.613671	0.641261		0.55905	0.0947464
144.435	144.451		0.454939	0.64843	0.667435	0.670171		0.610244	0.103987
149.435	149.448		0.538995	0.545086	0.722734	0.593955		0.600193	0.0853176
154.435	154.451		0.47227	0.578521	0.645929	0.839685		0.634101	0.154578
159.435	159.448		0.490468	0.646403	0.628264	0.77661		0.635436	0.117072

## Sheet: ENP FRAP data Summary
Zeitskala	EGFP-ENP Means	ENP-GFP612-3 Means	ENP-GFP6_S514A/S553A Means	ENP-GFP6_S514E/S553E Means	ENP-GFP611-2 Means		EGFP-ENP st. dev.	ENP-GFP612-3 st. dev.	ENP-GFP6_S514A/S553A st. dev.	ENP-GFP6_S514E/S553E st. dev.	ENP-GFP611-2 st. dev.
0													ENP-GFP612-3 (i.e. ENP-GFPwt1)
0.655	1.04122	0.956207	0.904519	0.99775	1.01507		0.16312	0.110466	0.149368	0.152033	0.190579		and
1.305	1.01688	0.938069	1.03668	1.02094	1.01718		0.115593	0.109621	0.198713	0.141549	0.134475		ENP-GFP611-2 (i. e. ENP-GFPwt2)
4.028	0.393164	0.257287	0.249513	0.280872	0.22821		0.108979	0.0727265	0.0939347	0.106059	0.0516301		are two independent ENP-GFP6
4.678	0.403975	0.276836	0.315732	0.345638	0.260293		0.0808609	0.0535095	0.0719297	0.12937	0.0534118		transformants.
5.328	0.490604	0.312094	0.317907	0.383522	0.243857		0.213393	0.0620355	0.051967	0.204834	0.103578		ENP-GFP612-3 (i. e. ENP-GFPwt1)
5.983	0.465205	0.313973	0.288128	0.362201	0.263357		0.0967549	0.0554231	0.0853213	0.123549	0.0867074		was also used for rescue experiments.
6.633	0.492247	0.304423	0.300483	0.363365	0.285285		0.121998	0.0807159	0.0455659	0.100166	0.0817807
7.283	0.489195	0.290131	0.328716	0.360898	0.271849		0.117149	0.0690881	0.0657274	0.14938	0.0233563
7.938	0.499216	0.281551	0.328606	0.385033	0.324393		0.0912578	0.0689391	0.0664747	0.110992	0.0559012
8.588	0.50551	0.320343	0.330163	0.439405	0.2978		0.0994636	0.0404388	0.054057	0.191526	0.0784935
9.238	0.494446	0.326988	0.35819	0.429815	0.341827		0.101313	0.0507634	0.0694408	0.161536	0.121274
9.893	0.516312	0.329737	0.314123	0.418289	0.37299		0.123192	0.0394979	0.0677863	0.148795	0.160404
10.543	0.520876	0.391539	0.365211	0.428473	0.324301		0.0906687	0.113896	0.0931456	0.14147	0.0454552
11.193	0.551305	0.362652	0.319898	0.430704	0.367708		0.118335	0.096826	0.0550977	0.102803	0.0896911
11.848	0.526367	0.397203	0.362952	0.458781	0.410643		0.0992603	0.046118	0.102113	0.145607	0.108861
12.498	0.562878	0.375501	0.38192	0.439959	0.374839		0.164896	0.106394	0.108811	0.113391	0.0781651
13.148	0.545714	0.391114	0.33426	0.408568	0.351567		0.0965332	0.100751	0.0595493	0.117115	0.0473797
13.803	0.552079	0.386667	0.36564	0.412926	0.367357		0.13878	0.104121	0.0463552	0.117014	0.112747
14.453	0.588738	0.373725	0.365491	0.433459	0.383477		0.109819	0.0443149	0.0472484	0.108696	0.12012
15.103	0.563954	0.375854	0.384695	0.455696	0.401554		0.113141	0.0800056	0.0958525	0.171788	0.101842
15.758	0.584347	0.375329	0.378071	0.424102	0.413752		0.155933	0.0897197	0.0848371	0.11928	0.119946
16.408	0.563897	0.353954	0.372366	0.449048	0.4053		0.0853061	0.0655026	0.0678118	0.139349	0.164407
17.058	0.576168	0.351826	0.339221	0.468858	0.35557		0.125039	0.0730751	0.107751	0.181129	0.0965845
17.713	0.591504	0.386894	0.385784	0.435497	0.368479		0.130235	0.0772225	0.0975723	0.118205	0.0737353
18.363	0.600672	0.393303	0.419617	0.462408	0.43152		0.102846	0.0651422	0.0993096	0.125887	0.0725689
19.013	0.602252	0.360436	0.379363	0.46195	0.388532		0.108157	0.110812	0.0934602	0.125759	0.0971303
19.668	0.594767	0.386478	0.367408	0.523448	0.406652		0.119815	0.0856234	0.0864201	0.159163	0.0954123
20.318	0.617196	0.394082	0.330817	0.442365	0.441995		0.12874	0.110034	0.0631608	0.131499	0.123022
20.968	0.627029	0.368898	0.354676	0.460309	0.437248		0.12664	0.0571322	0.0640255	0.117834	0.170472
21.618	0.602709	0.40038	0.383946	0.474928	0.426808		0.143126	0.0543792	0.109073	0.17861	0.080819
22.273	0.578007	0.380213	0.341924	0.4631	0.429148		0.0907762	0.0291737	0.057917	0.123075	0.0937007
22.923	0.617017	0.414634	0.421224	0.450807	0.424874		0.143283	0.101537	0.107967	0.128977	0.104341
23.573	0.628336	0.390866	0.347484	0.44033	0.398402		0.132767	0.0662302	0.0641123	0.119368	0.0706363
24.228	0.618082	0.395489	0.368031	0.487249	0.414581		0.120807	0.0402554	0.0574689	0.115165	0.0445158
24.878	0.626189	0.399433	0.401673	0.46471	0.409498		0.120788	0.0667965	0.07699	0.160658	0.0887682
25.528	0.61867	0.391602	0.360133	0.459555	0.435402		0.0817188	0.0665568	0.0922983	0.117715	0.126217
26.183	0.605166	0.37661	0.367941	0.466327	0.395546		0.147912	0.0794827	0.068846	0.143804	0.0980138
26.833	0.657679	0.443972	0.384389	0.464707	0.469204		0.151917	0.0935133	0.0728031	0.166998	0.101581
27.483	0.600373	0.389269	0.342729	0.465233	0.458539		0.138695	0.0804999	0.0565773	0.124891	0.0477373
28.138	0.671501	0.412837	0.416342	0.53348	0.446613		0.119934	0.0364557	0.0756128	0.177219	0.121872
28.788	0.603699	0.442294	0.366324	0.456429	0.470037		0.11928	0.0829558	0.0825024	0.128325	0.100155
29.438	0.652308	0.442961	0.374535	0.49245	0.483544		0.0913153	0.0958957	0.109044	0.161812	0.143938
30.443	0.653991	0.374237	0.380016	0.492242	0.480965		0.152982	0.0673414	0.0712614	0.138037	0.138505
31.443	0.617802	0.388189	0.385176	0.492905	0.438879		0.129722	0.0645755	0.0674055	0.107116	0.127671
32.443	0.650113	0.458383	0.383667	0.517454	0.531754		0.1335	0.0802715	0.0729878	0.161605	0.134848
33.443	0.662294	0.398014	0.402312	0.494278	0.455772		0.131221	0.0288112	0.128096	0.132633	0.143465
34.443	0.663158	0.435853	0.373731	0.466634	0.458447		0.146547	0.0777927	0.0661964	0.146643	0.151083
35.443	0.677921	0.436876	0.430551	0.53141	0.441364		0.148637	0.128241	0.119751	0.209433	0.12026
36.443	0.631253	0.443849	0.436231	0.497915	0.427083		0.142488	0.0902338	0.127921	0.114642	0.111564
37.443	0.674956	0.403955	0.434394	0.500061	0.485494		0.107531	0.06429	0.0926339	0.14716	0.185709
38.443	0.666934	0.418583	0.400704	0.524198	0.483931		0.143494	0.113394	0.0799214	0.156624	0.0964194
39.443	0.671617	0.427376	0.398047	0.514004	0.57168		0.104682	0.0897647	0.104365	0.142121	0.194961
40.443	0.666437	0.425195	0.409099	0.481836	0.469436		0.144233	0.0772607	0.0963479	0.11344	0.16751
41.443	0.692129	0.402914	0.37603	0.532163	0.427147		0.116952	0.0711962	0.057587	0.15484	0.0344549
42.443	0.660356	0.444397	0.396925	0.480872	0.46475		0.0914548	0.114894	0.081929	0.120583	0.113695
43.443	0.674446	0.419033	0.44349	0.567167	0.495679		0.162952	0.0751091	0.0864331	0.138466	0.224245
44.443	0.640453	0.455419	0.397682	0.525394	0.518607		0.107635	0.0670421	0.0881094	0.12766	0.193385
45.443	0.6974	0.448386	0.370294	0.520772	0.481132		0.103303	0.125162	0.0611132	0.173972	0.0971686
46.443	0.667203	0.439559	0.39469	0.514484	0.484813		0.0886121	0.0613182	0.0924777	0.181025	0.151696
47.443	0.624198	0.501743	0.448948	0.57705	0.518824		0.0886725	0.12683	0.126203	0.156462	0.060877
48.443	0.683751	0.464621	0.406597	0.508203	0.527377		0.119479	0.0752189	0.10026	0.142795	0.141448
49.443	0.665176	0.388804	0.415513	0.548208	0.446793		0.153083	0.0842121	0.0743503	0.153291	0.159769
50.443	0.706047	0.456912	0.38894	0.554445	0.5077		0.11178	0.0825361	0.095445	0.204902	0.0857354
51.443	0.663836	0.466599	0.444232	0.547285	0.495665		0.116968	0.108713	0.111251	0.156478	0.156774
52.443	0.684619	0.418424	0.398983	0.550545	0.420831		0.139545	0.0406194	0.0795672	0.146909	0.139715
53.443	0.703411	0.432768	0.420417	0.570437	0.576046		0.139213	0.108198	0.0706379	0.187354	0.174297
54.443	0.692968	0.436795	0.415986	0.511172	0.498146		0.0811216	0.0518568	0.10281	0.166818	0.214916
55.443	0.664516	0.449751	0.37207	0.54288	0.463045		0.118812	0.102757	0.0503328	0.161432	0.155813
56.443	0.710536	0.470129	0.406096	0.547241	0.47799		0.139053	0.0701423	0.0943399	0.16514	0.247774
57.443	0.686362	0.450351	0.402904	0.557239	0.500077		0.111546	0.11277	0.0703692	0.121726	0.145503
58.443	0.697854	0.43932	0.408116	0.527546	0.484726		0.129371	0.0648799	0.10319	0.14328	0.127805
59.443	0.732781	0.477731	0.415725	0.5487	0.512098		0.121766	0.115974	0.0798139	0.148337	0.162088
64.448	0.699605	0.42432	0.428099	0.576919	0.505195		0.111084	0.0627775	0.100222	0.169658	0.159078
69.448	0.692655	0.448732	0.410237	0.571861	0.568065		0.105101	0.073921	0.0968771	0.206118	0.216187
74.448	0.735347	0.420142	0.464752	0.569593	0.529182		0.142799	0.0734932	0.10376	0.154111	0.175829
79.448	0.751669	0.55466	0.45429	0.584161	0.510016		0.152813	0.108545	0.101813	0.17237	0.161256
84.448	0.765234	0.454711	0.440214	0.573679	0.51256		0.137325	0.0849684	0.0973873	0.18141	0.118429
89.448	0.749644	0.454519	0.396833	0.620438	0.576573		0.146827	0.080756	0.0797289	0.175244	0.16555
94.448	0.684611	0.509893	0.482506	0.584722	0.574258		0.0979676	0.116405	0.122484	0.116108	0.0830027
99.451	0.719672	0.509052	0.454554	0.608376	0.61694		0.11196	0.0726842	0.119147	0.174742	0.190914
104.448	0.695859	0.472549	0.449647	0.611686	0.604005		0.0782165	0.0737119	0.100351	0.174835	0.079007
109.451	0.757117	0.512465	0.44988	0.566265	0.469763		0.127112	0.102413	0.0879005	0.130947	0.162309
114.448	0.745744	0.523508	0.475878	0.585038	0.656789		0.136204	0.103457	0.152601	0.135155	0.203202
119.451	0.767872	0.489909	0.476948	0.567162	0.514139		0.150651	0.0882299	0.11093	0.138195	0.0890363
124.451	0.769663	0.540311	0.424613	0.596111	0.549602		0.159772	0.122604	0.102228	0.165555	0.053362
129.448	0.77877	0.470317	0.474756	0.592097	0.591942		0.114927	0.101869	0.134813	0.171457	0.136928
134.451	0.761564	0.5305	0.497995	0.634429	0.531732		0.102856	0.136613	0.12245	0.169066	0.117215
139.448	0.784767	0.499383	0.485349	0.599717	0.55905		0.168829	0.102058	0.113821	0.172938	0.0947464
144.451	0.77081	0.548159	0.455322	0.580226	0.610244		0.144068	0.082378	0.125341	0.179694	0.103987
149.448	0.7595	0.484408	0.4532	0.620867	0.600193		0.128293	0.089479	0.0885345	0.172865	0.0853176
154.451	0.766282	0.509369	0.48972	0.592996	0.634101		0.137504	0.101444	0.119154	0.17929	0.154578
159.448	0.774508	0.541233	0.499552	0.626062	0.635436		0.182659	0.16035	0.170087	0.207271	0.117072
II	1.02905	0.947138	0.970602	1.00934	1.01613
IE	0.771173	0.51651	0.476629	0.603974	0.607805
mobile Fraktion	0.594459	0.375767	0.314962	0.443534	0.48177
immobile Fraktion	0.405541	0.624233	0.685038	0.556466	0.51823
