# Supplementary material for: Distinct domains of ENHANCER OF PINOID hold information for its polarization required for auxin-mediated cotyledon and flower development in Arabidopsis
Source: PLoS Genet. 2025 Jun 23;21(6):e1011217. doi: 10.1371/journal.pgen.1011217 (PMC12201645; doi:10.1371/journal.pgen.1011217)
Supplement: S5 Data — (XLSX) [file pgen.1011217.s019.xlsx]

## Sheet: ENPconstr FRAP_raw data
EGFP-ENP	FRAP data S11Fig.A 40 µM spot
Time-min	Time-max		Plant 1	Plant 2	Plant 3	Plant 4	Plant 5	Plant 6		Means	Standard Deviation
0	0
0.65	0.655		0.984814	0.896056	0.995784	0.945815	0.998651	1.01036		0.971914	0.0432778
1.3	1.305		1	0.945856	1.18127	0.964925	0.923388	0.9644		0.99664	0.0939042
4.017	4.028		0.354612	0.449532	0.292382	0.377842	0.364715	0.449522		0.381434	0.060358
4.667	4.678		0.351237	0.491979	0.37037	0.371069	0.402212	0.438098		0.404161	0.0527356
5.317	5.328		0.384702	0.52139	0.344475	0.343009	0.410844	0.498672		0.417182	0.076659
5.972	5.983		0.428853	0.552139	0.355315	0.314707	0.43836	0.42933		0.419784	0.0815275
6.622	6.633		0.454724	0.639037	0.467028	0.362845	0.518209	0.543305		0.497525	0.0932203
7.272	7.283		0.488189	0.70254	0.431798	0.387034	0.421635	0.606801		0.506333	0.123192
7.927	7.938		0.426884	0.594586	0.43782	0.349299	0.446453	0.569075		0.470686	0.0931156
8.577	8.588		0.514061	0.570187	0.51069	0.348089	0.489344	0.498937		0.488551	0.0743551
9.227	9.238		0.570585	0.652741	0.509485	0.351717	0.433504	0.531615		0.508275	0.105262
9.882	9.893		0.537683	0.658422	0.594399	0.357523	0.390343	0.589267		0.521273	0.120836
10.532	10.543		0.53009	0.589238	0.522132	0.40687	0.456164	0.56084		0.510889	0.0677399
11.182	11.193		0.557087	0.554813	0.544113	0.387276	0.529808	0.597768		0.528478	0.0727974
11.837	11.848		0.482846	0.679813	0.496236	0.342042	0.453197	0.649841		0.517329	0.126833
12.487	12.498		0.478909	0.670789	0.560373	0.396226	0.43863	0.61796		0.527148	0.107039
13.137	13.148		0.58802	0.721257	0.476363	0.366957	0.523604	0.555792		0.538665	0.118035
13.792	13.803		0.523341	0.64004	0.504065	0.379777	0.446453	0.579437		0.512185	0.0926419
14.442	14.453		0.576772	0.593249	0.54592	0.42985	0.467764	0.619288		0.538807	0.0746348
15.092	15.103		0.562148	0.688503	0.614875	0.398403	0.509576	0.632837		0.567724	0.103085
15.747	15.758		0.610799	0.62266	0.560072	0.401064	0.456164	0.636291		0.547842	0.0974502
16.397	16.408		0.646513	0.623663	0.568202	0.402032	0.484759	0.565622		0.548465	0.091053
17.047	17.058		0.551462	0.760027	0.62421	0.397194	0.524953	0.619554		0.579567	0.120988
17.702	17.713		0.586333	0.648061	0.606143	0.427673	0.466415	0.545962		0.546764	0.0848434
18.352	18.363		0.624297	0.694519	0.5405	0.413401	0.44996	0.689692		0.568728	0.120476
19.002	19.013		0.656355	0.770053	0.60283	0.431785	0.495819	0.708555		0.6109	0.128315
19.652	19.668		0.668166	0.612634	0.533574	0.447508	0.502563	0.619288		0.563956	0.0831182
20.307	20.318		0.650731	0.730949	0.611864	0.416546	0.462368	0.606004		0.579744	0.11835
20.957	20.968		0.614173	0.670789	0.678711	0.41195	0.44996	0.649575		0.579193	0.117595
21.607	21.618		0.564961	0.802807	0.616079	0.408079	0.47208	0.693943		0.592992	0.144461
22.262	22.273		0.565804	0.658422	0.607949	0.435414	0.4942	0.56695		0.55479	0.0796952
22.912	22.923		0.616142	0.722259	0.655827	0.432511	0.471001	0.648512		0.591042	0.113921
23.562	23.573		0.611361	0.75869	0.725083	0.432269	0.521716	0.572795		0.603652	0.12319
24.217	24.228		0.58324	0.678142	0.549232	0.428641	0.445104	0.670563		0.559154	0.107042
24.867	24.878		0.625422	0.659759	0.569106	0.406386	0.525492	0.638151		0.570719	0.0943621
25.517	25.528		0.585771	0.852607	0.612767	0.399129	0.525223	0.748406		0.62065	0.160986
26.172	26.183		0.611361	0.754679	0.614574	0.436865	0.507688	0.583688		0.584809	0.107966
26.822	26.833		0.59027	0.746992	0.773863	0.396952	0.380092	0.741233		0.6049	0.179622
27.472	27.483		0.675759	0.742981	0.610057	0.455733	0.519018	0.634963		0.606419	0.104528
28.127	28.138		0.583521	0.656083	0.591689	0.394291	0.491772	0.611849		0.554868	0.0953248
28.777	28.788		0.676884	0.677139	0.708823	0.490566	0.48314	0.587673		0.604037	0.0993883
29.427	29.438		0.667885	0.732286	0.612165	0.451863	0.514162	0.731668		0.618338	0.115661
30.43	30.443		0.681102	0.696858	0.680217	0.449927	0.545185	0.573858		0.604525	0.0984692
31.43	31.443		0.652137	0.68115	0.614273	0.45791	0.608309	0.643199		0.609496	0.0788555
32.43	32.443		0.663386	0.739305	0.638663	0.401306	0.571082	0.605473		0.603202	0.114195
33.43	33.443		0.683352	0.741979	0.600422	0.405902	0.553278	0.601222		0.597692	0.1157
34.43	34.443		0.714286	0.77607	0.652213	0.476778	0.488265	0.645324		0.625489	0.120509
35.43	35.443		0.674634	0.818516	0.635652	0.426705	0.493121	0.577311		0.604323	0.138887
36.43	36.443		0.654668	0.719251	0.635351	0.502177	0.51713	0.711211		0.623298	0.0938159
37.43	37.443		0.62739	0.68984	0.707618	0.46299	0.555436	0.591923		0.605866	0.0905755
38.43	38.443		0.715692	0.71123	0.666064	0.478713	0.557054	0.657811		0.631094	0.0940395
39.43	39.443		0.697694	0.709559	0.67299	0.440977	0.522255	0.630446		0.61232	0.107911
40.43	40.443		0.681946	0.669786	0.677808	0.522013	0.512544	0.617163		0.613543	0.0781844
41.43	41.443		0.645107	0.706885	0.699789	0.532656	0.602913	0.732997		0.653391	0.075558
42.43	42.443		0.654106	0.707888	0.61879	0.522496	0.524144	0.636823		0.610708	0.0739584
43.43	43.443		0.647357	0.766043	0.702198	0.514998	0.549771	0.596971		0.629556	0.0946292
44.43	44.443		0.713442	0.766711	0.729901	0.472182	0.514702	0.681722		0.646443	0.122381
45.43	45.443		0.751406	0.715909	0.633845	0.459361	0.570272	0.678268		0.634844	0.106779
46.43	46.443		0.757312	0.763369	0.722975	0.5179	0.545724	0.619819		0.654517	0.108449
47.43	47.443		0.657762	0.660428	0.738031	0.462506	0.535204	0.682784		0.622786	0.102841
48.43	48.443		0.706693	0.724933	0.691358	0.494194	0.542217	0.674283		0.638946	0.096217
49.432	49.443		0.704162	0.740976	0.692562	0.473875	0.564877	0.704304		0.646793	0.104091
50.43	50.443		0.804274	0.805481	0.691358	0.418239	0.504991	0.718916		0.65721	0.160539
51.43	51.443		0.66901	0.827206	0.698886	0.432995	0.549771	0.635494		0.63556	0.13435
52.43	52.443		0.619235	0.753008	0.709726	0.547896	0.532236	0.727683		0.648297	0.095326
53.43	53.443		0.750281	0.763369	0.64589	0.456942	0.568654	0.597503		0.63044	0.115995
54.43	54.443		0.756468	0.780414	0.763625	0.537494	0.572431	0.742827		0.69221	0.107569
55.432	55.443		0.743813	0.780749	0.735923	0.478713	0.650931	0.737779		0.687985	0.111056
56.43	56.443		0.715411	0.723596	0.737428	0.557329	0.585649	0.632306		0.65862	0.0773755
57.43	57.443		0.678571	0.722594	0.730503	0.5	0.623685	0.597768		0.642187	0.0873169
58.43	58.443		0.71288	0.856618	0.701596	0.533866	0.533585	0.622742		0.660214	0.123664
59.43	59.443		0.742688	0.748329	0.755796	0.556604	0.52846	0.644527		0.662734	0.101985
64.435	64.448		0.809899	0.798128	0.680819	0.465651	0.520367	0.680925		0.659298	0.141199
69.435	69.448		0.706412	0.899398	0.801867	0.513062	0.495819	0.696068		0.685438	0.158465
74.435	74.448		0.712036	0.838235	0.743752	0.520803	0.582412	0.691286		0.681421	0.114115
79.435	79.448		0.734252	0.903743	0.719061	0.54717	0.671432	0.667109		0.707128	0.116617
84.435	84.448		0.707255	0.869652	0.732008	0.530479	0.580254	0.645324		0.677495	0.120736
89.435	89.448		0.788526	0.926471	0.700994	0.637639	0.634745	0.71068		0.733176	0.110258
94.435	94.448		0.793026	0.855281	0.750075	0.548379	0.568924	0.618757		0.689074	0.127536
99.435	99.451		0.796682	0.82119	0.731406	0.544025	0.619639	0.611583		0.687421	0.11196
104.435	104.448		0.744376	0.888035	0.846432	0.575714	0.582412	0.812168		0.741523	0.134372
109.435	109.451		0.762092	0.923797	0.705812	0.503145	0.603453	0.669501		0.694633	0.143391
114.435	114.448		0.838864	0.912433	0.754592	0.569908	0.693283	0.701647		0.745121	0.120123
119.435	119.451		0.769966	0.787767	0.832581	0.582487	0.705422	0.752125		0.738391	0.0870499
124.435	124.451		0.82396	0.800802	0.719061	0.56894	0.731859	0.754516		0.73319	0.0899385
129.435	129.448		0.758999	0.799465	0.748871	0.504838	0.689506	0.697396		0.699846	0.103892
134.435	134.451		0.688695	0.809826	0.716652	0.549105	0.693822	0.71068		0.694797	0.0839356
139.435	139.448		0.829584	0.81484	0.785306	0.480648	0.660372	0.806057		0.729468	0.136368
144.435	144.451		0.818054	0.78877	0.740139	0.543541	0.763421	0.72423		0.729692	0.0971871
149.435	149.448		0.852643	0.871992	0.833484	0.610305	0.777448	0.764081		0.784992	0.0954012
154.435	154.451		0.787402	0.798463	0.752484	0.51403	0.79768	0.736451		0.731085	0.109312
159.435	159.448		0.864454	0.800802	0.809094	0.507015	0.746426	0.7322		0.743332	0.125122
ENP-GFP612_3
Time-min	Time-max		Plant 1	Plant 2	Plant 3	Plant 4		Means	Standard Deviation
0	0
0.65	0.655		0.82912	1.16804	1.23164	0.92817		1.03924	0.191568
1.3	1.305		0.92821	1.30868	1.00175	0.888844		1.03187	0.190377
4.017	4.028		0.401416	0.731507	0.439685	0.272873		0.46137	0.193709
4.667	4.678		0.529828	0.588128	0.392483	0.270064		0.445126	0.142644
5.317	5.328		0.696663	0.621005	0.498252	0.307384		0.530826	0.169923
5.972	5.983		0.501517	0.571689	0.340035	0.291734		0.426244	0.132093
6.622	6.633		0.524772	0.526941	0.338287	0.381621		0.442905	0.097408
7.272	7.283		0.650152	0.637443	0.479895	0.3126		0.520023	0.158488
7.927	7.938		0.595551	0.618265	0.465909	0.365971		0.511424	0.117927
8.577	8.588		0.570273	0.859361	0.47465	0.347111		0.562849	0.217789
9.227	9.238		0.516684	0.614612	0.492133	0.335875		0.489826	0.115469
9.882	9.893		0.641052	0.726027	0.442308	0.345104		0.538623	0.175441
10.532	10.543		0.591507	0.675799	0.476399	0.333868		0.519393	0.148247
11.182	11.193		0.526795	0.614612	0.526224	0.336276		0.500977	0.117393
11.837	11.848		0.639029	0.645662	0.681818	0.329053		0.573891	0.164305
12.487	12.498		0.554095	0.89863	0.801573	0.429775		0.671018	0.21658
13.137	13.148		0.660263	0.655708	0.492133	0.319823		0.531982	0.16162
13.792	13.803		0.497472	0.578082	0.679196	0.326645		0.520349	0.149008
14.442	14.453		0.677452	0.694064	0.502622	0.47512		0.587315	0.114427
15.092	15.103		0.58544	0.756164	0.555944	0.367576		0.566281	0.159178
15.747	15.758		0.35996	0.619178	0.734266	0.347512		0.515229	0.192371
16.397	16.408		0.642063	0.496804	0.55507	0.364366		0.514576	0.116578
17.047	17.058		0.479272	0.792694	0.603147	0.39366		0.567193	0.173193
17.702	17.713		0.686552	0.789041	0.68007	0.385233		0.635224	0.173974
18.352	18.363		0.588473	0.66484	0.527098	0.428571		0.552246	0.0998627
19.002	19.013		0.562184	0.715068	0.581294	0.378812		0.55934	0.138241
19.652	19.668		0.721941	0.719635	0.625874	0.379615		0.611766	0.161108
20.307	20.318		0.647118	0.606393	0.672203	0.379213		0.576232	0.134116
20.957	20.968		0.564206	0.587215	0.557692	0.402488		0.5279	0.0845619
21.607	21.618		0.597573	0.620091	0.631993	0.330658		0.545079	0.143658
22.262	22.273		0.645096	0.619178	0.70542	0.361557		0.582813	0.151864
22.912	22.923		0.645096	0.720548	0.695804	0.392857		0.613576	0.15046
23.562	23.573		0.622851	0.661187	0.51049	0.407303		0.550458	0.11488
24.217	24.228		0.498483	0.679452	0.664336	0.352327		0.54865	0.154436
24.867	24.878		0.659252	0.753425	0.579545	0.436196		0.607104	0.134286
25.517	25.528		0.56724	0.73242	0.574301	0.359551		0.558378	0.152922
26.172	26.183		0.62184	0.707763	0.716783	0.388443		0.608707	0.15295
26.822	26.833		0.614762	0.538813	0.704545	0.434992		0.573278	0.114401
27.472	27.483		0.52275	0.622831	0.611014	0.369583		0.531544	0.116844
28.127	28.138		0.529828	0.663927	0.638112	0.392857		0.556181	0.123411
28.777	28.788		0.781598	0.663927	0.58042	0.317014		0.58574	0.197244
29.427	29.438		0.653185	0.652055	0.59528	0.42175		0.580567	0.109275
30.43	30.443		0.573306	0.678539	0.656469	0.394462		0.575694	0.129038
31.43	31.443		0.679474	0.723288	0.73514	0.466292		0.651048	0.125476
32.43	32.443		0.539939	0.713242	0.652972	0.405297		0.577863	0.13563
33.43	33.443		0.651163	0.550685	0.623252	0.42175		0.561712	0.102469
34.43	34.443		0.644085	0.83653	0.673077	0.36236		0.629013	0.196923
35.43	35.443		0.539939	0.881279	0.553322	0.358347		0.583222	0.217696
36.43	36.443		0.70273	0.879452	0.699301	0.373596		0.66377	0.21095
37.43	37.443		0.797776	0.745205	0.593531	0.372793		0.627326	0.190506
38.43	38.443		0.669363	0.859361	0.708916	0.485152		0.680698	0.15393
39.43	39.443		0.614762	0.705936	0.608392	0.377608		0.576675	0.139991
40.43	40.443		0.620829	0.753425	0.801573	0.434189		0.652504	0.164389
41.43	41.443		0.726997	0.787215	0.586538	0.452648		0.63835	0.149653
42.43	42.443		0.697674	0.754338	0.545455	0.418539		0.604002	0.151877
43.43	43.443		0.650152	0.700457	0.807692	0.408106		0.641602	0.168961
44.43	44.443		0.557128	0.589954	0.625	0.38443		0.539128	0.106791
45.43	45.443		0.631951	0.784475	0.787587	0.413323		0.654334	0.176334
46.43	46.443		0.668352	0.587215	0.680944	0.395265		0.582944	0.131834
47.43	47.443		0.489383	0.83379	0.699301	0.374799		0.599318	0.206129
48.43	48.443		0.599596	0.557078	0.792832	0.352327		0.575458	0.180702
49.432	49.443		0.606673	0.598174	0.743881	0.433788		0.595629	0.126885
50.43	50.443		0.71183	0.708676	0.682692	0.471509		0.643677	0.115519
51.43	51.443		0.611729	0.785388	0.818182	0.474719		0.672505	0.159976
52.43	52.443		0.674419	0.67032	0.863636	0.425361		0.658434	0.179655
53.43	53.443		0.606673	0.87032	0.629371	0.386838		0.6233	0.197692
54.43	54.443		0.683519	0.692237	0.678322	0.390048		0.611031	0.147434
55.432	55.443		0.488372	0.868493	0.756119	0.446629		0.639903	0.205001
56.43	56.443		0.674419	0.89589	0.72465	0.349518		0.661119	0.228346
57.43	57.443		0.725986	0.772603	0.638112	0.327849		0.616137	0.200118
58.43	58.443		0.719919	0.679452	0.852273	0.394462		0.661527	0.192733
59.43	59.443		0.677452	0.653881	0.625874	0.506822		0.616007	0.0757819
64.435	64.448		0.795753	0.917808	0.80507	0.430979		0.737403	0.21168
69.435	69.448		0.669363	0.86484	0.746503	0.465891		0.686649	0.167698
74.435	74.448		0.781598	0.660274	0.81993	0.540128		0.700483	0.126725
79.435	79.448		0.776542	0.887671	0.813811	0.361958		0.709996	0.236576
84.435	84.448		0.717897	0.871233	0.645979	0.508427		0.685884	0.151066
89.435	89.448		0.701719	0.728767	0.741259	0.526083		0.674457	0.100283
94.435	94.448		0.652174	0.736986	0.774476	0.474318		0.659488	0.133628
99.435	99.451		0.790698	0.658447	0.682692	0.472713		0.651138	0.132113
104.435	104.448		0.853387	1.10411	0.916958	0.45947		0.833481	0.271102
109.435	109.451		0.793731	0.8621	0.722902	0.43138		0.702529	0.189488
114.435	114.448		0.809909	0.7379	0.659965	0.416533		0.656077	0.171032
119.435	119.451		0.896866	0.79726	0.874126	0.536517		0.776192	0.165369
124.435	124.451		0.661274	0.820091	0.73514	0.459069		0.668894	0.154201
129.435	129.448		0.884732	0.72968	0.84965	0.463483		0.731886	0.190854
134.435	134.451		0.728008	0.795434	0.810315	0.4687		0.700614	0.158703
139.435	139.448		0.885743	0.788128	0.746503	0.558989		0.744841	0.136956
144.435	144.451		0.827098	0.758904	0.729895	0.419342		0.68381	0.180958
149.435	149.448		0.892821	0.861187	0.663462	0.450642		0.717028	0.204545
154.435	154.451		0.735086	0.876712	0.75	0.515249		0.719262	0.150119
159.435	159.448		0.729019	0.887671	0.827797	0.490369		0.733714	0.174922
ENP-GFP6_(S514A/S553A)
Time-min	Time-max		Plant 1	Plant 2	Plant 3		Means	Standard Deviation
0	0
0.65	0.655		1.00938	1.0536	0.799231		0.954071	0.135906
1.3	1.305		1.0861	1.10856	0.92		1.03822	0.102996
4.017	4.028		0.422847	0.395495	0.52		0.446114	0.0654321
4.667	4.678		0.496164	0.367117	0.537692		0.466991	0.0889509
5.317	5.328		0.326513	0.345946	0.619231		0.430563	0.163679
5.972	5.983		0.400682	0.334234	0.450769		0.395228	0.0584586
6.622	6.633		0.398124	0.36982	0.500769		0.422905	0.0689019
7.272	7.283		0.361466	0.330631	0.512308		0.401468	0.0972201
7.927	7.938		0.473146	0.40991	0.630769		0.504608	0.113741
8.577	8.588		0.351236	0.419369	0.598462		0.456356	0.127695
9.227	9.238		0.383632	0.418018	0.543077		0.448242	0.0839096
9.882	9.893		0.516624	0.405405	0.493846		0.471959	0.0587511
10.532	10.543		0.433078	0.381982	0.466154		0.427071	0.0424062
11.182	11.193		0.567775	0.391441	0.501538		0.486918	0.0890713
11.837	11.848		0.550725	0.454054	0.573846		0.526208	0.0635478
12.487	12.498		0.508099	0.460811	0.56		0.509637	0.0496125
13.137	13.148		0.45439	0.349099	0.574615		0.459368	0.112841
13.792	13.803		0.494459	0.491892	0.614615		0.533655	0.0701252
14.442	14.453		0.533674	0.442793	0.553846		0.510104	0.0591597
15.092	15.103		0.554135	0.353153	0.499231		0.46884	0.10388
15.747	15.758		0.612958	0.412613	0.544615		0.523395	0.101845
16.397	16.408		0.494459	0.443243	0.610769		0.516157	0.0858449
17.047	17.058		0.59676	0.417568	0.580769		0.531699	0.0991637
17.702	17.713		0.497869	0.438288	0.55		0.495386	0.0558972
18.352	18.363		0.571185	0.462162	0.614615		0.549321	0.0785432
19.002	19.013		0.397272	0.402703	0.514615		0.438197	0.0662362
19.652	19.668		0.445013	0.433784	0.48		0.452932	0.0241044
20.307	20.318		0.451833	0.463063	0.493077		0.469324	0.021323
20.957	20.968		0.606138	0.403604	0.594615		0.534786	0.113753
21.607	21.618		0.612958	0.497297	0.63		0.580085	0.072201
22.262	22.273		0.573743	0.474775	0.63		0.559506	0.0785858
22.912	22.923		0.71185	0.465766	0.550769		0.576128	0.124987
23.562	23.573		0.620631	0.45045	0.494615		0.521899	0.0883099
24.217	24.228		0.56266	0.468468	0.679231		0.57012	0.105579
24.867	24.878		0.592498	0.405405	0.745385		0.581096	0.170276
25.517	25.528		0.573743	0.52027	0.585385		0.559799	0.0347244
26.172	26.183		0.611253	0.489189	0.618462		0.572968	0.072644
26.822	26.833		0.630009	0.470721	0.58		0.560243	0.0814611
27.472	27.483		0.520034	0.478829	0.517692		0.505518	0.0231435
28.127	28.138		0.582268	0.430631	0.508462		0.50712	0.0758274
28.777	28.788		0.653879	0.444144	0.545385		0.547803	0.104888
29.427	29.438		0.508099	0.5	0.62		0.5427	0.0670664
30.43	30.443		0.689685	0.483333	0.634615		0.602544	0.106849
31.43	31.443		0.647911	0.471622	0.595385		0.571639	0.0905119
32.43	32.443		0.657289	0.572973	0.649231		0.626498	0.0465284
33.43	33.443		0.572038	0.459009	0.658462		0.563169	0.100022
34.43	34.443		0.645354	0.47973	0.637692		0.587592	0.0934899
35.43	35.443		0.511509	0.519369	0.642308		0.557729	0.0733529
36.43	36.443		0.519182	0.486036	0.593077		0.532765	0.054798
37.43	37.443		0.483376	0.498198	0.575385		0.518986	0.0494015
38.43	38.443		0.631714	0.46982	0.647692		0.583075	0.0984069
39.43	39.443		0.625746	0.587387	0.633077		0.615403	0.0245379
40.43	40.443		0.572038	0.402703	0.579231		0.51799	0.0999068
41.43	41.443		0.826087	0.575225	0.560769		0.654027	0.149183
42.43	42.443		0.621483	0.438288	0.566923		0.542232	0.0940604
43.43	43.443		0.606991	0.505856	0.669231		0.594026	0.0824555
44.43	44.443		0.654731	0.557658	0.623077		0.611822	0.0495059
45.43	45.443		0.441603	0.558108	0.704615		0.568109	0.131791
46.43	46.443		0.690537	0.576577	0.66		0.642371	0.0589901
47.43	47.443		0.747656	0.510811	0.636923		0.631796	0.118506
48.43	48.443		0.763853	0.598198	0.559231		0.640427	0.108651
49.432	49.443		0.607843	0.534234	0.592308		0.578128	0.0387989
50.43	50.443		0.591645	0.512162	0.565385		0.556397	0.0404966
51.43	51.443		0.670077	0.515315	0.660769		0.615387	0.0867896
52.43	52.443		0.646206	0.567117	0.656923		0.623416	0.0490494
53.43	53.443		0.797954	0.456306	0.654615		0.636292	0.171559
54.43	54.443		0.632566	0.494144	0.657692		0.594801	0.0880719
55.432	55.443		0.582268	0.583784	0.684615		0.616889	0.0586577
56.43	56.443		0.627451	0.623423	0.5		0.583625	0.0724492
57.43	57.443		0.681159	0.496847	0.613846		0.597284	0.0932658
58.43	58.443		0.649616	0.496396	0.583846		0.57662	0.0768652
59.43	59.443		0.591645	0.485135	0.634615		0.570465	0.076958
64.435	64.448		0.59676	0.445495	0.717692		0.586649	0.13638
69.435	69.448		0.749361	0.554955	0.601538		0.635285	0.101501
74.435	74.448		0.599318	0.52027	0.556154		0.558581	0.0395797
79.435	79.448		0.490196	0.593694	0.733077		0.605656	0.121881
84.435	84.448		0.649616	0.571622	0.577692		0.599643	0.0433841
89.435	89.448		0.617221	0.586937	0.563846		0.589335	0.026768
94.435	94.448		0.641091	0.57973	0.685385		0.635402	0.0530567
99.435	99.451		0.709292	0.588739	0.862308		0.720113	0.137105
104.435	104.448		0.745951	0.608108	0.722308		0.692122	0.0737124
109.435	109.451		0.676897	0.627477	0.629231		0.644535	0.0280399
114.435	114.448		0.59676	0.494595	0.530769		0.540708	0.051803
119.435	119.451		0.604433	0.613964	0.551538		0.589979	0.0336294
124.435	124.451		0.571185	0.558108	0.63		0.586431	0.0382942
129.435	129.448		0.617221	0.560811	0.696923		0.624985	0.0683875
134.435	134.451		0.7289	0.645946	0.515385		0.630077	0.107639
139.435	139.448		0.682864	0.646847	0.822308		0.71734	0.0926716
144.435	144.451		0.644501	0.653604	0.695385		0.664496	0.0271343
149.435	149.448		0.573743	0.647297	0.613077		0.611372	0.036807
154.435	154.451		0.805627	0.702252	0.690769		0.732883	0.0632592
159.435	159.448		0.716965	0.673423	0.631538		0.673976	0.042716
ENP-GFP6_S514E/S553E
Time-min	Time-max		Plant 1	Plant 2	Plant 3	Plant 4	Plant 5	Plant 6	Plant 7	Plant 8	Plant 9	Plant 10		Means	Standard Deviation
0	0
0.65	0.655		1.11688	1.12984	1.21141	0.981504	0.916781	1.14687	1.13846	1.03128	0.789898	0.759204		1.02221	0.0982566
1.3	1.305		0.933884	0.867882	1.14318	0.860979	0.993122	1.19083	0.990769	0.880259	0.787749	1.04776		0.969641	0.125426
4.017	4.028		0.386068	0.233485	0.365772	0.229117	0.297111	0.312442	0.627692	0.363538	0.227834	0.370149		0.341321	0.126046
4.667	4.678		0.382527	0.22779	0.501119	0.23747	0.274415	0.314312	0.510769	0.359223	0.264374	0.483582		0.355558	0.109808
5.317	5.328		0.486423	0.317768	0.541387	0.329952	0.295048	0.337699	0.644615	0.294498	0.336378	0.352239		0.393601	0.133476
5.972	5.983		0.49941	0.245444	0.630872	0.288783	0.339065	0.362956	0.687692	0.502697	0.322407	0.435821		0.431515	0.161208
6.622	6.633		0.519481	0.340547	0.552573	0.339499	0.363824	0.406922	0.626154	0.455232	0.275121	0.434826		0.431418	0.106822
7.272	7.283		0.567887	0.343394	0.505593	0.27506	0.417469	0.406922	0.763077	0.374326	0.302526	0.364179		0.432043	0.153648
7.927	7.938		0.517119	0.310364	0.655481	0.344272	0.314993	0.34986	0.706154	0.444444	0.330467	0.58607		0.455923	0.156331
8.577	8.588		0.559622	0.39123	0.535794	0.340095	0.288858	0.353601	0.813846	0.357066	0.29554	0.4199		0.435555	0.173613
9.227	9.238		0.473436	0.325171	0.555928	0.333532	0.466988	0.369504	0.66	0.500539	0.334229	0.481592		0.450092	0.115532
9.882	9.893		0.651712	0.316059	0.532438	0.331146	0.396149	0.388213	0.86	0.475728	0.34014	0.431841		0.472343	0.185006
10.532	10.543		0.539551	0.317768	0.552573	0.352029	0.357634	0.492049	0.778462	0.437972	0.40086	0.420896		0.464979	0.149979
11.182	11.193		0.59268	0.318907	0.616331	0.350239	0.454608	0.431244	0.756923	0.402373	0.324557	0.519403		0.476726	0.150684
11.837	11.848		0.729634	0.329727	0.649888	0.409905	0.411967	0.498597	0.836923	0.670982	0.333692	0.510448		0.538176	0.179953
12.487	12.498		0.804014	0.410592	0.644295	0.409905	0.471114	0.439663	0.875385	0.554477	0.472327	0.463682		0.554545	0.181771
13.137	13.148		0.53719	0.324601	0.711409	0.415274	0.372765	0.436857	0.950769	0.451996	0.337453	0.542289		0.50806	0.208618
13.792	13.803		0.641086	0.416287	0.568233	0.404535	0.443604	0.447147	0.609231	0.364617	0.404084	0.438806		0.473763	0.103876
14.442	14.453		0.567887	0.40262	0.691275	0.381265	0.484869	0.4116	0.638462	0.486516	0.432563	0.453731		0.495079	0.114426
15.092	15.103		0.846517	0.437927	0.649888	0.393198	0.422283	0.436857	0.781538	0.443366	0.446534	0.483582		0.534169	0.18092
15.747	15.758		0.649351	0.433941	0.690157	0.409308	0.434663	0.573433	0.675385	0.459547	0.378291	0.569154		0.527323	0.11943
16.397	16.408		0.736718	0.398633	0.722595	0.357399	0.436039	0.449953	0.718462	0.484358	0.413219	0.468657		0.518603	0.159998
17.047	17.058		0.616293	0.394647	0.64877	0.356802	0.460798	0.472404	0.929231	0.39698	0.362708	0.587065		0.52257	0.190824
17.702	17.713		0.57497	0.432802	0.954139	0.294749	0.495186	0.505145	0.692308	0.378641	0.306287	0.565174		0.51994	0.205921
18.352	18.363		0.619835	0.412301	0.713647	0.433771	0.482118	0.512629	0.913846	0.445523	0.352499	0.531343		0.541751	0.173698
19.002	19.013		0.66588	0.436219	0.708054	0.418854	0.5337	0.606174	0.833846	0.344121	0.376142	0.522388		0.544538	0.165717
19.652	19.668		0.582054	0.387813	0.563758	0.332936	0.449794	0.45276	0.773846	0.568501	0.442235	0.578109		0.513181	0.13845
20.307	20.318		0.743802	0.365034	0.619687	0.50537	0.529574	0.537886	0.847692	0.437972	0.485223	0.610945		0.568318	0.158557
20.957	20.968		0.664699	0.394077	0.67226	0.435561	0.497249	0.373246	0.810769	0.530744	0.403009	0.557214		0.533883	0.15485
21.607	21.618		0.624557	0.40262	0.813199	0.371718	0.464237	0.404116	0.727692	0.441208	0.358947	0.483582		0.509188	0.167992
22.262	22.273		0.710744	0.452733	0.734899	0.370525	0.511004	0.548176	0.806154	0.467098	0.406233	0.518408		0.552597	0.156133
22.912	22.923		0.655254	0.376993	0.805369	0.386038	0.58597	0.571562	0.923077	0.430421	0.424503	0.501493		0.566068	0.197972
23.562	23.573		0.566706	0.371298	0.727069	0.375895	0.506878	0.478017	0.823077	0.598706	0.396561	0.535323		0.537953	0.159275
24.217	24.228		0.731995	0.428246	0.618568	0.50537	0.389271	0.497661	0.981538	0.512406	0.362171	0.494527		0.552175	0.19349
24.867	24.878		0.652893	0.359339	0.644295	0.417064	0.508941	0.536015	1.02923	0.370011	0.415368	0.522388		0.545555	0.218994
25.517	25.528		0.841795	0.472096	0.763982	0.520286	0.420908	0.562208	0.961538	0.431499	0.403009	0.614925		0.599225	0.205939
26.172	26.183		0.608028	0.468109	0.790828	0.48031	0.453232	0.521983	1.01846	0.573894	0.450833	0.480597		0.584628	0.196385
26.822	26.833		0.826446	0.446469	0.683445	0.417064	0.570839	0.444341	0.626154	0.491909	0.518538	0.581095		0.56063	0.142413
27.472	27.483		0.720189	0.415718	0.730425	0.455847	0.499312	0.55753	0.827692	0.524272	0.385277	0.559204		0.567547	0.148863
28.127	28.138		0.644628	0.463554	0.784116	0.446897	0.53989	0.522919	0.986154	0.501618	0.373992	0.529353		0.579312	0.187193
28.777	28.788		0.655254	0.46754	0.711409	0.362768	0.51238	0.435921	0.816923	0.510248	0.466953	0.507463		0.544686	0.153803
29.427	29.438		0.638725	0.449886	0.666667	0.436754	0.618982	0.546305	0.963077	0.515642	0.447071	0.576119		0.585923	0.167822
30.43	30.443		0.579693	0.371868	0.746085	0.412888	0.471802	0.554724	0.824615	0.367853	0.463729	0.632836		0.542609	0.1707
31.43	31.443		0.66706	0.52221	0.732662	0.563842	0.5	0.592142	0.870769	0.454153	0.550779	0.509453		0.596307	0.137728
32.43	32.443		0.545455	0.496014	0.64877	0.430191	0.470426	0.498597	0.858462	0.546926	0.426115	0.692537		0.561349	0.136305
33.43	33.443		0.695396	0.51082	0.710291	0.403938	0.528886	0.431244	0.756923	0.390507	0.447071	0.599005		0.547408	0.147555
34.43	34.443		0.649351	0.498861	0.818792	0.50716	0.511692	0.582788	0.898462	0.473571	0.450833	0.553234		0.594474	0.160285
35.43	35.443		0.632822	0.493736	0.756152	0.427208	0.537139	0.494855	0.898462	0.364617	0.470715	0.467662		0.554337	0.177823
36.43	36.443		0.704841	0.446469	0.717002	0.443317	0.525447	0.527596	0.866154	0.513484	0.505105	0.527363		0.577678	0.151911
37.43	37.443		0.707202	0.43451	0.790828	0.426014	0.485557	0.489242	0.933846	0.532902	0.467491	0.602985		0.587058	0.187801
38.43	38.443		0.752066	0.47779	0.638702	0.543556	0.541265	0.607109	1.03692	0.447681	0.497045	0.527363		0.60695	0.190052
39.43	39.443		0.788666	0.460137	0.661074	0.459427	0.504814	0.420019	0.778462	0.629989	0.481999	0.507463		0.569205	0.147194
40.43	40.443		0.756789	0.486902	0.718121	0.567422	0.486245	0.52666	0.846154	0.570658	0.566362	0.541294		0.606661	0.135752
41.43	41.443		0.637544	0.468109	0.733781	0.424224	0.47868	0.457437	0.806154	0.577131	0.455132	0.622886		0.566108	0.141311
42.43	42.443		0.702479	0.457859	0.741611	0.453461	0.49381	0.399439	0.878462	0.444444	0.434175	0.5801		0.558584	0.176858
43.43	43.443		0.708383	0.54328	0.713647	0.534606	0.592847	0.644528	0.990769	0.502697	0.495433	0.549254		0.627544	0.157282
44.43	44.443		0.77686	0.494305	0.676734	0.419451	0.541953	0.565949	0.950769	0.505933	0.501881	0.58607		0.601991	0.175327
45.43	45.443		0.68595	0.537016	0.483221	0.430191	0.464924	0.539757	0.952308	0.498382	0.430414	0.549254		0.557142	0.171017
46.43	46.443		0.652893	0.448178	1.01007	0.497613	0.64718	0.534144	0.932308	0.498382	0.449758	0.60796		0.627848	0.210331
47.43	47.443		0.792208	0.440205	0.794183	0.412888	0.584594	0.571562	1	0.475728	0.405159	0.574129		0.605066	0.207874
48.43	48.443		0.766234	0.493166	0.973154	0.522673	0.531637	0.499532	0.941538	0.541532	0.507792	0.443781		0.622104	0.204085
49.432	49.443		0.695396	0.403189	0.794183	0.579356	0.513755	0.560337	0.858462	0.549083	0.458356	0.620896		0.603301	0.151855
50.43	50.443		0.651712	0.45615	0.804251	0.554296	0.528886	0.579046	0.803077	0.529666	0.479312	0.671642		0.605804	0.129518
51.43	51.443		0.677686	0.429385	0.739374	0.562649	0.559835	0.57811	1.02615	0.626753	0.483074	0.491542		0.617456	0.177436
52.43	52.443		0.61157	0.458428	0.802013	0.495227	0.530949	0.624883	0.855385	0.563107	0.534121	0.634826		0.611051	0.142141
53.43	53.443		0.826446	0.429385	0.694631	0.421241	0.574966	0.592142	0.890769	0.537217	0.538958	0.532338		0.603809	0.171962
54.43	54.443		0.79693	0.460706	0.706935	0.436158	0.568776	0.630496	0.744615	0.615965	0.491671	0.537313		0.598957	0.128904
55.432	55.443		0.734357	0.507403	0.914989	0.452864	0.536451	0.558466	0.856923	0.577131	0.410532	0.567164		0.611628	0.171322
56.43	56.443		0.820543	0.605353	0.775168	0.422434	0.485557	0.528531	0.956923	0.521036	0.438474	0.595025		0.614904	0.189084
57.43	57.443		0.734357	0.58713	0.719239	0.566229	0.605227	0.587465	0.821538	0.584682	0.525524	0.58408		0.631547	0.0944784
58.43	58.443		0.698937	0.458998	0.844519	0.474344	0.511004	0.419083	0.893846	0.641855	0.412681	0.662687		0.601795	0.181838
59.43	59.443		0.77686	0.454442	0.833333	0.483294	0.525447	0.61927	0.913846	0.686084	0.385277	0.60398		0.628183	0.169891
64.435	64.448		0.805195	0.475513	0.710291	0.551909	0.505502	0.594949	1.00308	0.492988	0.478775	0.559204		0.61774	0.185378
69.435	69.448		0.72255	0.481777	0.895973	0.49821	0.647868	0.566885	1.05692	0.490831	0.514777	0.517413		0.639321	0.211018
74.435	74.448		0.857143	0.469818	0.775168	0.378878	0.689133	0.441534	0.724615	0.491909	0.463729	0.520398		0.581233	0.178413
79.435	79.448		0.690673	0.490888	0.753915	0.542363	0.636176	0.61927	0.886154	0.485437	0.505105	0.632836		0.624282	0.13743
84.435	84.448		0.733176	0.592825	0.972036	0.655728	0.580468	0.615529	0.896923	0.446602	0.511016	0.525373		0.652967	0.173839
89.435	89.448		0.637544	0.57631	0.808725	0.563842	0.561898	0.690365	1.02	0.492988	0.515852	0.460697		0.632822	0.17166
94.435	94.448		0.868949	0.515945	0.757271	0.618735	0.581155	0.813845	1.09231	0.553398	0.559377	0.677612		0.703859	0.196289
99.435	99.451		0.582054	0.512528	0.786353	0.590095	0.651307	0.637044	0.990769	0.590076	0.480387	0.61393		0.643454	0.152654
104.435	104.448		0.770956	0.509681	0.787472	0.536396	0.612792	0.538821	0.841538	0.421791	0.620097	0.677612		0.631716	0.153325
109.435	109.451		0.693034	0.542711	0.950783	0.559666	0.605915	0.57811	1.00923	0.555556	0.547018	0.558209		0.660023	0.187538
114.435	114.448		0.884298	0.603075	0.719239	0.523866	0.53989	0.659495	0.892308	0.592233	0.505105	0.60398		0.652349	0.144578
119.435	119.451		0.690673	0.552961	0.889262	0.630668	0.591472	0.551918	0.903077	0.593312	0.500806	0.518408		0.642256	0.143342
124.435	124.451		0.769776	0.52221	0.782998	0.533413	0.600413	0.622077	0.998462	0.610572	0.493283	0.513433		0.644663	0.160793
129.435	129.448		0.757969	0.624146	0.759508	0.53222	0.669876	0.521983	1.12769	0.591154	0.513702	0.808955		0.690721	0.195719
134.435	134.451		0.780401	0.569476	0.758389	0.550716	0.712517	0.519177	1.05077	0.579288	0.528211	0.650746		0.669969	0.176827
139.435	139.448		0.662338	0.651481	0.799776	0.508353	0.61967	0.564079	1.11692	0.618123	0.521762	0.545274		0.660778	0.19104
144.435	144.451		0.586777	0.583713	0.85906	0.638425	0.651994	0.563143	1.13231	0.724919	0.542719	0.683582		0.696664	0.193286
149.435	149.448		0.693034	0.45615	0.902685	0.529236	0.541953	0.680075	0.929231	0.701187	0.615261	0.628856		0.667767	0.170802
154.435	154.451		0.657615	0.638952	0.790828	0.53043	0.612792	0.434051	0.98	0.459547	0.589468	0.577114		0.62708	0.179823
159.435	159.448		0.840614	0.561503	0.813199	0.618138	0.590784	0.607109	0.924615	0.562028	0.521762	0.470647		0.65104	0.145245
ENP-GFP611-2
Time-min	Time-max		Plant 1	Plant 2		Means	Standard Deviation
0	0
0.65	0.655		0.938859	1.1286		1.03373	0.134169
1.3	1.305		1.02234	1.07982		1.05108	0.0406465
4.017	4.028		0.269841	0.237805		0.253823	0.0226531
4.667	4.678		0.239859	0.25388		0.24687	0.0099146
5.317	5.328		0.273956	0.302106		0.288031	0.019905
5.972	5.983		0.310994	0.312084		0.311539	0.000771258
6.622	6.633		0.372722	0.305432		0.339077	0.0475809
7.272	7.283		0.287478	0.388027		0.337752	0.0710986
7.927	7.938		0.36214	0.361973		0.362057	0.000117751
8.577	8.588		0.322751	0.343126		0.332939	0.0144073
9.227	9.238		0.489124	0.495011		0.492068	0.00416277
9.882	9.893		0.468548	0.430155		0.449352	0.0271477
10.532	10.543		0.375661	0.396341		0.386001	0.014623
11.182	11.193		0.385068	0.395787		0.390427	0.00757985
11.837	11.848		0.355085	0.43459		0.394838	0.0562182
12.487	12.498		0.472075	0.472838		0.472457	0.000539443
13.137	13.148		0.417989	0.424058		0.421024	0.00429089
13.792	13.803		0.43445	0.423503		0.428977	0.0077407
14.442	14.453		0.436214	0.427384		0.431799	0.00624404
15.092	15.103		0.452675	0.407428		0.430051	0.0319944
15.747	15.758		0.382716	0.49612		0.439418	0.0801885
16.397	16.408		0.422105	0.452882		0.437494	0.0217632
17.047	17.058		0.399177	0.45898		0.429078	0.0422872
17.702	17.713		0.407995	0.508315		0.458155	0.0709366
18.352	18.363		0.420341	0.396896		0.408618	0.0165783
19.002	19.013		0.441505	0.466741		0.454123	0.0178442
19.652	19.668		0.55144	0.656874		0.604157	0.0745526
20.307	20.318		0.390359	0.534368		0.462363	0.10183
20.957	20.968		0.417989	0.42184		0.419915	0.00272302
21.607	21.618		0.396238	0.490576		0.443407	0.0667077
22.262	22.273		0.461493	0.449557		0.455525	0.00844052
22.912	22.923		0.477366	0.384146		0.430756	0.0659164
23.562	23.573		0.463257	0.468958		0.466107	0.00403119
24.217	24.228		0.435038	0.519401		0.47722	0.0596537
24.867	24.878		0.487948	0.470067		0.479007	0.0126443
25.517	25.528		0.397413	0.58592		0.491667	0.133295
26.172	26.183		0.526161	0.498891		0.512526	0.0192826
26.822	26.833		0.509112	0.413525		0.461319	0.0675901
27.472	27.483		0.465608	0.482816		0.474212	0.0121675
28.127	28.138		0.421517	0.530488		0.476002	0.0770542
28.777	28.788		0.425632	0.594235		0.509934	0.11922
29.427	29.438		0.451499	0.521064		0.486282	0.04919
30.43	30.443		0.441505	0.436253		0.438879	0.00371388
31.43	31.443		0.46796	0.474501		0.471231	0.00462525
32.43	32.443		0.524985	0.50388		0.514433	0.0149235
33.43	33.443		0.477954	0.497783		0.487868	0.0140209
34.43	34.443		0.517931	0.568182		0.543056	0.035533
35.43	35.443		0.443857	0.55765		0.500753	0.0804639
36.43	36.443		0.475015	0.579268		0.527141	0.0737184
37.43	37.443		0.512052	0.589246		0.550649	0.0545847
38.43	38.443		0.493239	0.516075		0.504657	0.0161476
39.43	39.443		0.465021	0.625277		0.545149	0.113319
40.43	40.443		0.427396	0.567073		0.497234	0.0987669
41.43	41.443		0.626102	0.604213		0.615158	0.0154782
42.43	42.443		0.484421	0.616962		0.550692	0.0937209
43.43	43.443		0.59612	0.484479		0.540299	0.0789421
44.43	44.443		0.510288	0.643016		0.576652	0.0938525
45.43	45.443		0.540858	0.538803		0.53983	0.00145357
46.43	46.443		0.513815	0.600333		0.557074	0.0611769
47.43	47.443		0.437978	0.583703		0.51084	0.103043
48.43	48.443		0.556143	0.621397		0.58877	0.0461412
49.432	49.443		0.497354	0.557095		0.527225	0.0422432
50.43	50.443		0.459142	0.583149		0.521145	0.0876861
51.43	51.443		0.441505	0.537694		0.4896	0.0680159
52.43	52.443		0.516167	0.627494		0.571831	0.0787204
53.43	53.443		0.570841	0.536585		0.553713	0.0242222
54.43	54.443		0.4903	0.527162		0.508731	0.0260654
55.432	55.443		0.574956	0.546009		0.560482	0.0204686
56.43	56.443		0.492651	0.748891		0.620771	0.181189
57.43	57.443		0.418577	0.63082		0.524699	0.150079
58.43	58.443		0.520282	0.634146		0.577214	0.0805141
59.43	59.443		0.513815	0.542683		0.528249	0.0204124
64.435	64.448		0.443269	0.603659		0.523464	0.113413
69.435	69.448		0.54321	0.645233		0.594221	0.0721411
74.435	74.448		0.487948	0.727827		0.607888	0.16962
79.435	79.448		0.473839	0.690133		0.581986	0.152943
84.435	84.448		0.463257	0.646341		0.554799	0.12946
89.435	89.448		0.559083	0.650776		0.604929	0.0648369
94.435	94.448		0.606702	0.702328		0.654515	0.0676179
99.435	99.451		0.470312	0.558204		0.514258	0.0621493
104.435	104.448		0.602587	0.598115		0.600351	0.00316177
109.435	109.451		0.623751	0.679601		0.651676	0.039492
114.435	114.448		0.485009	0.619734		0.552371	0.095265
119.435	119.451		0.656085	0.655211		0.655648	0.000618021
124.435	124.451		0.716637	0.573725		0.645181	0.101054
129.435	129.448		0.483245	0.680155		0.5817	0.139236
134.435	134.451		0.550265	0.695676		0.62297	0.102822
139.435	139.448		0.621399	0.583149		0.602274	0.0270473
144.435	144.451		0.503821	0.645233		0.574527	0.0999931
149.435	149.448		0.530276	0.620843		0.575559	0.06404
154.435	154.451		0.656085	0.665743		0.660914	0.00682933
159.435	159.448		0.60729	0.662417		0.634853	0.0389807

## Sheet: ENP FRAP data Summary
Zeitskala	EGFP-ENP mean	ENP-GFP612-3 mean	ENP-GFP6_S514A/S553A mean	ENP-GFP6_S514E/S553E mean	ENP-GFP611-2 mean		EGFP-ENP st. dev.	ENP-GFP612_3 st. dev.	ENP-GFP6_S514A/S553A st. dev.	ENP-GFP6_S514E/S553E st. dev.	ENP_GFP611-2 st. dev.
0													ENP-GFP612-3 (i.e. ENP-GFPwt1)
0.655	0.971914	1.03924	0.954071	1.02221	1.03373		0.0432778	0.191568	0.135906	0.0982566	0.134169		and
1.305	0.99664	1.03187	1.03822	0.969641	1.05108		0.0939042	0.190377	0.102996	0.125426	0.0406465		ENP-GFP611-2 (i. e. ENP-GFPwt2)
4.028	0.381434	0.46137	0.446114	0.341321	0.253823		0.060358	0.193709	0.0654321	0.126046	0.0226531		are two independent ENP-GFP6
4.678	0.404161	0.445126	0.466991	0.355558	0.24687		0.0527356	0.142644	0.0889509	0.109808	0.0099146		transformants.
5.328	0.417182	0.530826	0.430563	0.393601	0.288031		0.076659	0.169923	0.163679	0.133476	0.019905		ENP-GFP612-3 (i. e. ENP-GFPwt1)
5.983	0.419784	0.426244	0.395228	0.431515	0.311539		0.0815275	0.132093	0.0584586	0.161208	0.000771258		was also used for rescue experiments.
6.633	0.497525	0.442905	0.422905	0.431418	0.339077		0.0932203	0.097408	0.0689019	0.106822	0.0475809
7.283	0.506333	0.520023	0.401468	0.432043	0.337752		0.123192	0.158488	0.0972201	0.153648	0.0710986
7.938	0.470686	0.511424	0.504608	0.455923	0.362057		0.0931156	0.117927	0.113741	0.156331	0.000117751
8.588	0.488551	0.562849	0.456356	0.435555	0.332939		0.0743551	0.217789	0.127695	0.173613	0.0144073
9.238	0.508275	0.489826	0.448242	0.450092	0.492068		0.105262	0.115469	0.0839096	0.115532	0.00416277
9.893	0.521273	0.538623	0.471959	0.472343	0.449352		0.120836	0.175441	0.0587511	0.185006	0.0271477
10.543	0.510889	0.519393	0.427071	0.464979	0.386001		0.0677399	0.148247	0.0424062	0.149979	0.014623
11.193	0.528478	0.500977	0.486918	0.476726	0.390427		0.0727974	0.117393	0.0890713	0.150684	0.00757985
11.848	0.517329	0.573891	0.526208	0.538176	0.394838		0.126833	0.164305	0.0635478	0.179953	0.0562182
12.498	0.527148	0.671018	0.509637	0.554545	0.472457		0.107039	0.21658	0.0496125	0.181771	0.000539443
13.148	0.538665	0.531982	0.459368	0.50806	0.421024		0.118035	0.16162	0.112841	0.208618	0.00429089
13.803	0.512185	0.520349	0.533655	0.473763	0.428977		0.0926419	0.149008	0.0701252	0.103876	0.0077407
14.453	0.538807	0.587315	0.510104	0.495079	0.431799		0.0746348	0.114427	0.0591597	0.114426	0.00624404
15.103	0.567724	0.566281	0.46884	0.534169	0.430051		0.103085	0.159178	0.10388	0.18092	0.0319944
15.758	0.547842	0.515229	0.523395	0.527323	0.439418		0.0974502	0.192371	0.101845	0.11943	0.0801885
16.408	0.548465	0.514576	0.516157	0.518603	0.437494		0.091053	0.116578	0.0858449	0.159998	0.0217632
17.058	0.579567	0.567193	0.531699	0.52257	0.429078		0.120988	0.173193	0.0991637	0.190824	0.0422872
17.713	0.546764	0.635224	0.495386	0.51994	0.458155		0.0848434	0.173974	0.0558972	0.205921	0.0709366
18.363	0.568728	0.552246	0.549321	0.541751	0.408618		0.120476	0.0998627	0.0785432	0.173698	0.0165783
19.013	0.6109	0.55934	0.438197	0.544538	0.454123		0.128315	0.138241	0.0662362	0.165717	0.0178442
19.668	0.563956	0.611766	0.452932	0.513181	0.604157		0.0831182	0.161108	0.0241044	0.13845	0.0745526
20.318	0.579744	0.576232	0.469324	0.568318	0.462363		0.11835	0.134116	0.021323	0.158557	0.10183
20.968	0.579193	0.5279	0.534786	0.533883	0.419915		0.117595	0.0845619	0.113753	0.15485	0.00272302
21.618	0.592992	0.545079	0.580085	0.509188	0.443407		0.144461	0.143658	0.072201	0.167992	0.0667077
22.273	0.55479	0.582813	0.559506	0.552597	0.455525		0.0796952	0.151864	0.0785858	0.156133	0.00844052
22.923	0.591042	0.613576	0.576128	0.566068	0.430756		0.113921	0.15046	0.124987	0.197972	0.0659164
23.573	0.603652	0.550458	0.521899	0.537953	0.466107		0.12319	0.11488	0.0883099	0.159275	0.00403119
24.228	0.559154	0.54865	0.57012	0.552175	0.47722		0.107042	0.154436	0.105579	0.19349	0.0596537
24.878	0.570719	0.607104	0.581096	0.545555	0.479007		0.0943621	0.134286	0.170276	0.218994	0.0126443
25.528	0.62065	0.558378	0.559799	0.599225	0.491667		0.160986	0.152922	0.0347244	0.205939	0.133295
26.183	0.584809	0.608707	0.572968	0.584628	0.512526		0.107966	0.15295	0.072644	0.196385	0.0192826
26.833	0.6049	0.573278	0.560243	0.56063	0.461319		0.179622	0.114401	0.0814611	0.142413	0.0675901
27.483	0.606419	0.531544	0.505518	0.567547	0.474212		0.104528	0.116844	0.0231435	0.148863	0.0121675
28.138	0.554868	0.556181	0.50712	0.579312	0.476002		0.0953248	0.123411	0.0758274	0.187193	0.0770542
28.788	0.604037	0.58574	0.547803	0.544686	0.509934		0.0993883	0.197244	0.104888	0.153803	0.11922
29.438	0.618338	0.580567	0.5427	0.585923	0.486282		0.115661	0.109275	0.0670664	0.167822	0.04919
30.443	0.604525	0.575694	0.602544	0.542609	0.438879		0.0984692	0.129038	0.106849	0.1707	0.00371388
31.443	0.609496	0.651048	0.571639	0.596307	0.471231		0.0788555	0.125476	0.0905119	0.137728	0.00462525
32.443	0.603202	0.577863	0.626498	0.561349	0.514433		0.114195	0.13563	0.0465284	0.136305	0.0149235
33.443	0.597692	0.561712	0.563169	0.547408	0.487868		0.1157	0.102469	0.100022	0.147555	0.0140209
34.443	0.625489	0.629013	0.587592	0.594474	0.543056		0.120509	0.196923	0.0934899	0.160285	0.035533
35.443	0.604323	0.583222	0.557729	0.554337	0.500753		0.138887	0.217696	0.0733529	0.177823	0.0804639
36.443	0.623298	0.66377	0.532765	0.577678	0.527141		0.0938159	0.21095	0.054798	0.151911	0.0737184
37.443	0.605866	0.627326	0.518986	0.587058	0.550649		0.0905755	0.190506	0.0494015	0.187801	0.0545847
38.443	0.631094	0.680698	0.583075	0.60695	0.504657		0.0940395	0.15393	0.0984069	0.190052	0.0161476
39.443	0.61232	0.576675	0.615403	0.569205	0.545149		0.107911	0.139991	0.0245379	0.147194	0.113319
40.443	0.613543	0.652504	0.51799	0.606661	0.497234		0.0781844	0.164389	0.0999068	0.135752	0.0987669
41.443	0.653391	0.63835	0.654027	0.566108	0.615158		0.075558	0.149653	0.149183	0.141311	0.0154782
42.443	0.610708	0.604002	0.542232	0.558584	0.550692		0.0739584	0.151877	0.0940604	0.176858	0.0937209
43.443	0.629556	0.641602	0.594026	0.627544	0.540299		0.0946292	0.168961	0.0824555	0.157282	0.0789421
44.443	0.646443	0.539128	0.611822	0.601991	0.576652		0.122381	0.106791	0.0495059	0.175327	0.0938525
45.443	0.634844	0.654334	0.568109	0.557142	0.53983		0.106779	0.176334	0.131791	0.171017	0.00145357
46.443	0.654517	0.582944	0.642371	0.627848	0.557074		0.108449	0.131834	0.0589901	0.210331	0.0611769
47.443	0.622786	0.599318	0.631796	0.605066	0.51084		0.102841	0.206129	0.118506	0.207874	0.103043
48.443	0.638946	0.575458	0.640427	0.622104	0.58877		0.096217	0.180702	0.108651	0.204085	0.0461412
49.443	0.646793	0.595629	0.578128	0.603301	0.527225		0.104091	0.126885	0.0387989	0.151855	0.0422432
50.443	0.65721	0.643677	0.556397	0.605804	0.521145		0.160539	0.115519	0.0404966	0.129518	0.0876861
51.443	0.63556	0.672505	0.615387	0.617456	0.4896		0.13435	0.159976	0.0867896	0.177436	0.0680159
52.443	0.648297	0.658434	0.623416	0.611051	0.571831		0.095326	0.179655	0.0490494	0.142141	0.0787204
53.443	0.63044	0.6233	0.636292	0.603809	0.553713		0.115995	0.197692	0.171559	0.171962	0.0242222
54.443	0.69221	0.611031	0.594801	0.598957	0.508731		0.107569	0.147434	0.0880719	0.128904	0.0260654
55.443	0.687985	0.639903	0.616889	0.611628	0.560482		0.111056	0.205001	0.0586577	0.171322	0.0204686
56.443	0.65862	0.661119	0.583625	0.614904	0.620771		0.0773755	0.228346	0.0724492	0.189084	0.181189
57.443	0.642187	0.616137	0.597284	0.631547	0.524699		0.0873169	0.200118	0.0932658	0.0944784	0.150079
58.443	0.660214	0.661527	0.57662	0.601795	0.577214		0.123664	0.192733	0.0768652	0.181838	0.0805141
59.443	0.662734	0.616007	0.570465	0.628183	0.528249		0.101985	0.0757819	0.076958	0.169891	0.0204124
64.448	0.659298	0.737403	0.586649	0.61774	0.523464		0.141199	0.21168	0.13638	0.185378	0.113413
69.448	0.685438	0.686649	0.635285	0.639321	0.594221		0.158465	0.167698	0.101501	0.211018	0.0721411
74.448	0.681421	0.700483	0.558581	0.581233	0.607888		0.114115	0.126725	0.0395797	0.178413	0.16962
79.448	0.707128	0.709996	0.605656	0.624282	0.581986		0.116617	0.236576	0.121881	0.13743	0.152943
84.448	0.677495	0.685884	0.599643	0.652967	0.554799		0.120736	0.151066	0.0433841	0.173839	0.12946
89.448	0.733176	0.674457	0.589335	0.632822	0.604929		0.110258	0.100283	0.026768	0.17166	0.0648369
94.448	0.689074	0.659488	0.635402	0.703859	0.654515		0.127536	0.133628	0.0530567	0.196289	0.0676179
99.451	0.687421	0.651138	0.720113	0.643454	0.514258		0.11196	0.132113	0.137105	0.152654	0.0621493
104.448	0.741523	0.833481	0.692122	0.631716	0.600351		0.134372	0.271102	0.0737124	0.153325	0.00316177
109.451	0.694633	0.702529	0.644535	0.660023	0.651676		0.143391	0.189488	0.0280399	0.187538	0.039492
114.448	0.745121	0.656077	0.540708	0.652349	0.552371		0.120123	0.171032	0.051803	0.144578	0.095265
119.451	0.738391	0.776192	0.589979	0.642256	0.655648		0.0870499	0.165369	0.0336294	0.143342	0.000618021
124.451	0.73319	0.668894	0.586431	0.644663	0.645181		0.0899385	0.154201	0.0382942	0.160793	0.101054
129.448	0.699846	0.731886	0.624985	0.690721	0.5817		0.103892	0.190854	0.0683875	0.195719	0.139236
134.451	0.694797	0.700614	0.630077	0.669969	0.62297		0.0839356	0.158703	0.107639	0.176827	0.102822
139.448	0.729468	0.744841	0.71734	0.660778	0.602274		0.136368	0.136956	0.0926716	0.19104	0.0270473
144.451	0.729692	0.68381	0.664496	0.696664	0.574527		0.0971871	0.180958	0.0271343	0.193286	0.0999931
149.448	0.784992	0.717028	0.611372	0.667767	0.575559		0.0954012	0.204545	0.036807	0.170802	0.06404
154.451	0.731085	0.719262	0.732883	0.62708	0.660914		0.109312	0.150119	0.0632592	0.179823	0.00682933
159.448	0.743332	0.733714	0.673976	0.65104	0.634853		0.125122	0.174922	0.042716	0.145245	0.0389807
