# Supplementary material for: Distinct domains of ENHANCER OF PINOID hold information for its polarization required for auxin-mediated cotyledon and flower development in Arabidopsis
Source: PLoS Genet. 2025 Jun 23;21(6):e1011217. doi: 10.1371/journal.pgen.1011217 (PMC12201645; doi:10.1371/journal.pgen.1011217)
Supplement: S6 Data — (XLSX) [file pgen.1011217.s020.xlsx]

## Sheet: EGFP-ENP data
	EGFP-ENP 1				Mean pre-bleach
0	Axis [s]	Channel.001/ROI.01 []	Channel.001/ROI.02 []	Channel.001/ROI.03 []	79.4379		2						3						4						5						6						7						8						9
0	0	81.2759	82.0197	28.1502	1.02314		Axis [s]	Channel.001/ROI.01 []	Channel.001/ROI.02 []	Channel.001/ROI.03 []	72.5017		Axis [s]	Channel.001/ROI.01 []	Channel.001/ROI.02 []	Channel.001/ROI.03 []	105.379		Axis [s]	Channel.001/ROI.01 []	Channel.001/ROI.02 []	Channel.001/ROI.03 []	0.892635		Axis [s]	Channel.001/ROI.01 []	Channel.001/ROI.03 []	Channel.001/ROI.02 []	0.918295		Axis [s]	Channel.001/ROI.01 []	Channel.001/ROI.03 []	Channel.001/ROI.02 []	110.471		Axis [s]	Channel.001/ROI.01 []	Channel.001/ROI.03 []	Channel.001/ROI.02 []	93.8031		Axis [s]	Channel.001/ROI.01 []	Channel.001/ROI.03 []	Channel.001/ROI.02 []	97.5827		Axis [s]
0.5	0.522	78.6207	82.9581	25.4852	0.989712	0	0	70.6327	90.75	19.5816	0.974221	0	0	107.219	99.069	34.8916	1.01746	0	0	0.869723	0.858065	0.272385	0.974332	0	0	0.896111	0.275755	0.954599	0.975843	0	0	113.354	44.6571	122.903	1.0261	0	0	93.7959	29.8724	97.1684	0.999924	0	0	98.648	24.5255	95.4337	1.01092	0	0
1	1.044	83.1182	83.5025	25.8596	1.04633	0.5	0.523	67.6531	85.7704	23.3622	0.933124	0.5	0.522	106.766	100.202	37.3251	1.01316	1	1.038	0.903658	0.885325	0.257649	1.01235	1	1.038	0.94145	0.311915	0.956026	1.02522	2.6	2.582	110.057	45.1886	117.097	0.996255	2.6	2.582	94.1582	29.7602	95.1939	1.00379	2.6	2.582	95.5	24.551	94.6837	0.978658	2.6	2.582
1.6	1.566	75.1946	82.3941	27.7709	0.946583	1	1.046	79.2194	79.4745	17.6173	1.09266	1	1.044	106.281	100.266	34.6527	1.00855	2.1	2.079	0.904525	0.907775	0.252535	1.01332	2.1	2.079	0.917323	0.29399	0.99541	0.998942	5.2	5.165	102.714	42.3657	112.434	0.929786	5.2	5.165	92.3673	30.3571	98.2194	0.984694	5.2	5.165	95.5408	22.4439	91.4949	0.979076	5.2	5.165
2.1	2.092	78.9803	80.7709	25.867	0.994239	2.3	2.323	18.9133	76.9745	16.75	0.260867	1.6	1.566	107.209	96.0764	35.4458	1.01737	4.3	4.276	0.201439	0.885239	0.250238	0.225668	4.3	4.272	0.277678	0.291571	0.937233	0.302384	7.7	7.747	115.994	42.7943	116.16	1.05	7.7	7.747	93.2041	30.2398	95.4184	0.993614	7.7	7.747	96.7296	23.148	95.8622	0.991258	7.7	7.747
3.3	3.256	13.7291	80.4606	25.9655	0.172828	2.8	2.846	19.5408	83.4235	16.8776	0.269522	2.1	2.092	99.4212	100.254	35.5665	0.94346	5.3	5.314	0.254746	0.901664	0.241094	0.285386	5.3	5.309	0.313279	0.263413	0.928487	0.341153	10.3	10.33	110.234	42.36	118.166	0.997859	10.3	10.33	95.4898	28.6684	98.2857	1.01798	10.3	10.33	101.495	23.7245	93.5357	1.04009	10.3	10.33
3.8	3.778	15.133	82.9286	26.2118	0.190501	3.4	3.369	23.1173	75.2296	16.0255	0.318852	3.5	3.458	16.0788	96.4901	35.0887	0.15258	6.4	6.355	0.276675	0.854122	0.261246	0.309953	6.4	6.35	0.32711	0.262296	0.91478	0.356215	15.6	15.61	23.4114	43.1543	114.897	0.211924	15.6	15.612	21.5051	24.9286	99.75	0.229258	15.6	15.612	17.9898	23.6531	94.0102	0.184354	15.6	15.607
4.3	4.304	16.3128	76.0764	27.4409	0.205353	3.9	3.895	28.2653	78.8214	20.9184	0.389857	4	3.984	17.1897	98.4852	34.5665	0.163122	7.4	7.393	0.315507	0.875964	0.29232	0.353455	7.4	7.387	0.338461	0.271165	0.936736	0.368575	18.2	18.192	25.56	41.0457	118.874	0.231373	18.2	18.195	27.6786	25.8673	100.163	0.295071	18.2	18.195	23.9592	22.3316	95.9694	0.245527	18.2	18.19
4.8	4.826	14.5764	84.4409	26.9631	0.183494	4.4	4.418	29.4949	75.1786	18.7449	0.406817	4.5	4.506	18.3941	95.234	35.234	0.174551	8.4	8.434	0.301595	0.866516	0.264453	0.33787	8.4	8.428	0.366309	0.245488	0.949327	0.398901	20.8	20.775	33.4286	42.9143	115.88	0.302601	20.8	20.777	32.6837	24.1939	97.1837	0.348429	20.8	20.777	29.0765	23.6276	96.1684	0.297968	20.8	20.772
5.3	5.348	16.7266	79.0542	24.2118	0.210562	4.9	4.941	30.7041	80.0357	21.7245	0.423495	5	5.028	21.6429	101.515	35.9064	0.205381	9.5	9.472	0.345714	0.813816	0.244821	0.387296	9.5	9.465	0.373876	0.280283	0.901755	0.407141	23.4	23.357	34.1714	42.4857	116.429	0.309325	23.4	23.36	34.5102	27.8214	97.5969	0.367901	23.4	23.36	32.051	24.1582	95.6786	0.32845	23.4	23.355
5.9	5.874	15.7463	78.4606	26.0813	0.198221	5.5	5.464	27.3724	79.3367	15.699	0.377542	5.6	5.55	24.4483	96.9433	33.0616	0.232003	10.5	10.513	0.39239	0.880515	0.278712	0.439586	10.5	10.506	0.345841	0.271724	0.922905	0.376613	25.9	25.94	38.3543	43.6286	119.594	0.347189	25.9	25.942	38.4388	27.4439	97.301	0.409782	25.9	25.942	34.5153	21.8112	95.6633	0.353703	25.9	25.937
6.4	6.396	18.2094	79.83	24.4926	0.229228	6	5.99	30.1122	78.0969	21.0459	0.415332	6.1	6.076	21.8202	95.665	36.2438	0.207063	11.6	11.551	0.412326	0.866256	0.245081	0.461919	11.5	11.543	0.390126	0.280159	0.895367	0.424837	28.5	28.522	39.8114	42.4	118.766	0.360379	28.5	28.525	39.2041	28.6684	98.6735	0.41794	28.5	28.525	34.5306	22.7449	95.4592	0.35386	28.5	28.52
6.9	6.918	19	77.0369	23.5788	0.23918	6.5	6.513	27.9898	87.9796	23.4694	0.386057	6.6	6.598	26.1502	95.601	38.6921	0.248154	12.6	12.592	0.415403	0.890223	0.240097	0.465367	12.6	12.584	0.429821	0.27774	0.884265	0.468064	31.1	31.105	44.64	40.72	113.04	0.404088	31.1	31.107	42.8929	26.6837	95.7704	0.457265	31.1	31.107	37.9184	21.602	96.2857	0.388577	31.1	31.102
7.4	7.44	19.3547	80.2931	24.4384	0.243645	7	7.036	29.5	85.4031	16.9745	0.406887	7.1	7.12	23.1133	97.9261	36.6527	0.219334	13.6	13.63	0.376354	0.885846	0.244344	0.421622	13.6	13.621	0.419401	0.307511	0.865224	0.456717	33.7	33.687	41.48	41.4914	122.206	0.375484	33.7	33.69	42.3673	26.3367	95.3878	0.451663	33.7	33.69	41.1378	20.1633	92.2551	0.421568	33.7	33.685
8	7.966	20.032	82.6773	27.1478	0.252172	7.6	7.559	25.1888	82.2041	21.1531	0.347423	7.6	7.642	26.1502	100.47	34.4532	0.248154	14.7	14.671	0.414579	0.882768	0.2635	0.464444	14.7	14.662	0.438876	0.254791	0.90281	0.477925	36.3	36.27	44.84	43.2514	117.886	0.405899	36.3	36.272	45.9235	27.1429	94.8163	0.489573	36.3	36.272	42.9745	22.1071	97.0255	0.440391	36.3	36.267
8.5	8.488	22.1305	82.2118	25.0025	0.278589	8.1	8.085	36.1173	77.5306	19.7092	0.498159	8.2	8.168	25.1256	93.1084	36.8793	0.23843	15.7	15.709	0.426454	0.881165	0.264453	0.477747	15.7	15.699	0.432364	0.24003	0.960429	0.470833	38.9	38.852	42.7429	42.9486	115.366	0.386915	38.9	38.855	44.4286	26.8112	97.8316	0.473637	38.9	38.855	43.1173	22.9235	96.4184	0.441855	38.9	38.85
9	9.01	21.5961	83.9433	25.899	0.271861	8.6	8.608	37.5918	82.6939	20.6888	0.518496	8.7	8.69	26.1749	94.3276	35.6527	0.248387	16.8	16.75	0.452284	0.869637	0.250802	0.506684	16.7	16.74	0.456739	0.275941	0.856106	0.497377	41.4	41.435	45.9657	41.84	116.743	0.416089	41.4	41.437	46.8571	28.0612	97.7041	0.499527	41.4	41.437	45.7245	22.4541	95.8827	0.468572	41.4	41.432
9.5	9.532	19.8424	89.67	24.7808	0.249785	9.1	9.131	33.4337	85.2398	20.7704	0.461143	9.2	9.212	26.8227	96.0542	36.7044	0.254534	17.8	17.788	0.422033	0.871067	0.269828	0.472795	17.8	17.777	0.456987	0.284252	0.950319	0.497647	44	44.017	49.0114	43.0971	120.629	0.443659	44	44.02	47.8265	26.801	96.449	0.509861	44	44.02	47.2092	22.9286	96.6122	0.483787	44	44.015
10.1	10.058	21.665	84.4015	24.9557	0.272729	9.7	9.654	35.1327	84.102	17.2602	0.484577	9.7	9.734	29.133	97.9778	37.4335	0.276458	18.8	18.829	0.39668	0.866343	0.267097	0.444392	18.8	18.818	0.46964	0.302859	0.959065	0.511426	46.6	46.6	45.9029	42.3086	119.949	0.41552	46.6	46.602	49.4592	28.4388	96.1633	0.527266	46.6	46.602	45.7041	23.1786	95.3929	0.468363	46.6	46.597
10.6	10.58	18.83	87.1059	28.5616	0.237041	10.2	10.18	33.6531	78.9184	19.8214	0.464169	10.3	10.26	31.0739	95.7315	36.2857	0.294877	19.9	19.87	0.414666	0.895943	0.245514	0.464541	19.9	19.859	0.486138	0.279104	0.912299	0.529392	49.2	49.182	50	45.3086	111.977	0.452608	49.2	49.185	50.9847	26.148	97.102	0.543529	49.2	49.185	45.9031	22.5357	94.6429	0.470402	49.2	49.18
11.1	11.102	21.1379	82.6946	22.3571	0.266094	10.7	10.703	34.148	83.0918	20.4898	0.470995	10.8	10.782	32.3103	102.552	37.1897	0.30661	20.9	20.908	0.480801	0.873321	0.2609	0.538631	20.9	20.896	0.478633	0.287105	0.908578	0.521219	51.8	51.765	51.1543	44.64	120.434	0.463057	51.8	51.767	53.8112	27.1582	94.301	0.573662	51.8	51.767	48.3827	21.3622	95.6735	0.495812	51.8	51.762
11.6	11.624	20.1897	78.1675	27.6773	0.254156	11.2	11.226	35.0663	78.648	19.9898	0.483662	11.3	11.304	30.0887	95.0517	39.33	0.285527	21.9	21.949	0.477681	0.903788	0.270521	0.535135	21.9	21.937	0.471686	0.272592	0.898344	0.513655	54.3	54.347	55.0914	42.4457	115.04	0.498696	54.4	54.35	53.9592	26.051	98.2704	0.575239	54.4	54.35	47.699	20.7143	95.7092	0.488806	54.3	54.345
12.2	12.15	21.1946	84.0296	25.202	0.266807	11.7	11.749	37.6276	81.7755	20.4796	0.518989	11.8	11.83	31.803	94.1552	35.4507	0.301795	23	22.987	0.476944	0.890656	0.284693	0.53431	23	22.974	0.487564	0.307759	0.941388	0.530945	56.9	56.93	51.3314	42.8114	117.291	0.46466	56.9	56.932	53.1888	28.2653	100.949	0.567026	56.9	56.932	50.1735	22.398	93.6429	0.514164	56.9	56.927
12.7	12.672	22.0394	87.5936	25.7069	0.277442	12.3	12.275	35.6786	82.4541	19.4133	0.492107	12.4	12.352	33.4581	95.9532	32.8916	0.317502	24	24.028	0.461428	0.882075	0.270261	0.516928	24	24.015	0.486076	0.281833	0.882156	0.529324	59.5	59.512	53.24	40.9714	113.88	0.481937	59.5	59.515	57.2041	29.9184	98.0714	0.609832	59.5	59.515	53.4286	21.3469	97.9541	0.547521	59.5	59.51
13.2	13.194	21.4507	88.532	23.7118	0.270031	12.8	12.798	36.8673	82.2347	15.8929	0.508503	12.9	12.874	30.5025	95.1182	39.4631	0.289454	25.1	25.066	0.486478	0.935338	0.229826	0.544991	25.1	25.052	0.492402	0.278546	0.892762	0.536214	62.1	62.095	55.5371	43.0171	117.646	0.502731	62.1	62.097	57.3316	28.1786	101.668	0.611191	62.1	62.097	50.9796	22.1071	97.9949	0.522425	62.1	62.092
13.7	13.716	22.0025	82.6281	24.4975	0.276977	13.3	13.321	37.0153	82.0714	20.0102	0.510544	13.4	13.396	34.3842	96.9655	34.4655	0.32629	26.1	26.107	0.455534	0.873407	0.219381	0.510325	26.1	26.093	0.527073	0.28785	0.902375	0.573969	64.7	64.677	53.72	41.7714	117.36	0.486282	64.7	64.68	60.25	27.0867	98.8724	0.642303	64.7	64.68	52	20.898	97.1173	0.532882	64.7	64.675
14.2	14.242	26.1158	85.6305	27.5025	0.328757	13.8	13.847	31.4439	82.0306	17.7602	0.433698	13.9	13.922	34.2906	93.234	36.3867	0.325402	27.1	27.145	0.439716	0.893733	0.245038	0.492604	27.1	27.13	0.490231	0.298642	0.878869	0.53385	67.3	67.26	57.4914	43.6571	114.2	0.520422	67.3	67.262	58.5	28.9949	102.316	0.623647	67.3	67.262	50.2755	23.9592	97.2296	0.51521	67.3	67.257
14.8	14.764	24.2438	82.3005	28.0296	0.305192	14.4	14.37	33.2143	82.3112	19.148	0.458117	14.4	14.444	32.3103	99.6872	36.5197	0.30661	28.2	28.186	0.465632	0.890439	0.250628	0.521638	28.2	28.171	0.502698	0.291385	0.86572	0.547426	69.8	69.842	57.1029	43.6743	116.531	0.516904	69.8	69.845	60.2908	28.1327	99.3214	0.642738	69.8	69.845	54.449	21.5663	94.9133	0.557978	69.8	69.84
15.3	15.286	23.4557	86.0222	25.1133	0.29527	14.9	14.893	33.9541	83.5357	22.602	0.468321	15	14.966	35.1182	90.2118	36.2931	0.333255	29.2	29.224	0.470876	0.827815	0.251235	0.527513	29.2	29.208	0.52453	0.302735	0.914346	0.5712	72.4	72.425	58.4457	39.1771	115.177	0.52906	72.4	72.427	61.898	27.6378	99.1837	0.659871	72.4	72.427	54.7755	21.2551	97.0714	0.561324	72.4	72.422
15.8	15.812	24.5197	84.9557	24.3842	0.308665	15.4	15.416	36.3878	80.3929	18.2143	0.501888	15.5	15.488	34.3818	96.803	34.7488	0.326267	30.3	30.265	0.501994	0.950507	0.236197	0.562373	30.2	30.249	0.502202	0.292936	0.901569	0.546885	75	75.007	54.44	42.2571	118.24	0.4928	75	75.01	63.5357	30.25	97.4286	0.677331	75	75.01	56.5765	23.3469	97.852	0.579781	75	75.005
16.3	16.334	25.3473	85.8695	23.702	0.319083	15.9	15.942	35.9082	79.2959	20.2857	0.495273	16	16.014	35.8276	94.3966	34.2438	0.339987	31.3	31.303	0.492156	0.907515	0.288333	0.551351	31.3	31.286	0.498729	0.301867	0.937108	0.543103	77.6	77.59	58.4743	43.3714	114.526	0.529319	77.6	77.592	62.6735	27.9235	99.9184	0.668139	77.6	77.592	55.5408	22.3776	94.4847	0.569167	77.6	77.587
16.9	16.856	27.8251	85.5123	25.1921	0.350275	16.5	16.465	36.8061	82.5918	17.9643	0.507659	16.5	16.536	31.9852	95.7734	37.6133	0.303525	32.3	32.344	0.487908	0.885195	0.23481	0.546593	32.3	32.327	0.549526	0.296347	0.905663	0.59842	80.2	80.172	57.2743	44.3257	118.074	0.518456	80.2	80.175	63.4235	27.9133	101.148	0.676134	80.2	80.175	56.7551	22.3418	96.25	0.581611	80.2	80.17
17.4	17.378	24.7463	90.867	24.6084	0.311517	17	16.988	36.9541	80.8724	19.2296	0.5097	17.1	17.058	34.3547	92.2094	36.6502	0.32601	33.4	33.382	0.554044	0.873451	0.244041	0.620683	33.4	33.364	0.544626	0.310364	0.928053	0.593084	82.8	82.755	58.2571	42.32	113.44	0.527353	82.8	82.757	62.9796	29.6531	101.597	0.671402	82.8	82.757	60.3061	22.1684	95.1837	0.618	82.8	82.752
17.9	17.904	23.8892	85.5591	27.202	0.300727	17.5	17.511	37.5663	81.3673	15.9541	0.518144	17.6	17.58	36.0369	92.4877	34.7094	0.341974	34.4	34.423	0.521063	0.935555	0.242351	0.583735	34.4	34.405	0.551634	0.29889	0.958879	0.600716	85.3	85.337	60.8857	41.8457	117.343	0.551147	85.3	85.34	63.6224	28.0357	101.99	0.678256	85.3	85.34	59.0102	22.5561	93.8214	0.60472	85.3	85.335
18.4	18.426	27.8177	87.1084	24.2562	0.350182	18	18.037	37.6173	86.2092	20.5663	0.518848	18.1	18.106	37.5567	95.9729	36.9236	0.356395	35.5	35.461	0.512005	0.886019	0.2365	0.573588	35.4	35.442	0.555232	0.30931	0.948025	0.604633	87.9	87.92	60.3714	41.7771	113.726	0.546492	87.9	87.922	66.551	29.0408	98.5663	0.709476	87.9	87.922	58.7347	22.4847	95.8214	0.601897	87.9	87.917
18.9	18.948	27.2931	85.5591	27.1946	0.343578	18.6	18.56	40.3673	83.4796	20.2041	0.556778	18.6	18.628	38.3941	100.466	38.1601	0.364342	36.5	36.502	0.491636	0.900494	0.267401	0.550769	36.5	36.483	0.516963	0.300875	0.948583	0.56296	90.5	90.502	61.1829	41.2914	116.497	0.553837	90.5	90.505	64.9184	29.5918	98.7806	0.692071	90.5	90.505	60.6684	23.4949	98.3673	0.621713	90.5	90.5
19.5	19.47	26.8473	86.5714	25.3645	0.337966	19.1	19.083	35.0153	85.551	19.0765	0.482958	19.2	19.15	37.2882	97.3054	36.7143	0.353847	37.5	37.54	0.516295	0.912976	0.251018	0.578395	37.5	37.52	0.601873	0.297153	0.851703	0.655425	0						93.1	93.087	64.7551	27.3163	97.8418	0.69033	93.1	93.087	61.0714	23.6122	98.0459	0.625843	93.1	93.082
20	19.996	29.0172	89.5148	27.7562	0.365282	19.6	19.606	38.2398	82.4235	21.0102	0.527433	19.7	19.672	35.234	90.1749	37.7315	0.334354	38.6	38.581	0.493673	0.917093	0.232253	0.553051	38.6	38.561	0.538796	0.278918	0.91968	0.586735	0						95.7	95.67	67.8929	30.9133	101.306	0.723781	95.7	95.67	61.25	22.9694	96.6786	0.627673	95.7	95.665
20.5	20.518	24.8128	88.436	27.7143	0.312355	20.1	20.132	38.4694	84.2908	19.9949	0.5306	20.2	20.198	39.7069	93.9507	36.4039	0.3768	39.6	39.619	0.50195	0.881685	0.239794	0.562324	39.6	39.598	0.562426	0.300068	0.919928	0.612468	0						98.3	98.252	67.1378	28.4082	103.041	0.715731	98.3	98.252	61.2449	22.5714	96.7347	0.627621	98.2	98.247
21	21.04	26.5074	85.8793	21.8818	0.333687	20.7	20.655	35.6327	81.6837	19.7653	0.491473	20.7	20.72	35.436	92.2315	37.2266	0.336271	40.7	40.66	0.532504	0.873061	0.219598	0.596553	40.6	40.639	0.557216	0.298456	0.953359	0.606795	0						100.8	100.835	64.4439	31.4337	96.5561	0.687013	100.8	100.835	60.9184	21.4643	98.1327	0.624275	100.8	100.83
21.6	21.562	27.3103	84.6429	24.2709	0.343795	21.2	21.178	39.4694	83.3724	18.7143	0.544393	21.2	21.242	40.1379	97.8744	36.6379	0.38089	41.7	41.698	0.530901	0.909942	0.23442	0.594756	41.7	41.676	0.560318	0.291881	0.92061	0.610172	0						103.4	103.417	69.1837	27.6888	99.8112	0.737542	103.4	103.417	62.5714	23.8673	94.7347	0.641215	103.4	103.412
22.1	22.088	28.4803	84.2241	26.564	0.358523	21.7	21.701	38.352	86.2398	17.4592	0.528981	21.8	21.764	41.0369	96.8325	37.0123	0.389421	42.7	42.739	0.541475	0.896594	0.252059	0.606603	42.7	42.717	0.570613	0.269615	0.907461	0.621384	0						106	106	67.8112	28.0255	99.6633	0.722911	106	106	63.8163	23.4388	96.3673	0.653972	106	105.995
22.6	22.61	25.633	83.564	29.3251	0.32268	22.2	22.227	39.5255	88.3163	20.2551	0.545167	22.3	22.29	38.7266	92.9951	35.601	0.367497	43.8	43.777	0.568735	0.915099	0.227052	0.637142	43.8	43.754	0.580661	0.314396	0.883644	0.632325	0						108.6	108.582	64.6429	27.5102	101.306	0.689134	108.6	108.582	61.6173	22.1327	98.5714	0.631438	108.6	108.577
23.1	23.132	27.6133	82.8522	26.2044	0.347609	22.8	22.75	40.2704	79.1582	19.7653	0.555441	22.8	22.812	37.3448	98.4212	36.3448	0.354385	44.8	44.818	0.514432	0.962122	0.212534	0.576307	44.8	44.795	0.591701	0.296099	0.934255	0.644348	0						111.2	111.165	67.7653	27.6071	100.122	0.722421	111.2	111.165	63.7755	22.7296	96.75	0.653554	111.2	111.16
23.7	23.654	28.8325	86.7931	25.2365	0.362956	23.3	23.273	35.7959	80.1378	23.1173	0.493725	23.3	23.334	42.2512	99.2906	38.7192	0.400944	45.9	45.859	0.540478	0.854425	0.230346	0.605486	45.8	45.832	0.586243	0.273212	0.922657	0.638404	0						113.7	113.747	67.1837	29.7653	101.816	0.71622	113.7	113.747	63.0102	24.1837	95.4949	0.645711	113.7	113.742
24.2	24.18	26.9335	83.2266	26.9015	0.339051	23.8	23.796	37.3265	82.4643	19.801	0.514837	23.9	23.86	40.4286	96.5665	35.7365	0.383648	46.9	46.897	0.533891	0.909552	0.238537	0.598106	46.9	46.873	0.574645	0.298828	0.890777	0.625774	0						116.3	116.33	65.6429	28.2092	99.3265	0.699794	116.3	116.33	62.7704	24.9031	96.9133	0.643254	116.3	116.325
24.7	24.702	27.7094	90.5961	25.3128	0.348818	24.3	24.322	38.8112	82.2755	19.9847	0.535315	24.4	24.382	38.5764	96.968	36.6355	0.366071	47.9	47.938	0.55309	0.903874	0.240227	0.619615	47.9	47.914	0.583142	0.273708	0.916579	0.635027	0						0						0						0
25.2	25.224	32.6502	84.7759	24.2365	0.411016	24.8	24.845	39.2449	85.4898	16.0816	0.541296	24.9	24.904	41.8473	92.3719	38.5887	0.397111	49	48.976	0.551617	0.924547	0.20716	0.617964	49	48.951	0.562054	0.274515	0.939837	0.612063	0						0						0						0
25.7	25.746	30.8744	88.931	29.8867	0.38866	25.4	25.368	39.9133	78.9388	20.9439	0.550515	25.4	25.426	39.9581	94.0148	37.4926	0.379184	50	50.017	0.548236	0.933258	0.231213	0.614177	50	49.992	0.592942	0.280035	0.956522	0.645699	0						0						0						0
26.3	26.272	33.3251	86.7586	26.7365	0.419511	25.9	25.894	45.6582	87.8061	17.1327	0.629753	26	25.952	41.8916	90.6182	36.5419	0.397532	51.1	51.055	0.531161	0.868207	0.234506	0.595048	51	51.029	0.57694	0.297091	0.94083	0.628273	0						0						0						0
26.8	26.794	31.798	85.3571	26.601	0.400288	26.4	26.417	42.3418	86.75	20.2755	0.584012	26.5	26.474	42.1601	95.5961	36.6158	0.400079	52.1	52.096	0.547543	0.937982	0.248938	0.6134	52.1	52.07	0.590585	0.284376	0.89729	0.643132	0						0						0						0
27.3	27.316	28.5049	89.0222	25.7906	0.358833	26.9	26.94	42.2245	81.2653	20.852	0.582393	27	26.996	43.633	96.6256	41.5443	0.414057	53.1	53.134	0.588975	0.874924	0.233596	0.659816	53.1	53.107	0.613347	0.289214	0.927495	0.66792	0						0						0						0
27.8	27.842	33.2167	84.8547	28.5369	0.418147	27.5	27.463	40.1582	83.7908	22.4439	0.553893	27.5	27.518	41.7463	100.057	37.2931	0.396153	54.2	54.175	0.584467	0.962902	0.226705	0.654766	54.1	54.148	0.564845	0.307759	0.884265	0.615102	0						0						0						0
28.4	28.364	31.5369	86.2685	26.2094	0.397001	28	27.989	42.0918	73.2959	22.6582	0.580563	28	28.044	42.3251	96.4704	39.532	0.401645	55.2	55.213	0.624166	0.924504	0.247595	0.699239	55.2	55.185	0.602493	0.286237	0.924518	0.6561	0						0						0						0
28.9	28.886	33.5246	84.6576	26.5542	0.422023	28.5	28.512	41.0459	76.4337	21.5051	0.566137	28.6	28.566	47.0616	99.8103	38.8448	0.446592	56.3	56.254	0.585811	0.896074	0.222025	0.656271	56.2	56.226	0.604788	0.280965	0.899212	0.658599	0						0						0						0
29.4	29.408	33.3645	86.3251	27.7192	0.420008	29	29.035	42.2143	73.3622	21.4541	0.582252	29.1	29.088	41.8695	96.9286	37.697	0.397321	57.3	57.292	0.556601	0.953367	0.23624	0.623547	57.3	57.263	0.591081	0.285431	0.873349	0.643672	0						0						0						0
29.9	29.934	31.6034	85.5468	25.6404	0.397838	29.6	29.558	43.3265	75.9031	22.25	0.597593	29.6	29.61	44.0148	93.4828	39.1207	0.41768	58.3	58.333	0.619355	0.905781	0.23767	0.69385	58.3	58.304	0.624201	0.290641	0.929542	0.67974	0						0						0						0
30.5	30.456	34.8818	86.7414	26.2586	0.439107	30.1	30.084	37.3622	79.3622	21.0255	0.515329	30.1	30.136	42.734	101.562	39.6182	0.405525	59.4	59.371	0.556861	0.950247	0.239404	0.623839	59.3	59.341	0.613161	0.286237	0.91385	0.667717	0						0						0						0
31	30.978	33.1946	85.7167	23.7759	0.417868	30.6	30.607	38.5663	83.4847	16.0867	0.531937	30.7	30.658	44.7438	98.4483	39.0665	0.424598	60.4	60.412	0.578877	0.915966	0.231039	0.648503	60.4	60.382	0.632389	0.298518	0.90895	0.688655	0						0						0						0
31.5	31.5	31.2611	87.5074	23.2586	0.393528	31.1	31.13	47.2194	83.0357	17.9592	0.651287	31.2	31.18	46.0985	91.6453	37.6182	0.437453	61.5	61.45	0.586981	0.860622	0.220205	0.657582	61.4	61.419	0.629163	0.283508	0.890963	0.685143	0						0						0						0
32	32.026	34.1108	87.8079	25.6355	0.429402	31.7	31.653	36.2704	83.2143	22.2602	0.50027	31.7	31.702	43.8645	92.3251	39.1921	0.416254	62.5	62.491	0.58165	0.863699	0.244518	0.65161	62.5	62.46	0.630962	0.279539	0.954785	0.687102	0						0						0						0
32.5	32.548	33.3005	87.7611	25.367	0.419201	32.2	32.179	47.3418	78.1429	21.8878	0.652976	32.2	32.228	43.5788	96.7931	38.431	0.413542	63.5	63.529	0.596992	0.926194	0.247551	0.668798	63.5	63.497	0.618743	0.304906	0.937915	0.673796	0						0						0						0
33.1	33.07	34.6897	88.9384	25.3547	0.436689	32.7	32.702	41.7398	86.9337	17.8571	0.575708	32.8	32.75	44.2537	91.0222	42.032	0.419947	64.6	64.57	0.590318	0.916356	0.241311	0.661321	64.5	64.538	0.592011	0.292625	0.95739	0.644686	0						0						0						0
33.6	33.592	30.1601	86.5172	24.7365	0.379669	33.2	33.225	41.9184	84.9949	16.7245	0.578171	33.3	33.272	43.9852	94.1059	37.7463	0.417399	65.6	65.608	0.608997	0.909899	0.220248	0.682246	65.6	65.575	0.630156	0.271972	0.933263	0.686224	0						0						0						0
34.1	34.118	34.0443	91.2044	28.101	0.428565	33.7	33.748	35.5663	83.1786	25.1276	0.490559	33.8	33.794	46.5296	98.6527	37.6823	0.441544	66.6	66.649	0.637211	0.939456	0.217171	0.713853	66.6	66.616	0.629908	0.290517	0.948459	0.685954	0						0						0						0
34.6	34.64	30.7167	86.7241	27.4335	0.386676	34.3	34.274	38.5969	82.551	24.0918	0.532359	34.3	34.32	43.3916	96.5542	39.4926	0.411766	67.7	67.687	0.60774	0.924894	0.191124	0.680838	67.7	67.653	0.581778	0.309124	0.902003	0.633541	0						0						0						0
35.2	35.162	31.5419	88.3842	27.3399	0.397063	34.8	34.797	40.8367	81.6122	19.2704	0.563252	34.8	34.842	41.7931	96.7882	42.8892	0.396597	68.7	68.728	0.594045	0.925457	0.239577	0.665496	68.7	68.694	0.656205	0.326056	0.952738	0.714591	0						0						0						0
35.7	35.684	37	92.4975	28.6749	0.465772	35.3	35.32	40.801	80.199	19.9031	0.562759	35.4	35.364	45.1601	97.303	38.6207	0.428548	69.8	69.766	0.649086	0.959825	0.258126	0.727156	69.7	69.731	0.636482	0.270421	0.921975	0.693113	0						0						0						0
36.2	36.21	35.5025	84.9113	28.5813	0.446921	35.8	35.843	45.7194	80.8724	20.4847	0.630597	35.9	35.89	42.5936	94.3941	43.7143	0.404193	70.8	70.807	0.650126	0.914146	0.225102	0.728322	70.8	70.772	0.645041	0.275631	0.902189	0.702434	0						0						0						0
36.7	36.732	33.9606	83.9926	24.8424	0.427511	36.4	36.369	45.9796	88.6071	22.8622	0.634186	36.4	36.412	42.931	95.2044	39.3596	0.407395	71.8	71.845	0.636517	0.87137	0.214527	0.713077	71.8	71.809	0.630776	0.274453	0.922533	0.686899	0						0						0						0
37.3	37.254	37.5443	85.2783	27.8818	0.472625	36.9	36.892	41.8418	82.6786	21.8571	0.577115	36.9	36.934	43.2389	92.0074	39.3153	0.410317	72.9	72.886	0.595692	0.885109	0.222068	0.667341	72.9	72.85	0.628295	0.26149	0.915835	0.684197	0						0						0						0
37.8	37.776	34.0764	87.1724	30.266	0.428968	37.4	37.415	43.3265	78.8878	22.2551	0.597593	37.5	37.456	45.2956	94.6207	40.1601	0.429834	73.9	73.927	0.643061	0.920473	0.231386	0.720408	73.9	73.891	0.622403	0.270173	0.916951	0.677781	0						0						0						0
38.3	38.302	39.7389	85.0493	27.8399	0.500251	37.9	37.941	48.5051	77.5867	25.3929	0.66902	38	37.982	46.5788	93.8054	42.5345	0.442011	75	74.965	0.583644	0.8689	0.210237	0.653844	74.9	74.928	0.675495	0.271227	0.956336	0.735597	0						0						0						0
38.8	38.824	34.2438	89.2094	24.8227	0.431077	38.5	38.464	46.9847	81.1122	21.602	0.64805	38.5	38.504	45.83	92.4729	42.1453	0.434906	76	76.006	0.616798	0.856505	0.228959	0.690986	76	75.969	0.619984	0.251008	1	0.675147	0						0						0						0
39.3	39.346	34.0172	81.6921	25.6749	0.428224	39	38.987	43.301	78.8673	21.5561	0.597241	39	39.026	42.6207	95.0837	40.6773	0.40445	77	77.044	0.619702	0.936032	0.217431	0.694239	77	77.006	0.624077	0.313465	0.945916	0.679605	0						0						0						0
39.9	39.872	38.9015	89.5714	27.0148	0.489709	39.5	39.51	45.2755	81.2551	24.7143	0.624475	39.5	39.548	46.7438	94.7463	39.9064	0.443577	78.1	78.085	0.63006	0.946043	0.229219	0.705842	78	78.047	0.60851	0.281585	0.904732	0.662652	0						0						0						0
40.4	40.394	37.5246	87.1034	28.0591	0.472377	40	40.036	44.7602	82.9898	22.551	0.617368	40.1	40.074	47.1429	93.0296	42.0813	0.447364	79.1	79.123	0.677993	0.919997	0.230172	0.75954	79.1	79.084	0.631458	0.272158	0.935682	0.687642	0						0						0						0
40.9	40.916	40.2438	84.7488	27.8645	0.506607	40.6	40.559	41.2347	79.8265	20.7653	0.568741	40.6	40.596	46.1404	90.3892	41.8793	0.437851	80.2	80.164	0.653896	0.921123	0.240791	0.732546	80.1	80.125	0.656329	0.307945	0.912671	0.714726	0						0						0						0
41.4	41.438	36.532	88.1207	28.234	0.459881	41.1	41.082	47.2245	81.7602	19.1531	0.651357	41.1	41.118	48.6133	90.6823	37.4803	0.461317	81.2	81.202	0.654243	0.912932	0.239187	0.732934	81.2	81.162	0.601067	0.306022	0.909756	0.654547	0						0						0						0
42	41.964	37.4729	88.5961	24.9951	0.471726	41.6	41.605	44.0357	81.3214	21.0969	0.607375	41.6	41.64	44.8645	92.8424	43.0025	0.425743	82.2	82.243	0.646442	0.911545	0.162781	0.724195	82.2	82.203	0.648266	0.297339	0.891956	0.705946	0						0						0						0
42.5	42.486	37.0394	90.5542	27.7192	0.466269	42.1	42.131	39.9949	76.4949	23.148	0.551641	42.2	42.166	47.5862	91.9384	38.6946	0.451571	83.3	83.281	0.620352	0.896117	0.244128	0.694967	83.2	83.24	0.71215	0.318179	0.931899	0.775514	0						0						0						0
43	43.008	38.298	86.8719	26.1847	0.482113	42.7	42.654	43.9133	82.6837	22.7908	0.605686	42.7	42.688	50.1232	91.2931	45.3842	0.475645	84.3	84.322	0.663907	0.852345	0.188221	0.743761	84.3	84.281	0.676921	0.30441	0.923339	0.73715	0						0						0						0
43.5	43.53	39.2906	87.1034	25.8424	0.494608	43.2	43.177	44.8316	82.1633	21.7092	0.618353	43.2	43.21	42.3621	92.8424	40.5419	0.401996	85.4	85.36	0.663907	0.92316	0.216737	0.743761	85.3	85.318	0.657074	0.307759	0.946908	0.715537	0						0						0						0
44.1	44.056	40.133	92.4236	27.4483	0.505212	43.7	43.7	49.0612	88.5051	22.1173	0.676691	43.7	43.732	44.5665	91.1601	42.0813	0.422915	86.4	86.401	0.665251	0.935512	0.214094	0.745266	86.4	86.359	0.655399	0.273398	0.980401	0.713713	0						0						0						0
44.6	44.578	40.8768	91.0123	28.3276	0.514576	44.2	44.226	38.8367	85.1582	19.7398	0.535667	44.3	44.258	45.6034	87.5123	42.9901	0.432755	87.4	87.439	0.675436	0.875531	0.201439	0.756676	87.4	87.396	0.68976	0.349005	0.938659	0.751131	0						0						0						0
45.1	45.1	40.532	85.3128	28.2167	0.510235	44.7	44.749	44.8265	76.0357	21.0816	0.618282	44.8	44.78	50.564	93.7808	41.2882	0.479829	88.5	88.48	0.661871	0.933388	0.216564	0.741479	88.4	88.437	0.685977	0.285183	0.920672	0.747011	0						0						0						0
45.6	45.622	37.7291	91.3448	27.9828	0.47495	45.3	45.272	44.0663	82.0051	20.551	0.607797	45.3	45.302	46.2906	88.702	45.4483	0.439276	89.5	89.518	0.654676	0.855508	0.215351	0.73342	89.5	89.474	0.688085	0.311729	0.944365	0.749308	0						0						0						0
46.1	46.148	42.9163	85.3399	27.5419	0.540249	45.8	45.795	45.3827	83.898	20.2449	0.625953	45.8	45.824	44.9187	95.9286	40.0172	0.426257	90.6	90.559	0.692251	0.916053	0.202436	0.775514	90.5	90.515	0.679898	0.295416	0.95094	0.740392	0						0						0						0
46.7	46.67	39.1527	85.4138	27.7562	0.492872	46.3	46.321	42.551	80.1786	21.9949	0.586897	46.4	46.35	46.601	93.5665	43.7611	0.442221	91.6	91.597	0.641068	0.890223	0.190214	0.718174	91.6	91.552	0.702599	0.302363	0.955902	0.765112	0						0						0						0
47.2	47.192	42.101	85.5665	26.0246	0.529986	46.8	46.844	45.0714	77.1531	25.4286	0.62166	46.9	46.872	48.0837	93.33	47.2167	0.456292	92.6	92.638	0.678816	0.917396	0.199705	0.760463	92.6	92.593	0.632078	0.330832	0.915276	0.688318	0						0						0						0
47.7	47.714	39.6182	87.3498	27.468	0.498732	47.4	47.367	41.9133	81.4694	19.5714	0.5781	47.4	47.394	40.8054	92.2882	43.9778	0.387224	93.7	93.676	0.693855	0.884155	0.219684	0.77731	93.6	93.63	0.685542	0.286237	0.920486	0.746538	0						0						0						0
48.2	48.24	45.2414	88.1502	28.0148	0.569519	47.9	47.893	45.0969	83.3673	26.4694	0.622012	47.9	47.92	46.3177	89.6847	43.0394	0.439533	94.7	94.717	0.638294	0.905001	0.203389	0.715067	94.7	94.671	0.658314	0.295354	0.941512	0.716888	0						0						0						0
48.8	48.762	41.7315	87.133	29.3202	0.525335	48.4	48.416	49.1888	75.8316	21.2296	0.67845	48.4	48.442	47.6158	95.4064	43.6749	0.451851	95.8	95.755	0.644665	0.925067	0.193898	0.722204	95.7	95.708	0.651492	0.292998	0.916145	0.709458	0						0						0						0
49.3	49.284	43.702	87.2882	28.5	0.55014	48.9	48.939	47.1633	86.6582	21.648	0.650513	49	48.964	47.7266	86.2488	44.1404	0.452903	96.8	96.796	0.626679	0.887752	0.212707	0.702055	96.7	96.749	0.71581	0.311915	0.938287	0.779499	0						0						0						0
49.8	49.806	40.5369	89.6158	29.1773	0.510297	49.5	49.462	46.9643	74.6582	24.25	0.647768	49.5	49.486	47.5936	90.5172	43.0887	0.451641	97.8	97.834	0.662001	0.905738	0.220421	0.741625	97.8	97.786	0.678162	0.332878	0.969919	0.738501	0						0						0						0
50.3	50.332	42.734	81.7143	29.8251	0.537954	50	49.988	44.1582	80.4745	23.7653	0.609064	50	50.012	45.0443	93.5197	43.4901	0.42745	98.9	98.875	0.663127	0.922597	0.203042	0.742887	98.8	98.827	0.66861	0.312535	0.920486	0.7281	0						0						0						0
50.9	50.854	43.9261	85.367	27.9655	0.552961	50.5	50.511	41.8673	87.3061	20.4949	0.577467	50.5	50.534	47.3202	95.3719	40.5837	0.449046	99.9	99.913	0.653809	0.895077	0.231863	0.732449	99.9	99.864	0.665199	0.325312	0.918502	0.724385	0						0						0						0
51.4	51.376	44.0123	87.6404	26.7537	0.554047	51	51.034	46.301	84.5204	22.4796	0.63862	51.1	51.056	47.4975	90.1059	44.6601	0.450729	101	100.954	0.704299	0.960518	0.220811	0.789011	100.9	100.905	0.720958	0.292749	0.946288	0.785105	0						0						0						0
51.9	51.902	38.3448	83.7611	24.7315	0.482702	51.6	51.557	43.9949	82.5867	21.0357	0.606812	51.6	51.578	51.9409	99.9236	37.9581	0.492895	102	101.995	0.699012	0.881858	0.201352	0.783088	101.9	101.946	0.708243	0.285617	0.907585	0.771259	0						0						0						0
52.4	52.424	44.3227	84.9335	26.0049	0.557953	52.1	52.083	45.5153	82.1531	20.1327	0.627783	52.1	52.104	47.5714	97.2635	43.2808	0.45143	103	103.033	0.677733	0.942186	0.176822	0.759249	103	102.983	0.658252	0.296037	0.902872	0.71682	0						0						0						0
52.9	52.946	44.3966	87.0049	29.7808	0.558884	52.6	52.606	45.6276	86.2551	23.9541	0.629331	52.6	52.626	49.6576	90.0616	43.1601	0.471228	104.1	104.074	0.705426	0.9203	0.194678	0.790274	104	104.024	0.693978	0.323079	0.940582	0.755724	0						0						0						0
53.5	53.468	46.6749	91.8695	28.7365	0.587564	53.1	53.129	44.699	81.4745	27.25	0.616523	53.1	53.148	48.2167	95.6084	42.9778	0.457554	105.1	105.112	0.667028	0.927971	0.21093	0.747257	105.1	105.061	0.713887	0.306084	0.941388	0.777405	0						0						0						0
54	53.994	45.436	85.8153	28.7365	0.571968	53.7	53.652	37.7857	86.4592	25.7347	0.52117	53.7	53.67	47.5271	90.5567	42.3695	0.45101	106.2	106.153	0.680593	0.920387	0.214831	0.762453	106.1	106.102	0.692737	0.322459	0.936116	0.754373	0						0						0						0
54.5	54.516	46.6897	84.6823	28.9064	0.58775	54.2	54.178	41.148	84.9592	28.0561	0.567545	54.2	54.196	43.8522	88.4926	43.303	0.416137	107.2	107.191	0.673009	0.918653	0.21392	0.753957	107.1	107.139	0.685418	0.334925	0.91875	0.746403	0						0						0						0
55	55.038	43.6207	86.0887	26.3202	0.549117	54.7	54.701	43.5459	87.2041	21.3469	0.600619	54.7	54.718	48.1798	93.165	39.6478	0.457204	108.2	108.232	0.65979	0.953324	0.199012	0.739149	108.2	108.18	0.729517	0.307325	0.886622	0.794426	0						0						0						0
55.6	55.56	45.8399	85.1897	28.6232	0.577053	55.2	55.224	42.7908	77.6327	20.2551	0.590204	55.2	55.24	45.4089	91.633	40.6872	0.430909	109.3	109.27	0.68094	0.959045	0.203302	0.762842	109.2	109.217	0.671525	0.305712	0.898344	0.731274	0						0						0						0
56.1	56.086	46.0099	87.3153	29.1232	0.579192	55.7	55.747	49.0255	86.4235	22.5153	0.676198	55.8	55.762	47.7315	87.5123	43.5099	0.45295	110.3	110.311	0.668588	0.94353	0.201265	0.749005	110.3	110.258	0.746759	0.316628	0.95125	0.813202	0						0						0						0
56.6	56.608	47.0665	81.4655	30.0591	0.592494	56.3	56.273	41.3571	78.5714	22.4031	0.57043	56.3	56.288	48.2512	94.5443	40.9704	0.457881	111.3	111.349	0.686444	0.973997	0.228699	0.769008	111.3	111.295	0.696334	0.31421	0.893196	0.758291	0						0						0						0
57.1	57.13	45.8498	84.6034	30.2931	0.577177	56.8	56.796	46.6071	82.7347	25.4643	0.642842	56.8	56.81	48.4828	94.298	43.4975	0.460079	112.4	112.39	0.668241	0.909422	0.194505	0.748616	112.3	112.336	0.729951	0.319792	0.931526	0.794898	0						0						0						0
57.7	57.652	45.5911	88.2956	30.4606	0.573921	57.3	57.319	42.9949	94.0408	22.5255	0.593019	57.3	57.332	47.9433	91.9261	41.6281	0.45496	113.4	113.428	0.647699	0.932478	0.218644	0.725603	113.4	113.373	0.723625	0.315016	0.893444	0.788009	0						0						0						0
58.2	58.178	44.7833	83.303	29.0862	0.563751	57.8	57.842	44.2806	82.551	22.3673	0.610753	57.9	57.854	51.0739	94.8498	43.2931	0.484667	114.5	114.469	0.71405	0.962382	0.198622	0.799935	114.4	114.414	0.694598	0.284624	0.923339	0.7564	0						0						0						0
58.7	58.7	43.8227	86.436	28.1404	0.551659	58.4	58.368	45.102	82.3827	22.3418	0.622083	58.4	58.38	49.0517	97.3374	40.5	0.465478	115.5	115.507	0.68133	0.941969	0.194851	0.763279	115.5	115.451	0.689078	0.341934	0.862184	0.750388	0						0						0						0
59.2	59.222	47.5862	85.5172	29.6626	0.599036	58.9	58.891	47.8163	91.9694	24.7296	0.65952	58.9	58.902	53.3719	92.9803	43.4335	0.506474	116.5	116.548	0.676476	0.95042	0.220248	0.757841	116.5	116.492	0.691621	0.270173	0.907275	0.753158	0						0						0						0
59.7	59.744	48.5123	90.2094	30.1059	0.610695	59.4	59.414	46.7245	91.6122	21.9949	0.644461	59.4	59.424	50.9655	92.8571	43.5616	0.483639	117.6	117.586	0.703606	0.964939	0.198709	0.788234	117.5	117.529	0.705266	0.287229	0.863735	0.768017	0						0						0						0
60.3	60.27	46.4187	84.0246	30.6724	0.584339	59.9	59.94	46.9796	83.5867	23.1327	0.647979	60	59.95	49.1281	89.8202	45.5123	0.466202	118.6	118.627	0.65511	0.97027	0.198535	0.733905	118.6	118.57	0.734355	0.305774	0.883458	0.799694	0						0						0						0
						60.5	60.463	46.9388	77.6888	21.6429	0.647416	60.5	60.472	52.298	86.8818	45.3325	0.496284	119.7	119.665	0.730216	1	0.204039	0.818045	119.6	119.607	0.716244	0.314892	0.907523	0.779972	0						0						0						0
						61	60.986	46.199	77.301	28.4949	0.637212							120.7	120.706	0.71132	0.955014	0.228266	0.796877		120.648	0.732556	0.300316	0.907585	0.797735
						61.5	61.509	42.0561	80.7143	21.1786	0.580071							121.7	121.744	0.754876	0.959738	0.179639	0.845671		121.685	0.731005	0.317063	0.889475	0.796047
						62	62.035	44.5918	86.0816	22.3878	0.615045							122.8	122.785	0.713964	0.925891	0.191861	0.799838		122.726	0.713453	0.324815	0.857471	0.776932
						62.6	62.558	44.7653	85.6837	23.3163	0.617438							123.8	123.823	0.706293	0.993412	0.209066	0.791245		123.763	0.75997	0.320598	0.908764	0.827589
						63.1	63.081	41.3367	77.148	25.4031	0.570148							124.9	124.864	0.718211	0.953021	0.203346	0.804596		124.804	0.729517	0.331948	0.842895	0.794426
						63.6	63.604	50.1327	88.8214	20.9643	0.691469							125.9	125.902	0.680766	0.936595	0.208113	0.762648		125.841	0.649135	0.295354	0.915897	0.706892
						64.1	64.13	49.0255	79.8163	25.6531	0.676198							126.9	126.943	0.691904	0.933995	0.223845	0.775125		126.882	0.720275	0.315636	0.87155	0.784362
						64.7	64.653	46.9184	83.4694	27.0918	0.647135							128	127.984	0.699662	0.956011	0.213617	0.783816		127.919	0.771569	0.308255	0.887242	0.840219
						65.2	65.176	44.9847	83.5459	23.7959	0.620464							129	129.022	0.73546	0.962382	0.206379	0.82392		128.96	0.709855	0.329281	0.912175	0.773015
						65.7	65.699	47.1837	83.7194	24.6327	0.650794							130.1	130.063	0.706943	0.932088	0.201309	0.791973		130.001	0.729889	0.337778	0.871922	0.794831
						66.2	66.225	51.0102	79.6582	22.5459	0.703573							131.1	131.101	0.672012	0.952501	0.219468	0.75284		131.038	0.742294	0.290827	0.886436	0.808339
						66.7	66.748	47.3367	84.8929	26.4337	0.652905							132.1	132.142	0.744474	0.935989	0.236067	0.834018		132.079	0.762389	0.354276	0.880357	0.830223
						67.3	67.271	50.2449	79.3622	20.5612	0.693017							133.2	133.18	0.748115	0.948037	0.197365	0.838097		133.116	0.761769	0.296471	0.833406	0.829547
						67.8	67.794	46.0663	81.3265	23.801	0.635383							134.2	134.221	0.747595	0.904351	0.189087	0.837514		134.157	0.718167	0.318551	0.863797	0.782065
						68.3	68.32	47.801	85.9949	22.4235	0.659309							135.3	135.259	0.702349	0.9717	0.192294	0.786826		135.194	0.726168	0.328227	0.864045	0.790778
						68.8	68.843	47.3878	78.4184	24.2704	0.653609							136.3	136.3	0.712404	0.883895	0.234636	0.79809		136.235	0.757427	0.329901	0.85561	0.824819
						69.4	69.366	50.2245	79.7194	26.7194	0.692735							137.3	137.338	0.725925	0.934558	0.212317	0.813238		137.272	0.731812	0.317683	0.887986	0.796925
						69.9	69.889	46.4388	77.7143	20.9643	0.64052							138.4	138.379	0.725275	0.936335	0.195285	0.81251		138.313	0.77529	0.327607	0.874403	0.844271
						70.4	70.415	49.4184	80.4031	22.4592	0.681617							139.4	139.417	0.752015	0.959478	0.226965	0.842466		139.35	0.724431	0.312349	0.837189	0.788887
						70.9	70.938	52.7143	79.5459	23.0612	0.727077							140.5	140.458	0.747075	0.935512	0.191861	0.836932		140.391	0.740991	0.332941	0.882652	0.806921
						71.5	71.461	48.3061	77.4388	25.2755	0.666276							141.5	141.496	0.727399	0.910332	0.200485	0.814889		141.428	0.747131	0.304038	0.842275	0.813607
						72	71.987	47.9439	79.5357	21.7602	0.661279							142.5	142.537	0.755352	0.973	0.221505	0.846205		142.469	0.765304	0.317249	0.853563	0.833397
						72.5	72.51	43.0969	83.0408	23.9847	0.594427							143.6	143.575	0.75934	0.953541	0.193898	0.850672		143.506	0.789927	0.339949	0.832165	0.860211
						73	73.033	42.9898	83.9388	21.9847	0.592949							144.6	144.616	0.780836	0.94496	0.215004	0.874753		144.547	0.739937	0.31576	0.876698	0.805773
						73.6	73.556	49.4745	80.7449	24.4796	0.682391							145.7	145.654	0.752925	0.936032	0.209977	0.843486		145.584	0.79278	0.314706	0.855114	0.863318
						74.1	74.082	46.7551	83.8469	19.75	0.644883							146.7	146.695	0.748982	0.932998	0.241224	0.839068		146.625	0.784097	0.308689	0.880295	0.853862
						74.6	74.605	52.602	80.6837	23	0.725528							147.7	147.733	0.753229	0.960605	0.209153	0.843826		147.662	0.758234	0.328103	0.853997	0.825697
						75.1	75.128	43.9184	83.0561	24.5051	0.605756							148.8	148.774	0.772254	0.952891	0.245168	0.86514		148.703	0.774794	0.333127	0.849222	0.843731
						75.7	75.651	44.3469	77.6122	29.5204	0.611668							149.8	149.812	0.778279	0.946433	0.246511	0.871889		149.74	0.768467	0.274018	0.89394	0.836842
						76.2	76.177	40.3469	80.5918	21.5204	0.556496							150.9	150.853	0.721288	0.894687	0.206336	0.808043		150.781	0.791602	0.308813	0.836941	0.862035
						76.7	76.7	48.4745	75.2602	24.1327	0.668598							151.9	151.891	0.816243	0.926021	0.224105	0.91442		151.818	0.737084	0.292067	0.852075	0.802666
						77.2	77.223	46.7245	75.6378	27.1122	0.644461							152.9	152.932	0.755266	0.880558	0.233943	0.846108		152.859	0.750419	0.32035	0.787509	0.817187
						77.7	77.746	40.2143	83.7194	21.9643	0.554667							154	153.97	0.778279	0.941666	0.23676	0.871889		153.896	0.780438	0.308069	0.854121	0.849877
						78.3	78.272	42.5102	79.8469	23.6122	0.586334							155	155.011	0.825431	0.937202	0.236543	0.924713		154.937	0.81728	0.28785	0.838057	0.889997
						78.8	78.795	48.4235	80.7296	24.4643	0.667894							156.1	156.052	0.794444	0.963639	0.212404	0.889998		155.974	0.782113	0.314892	0.842213	0.851701
						79.3	79.318	51.2398	74.8469	24.301	0.706739							157.1	157.09	0.827988	0.917743	0.220855	0.927577		157.015	0.805433	0.306581	0.825901	0.877097
						79.8	79.841	46.4337	82.2806	22.3367	0.640449							158.1	158.131	0.780489	0.929444	0.243478	0.874365		158.056	0.769336	0.321404	0.794951	0.837787
																		159.2	159.169	0.78634	0.926714	0.246338	0.880919		159.093	0.795944	0.32097	0.85685	0.866763
[truncated: 28 more columns]

## Sheet:  ENP-GFP6_S514A S553A data
ENP-GFP6_S514A/S553A 1								2							3							4							5							6							7
time(s, rounded)	Axis [s]	Channel.001/ROI.01 []	Channel.001/ROI.02 []	Channel.001/ROI.03 []	58.1768	Mean pre-bleach		Axis [s]	Channel.001/ROI.01 []	Channel.001/ROI.02 []	Channel.001/ROI.03 []	74.9276			Axis [s]	Channel.001/ROI.01 []	Channel.001/ROI.02 []	Channel.001/ROI.03 []	69.1084			Axis [s]	Channel.001/ROI.01 []	Channel.001/ROI.02 []	Channel.001/ROI.03 []	59.932			Axis [s]	Channel.001/ROI.01 []	Channel.001/ROI.03 []	Channel.001/ROI.02 []	64.3133			Axis [s]	Channel.001/ROI.01 []	Channel.001/ROI.02 []	Channel.001/ROI.03 []	46.7939			Axis [s]	Channel.001/ROI.01 []	Channel.001/ROI.02 []	Channel.001/ROI.03 []	56.2762
0	0	60.4631	68.2192	6.34236	103.93		0	0	82.0616	70.3399	5.62808	109.521		0	0	72.4458	76.3399	8.90148	104.829		0	0	61.0936	62.9606	8.2069	101.938		0	0	67.1749	7.00739	64.2902	104.449		0	0	47.2323	57.7608	7.76768	100.937		0	0	61.7928	58.3343	14.2569	109.803		0
0.5	0.522	58.6379	68.6379	6.48768	100.793		0.5	0.522	76.7438	72.9951	6.04433	102.424		0.5	0.522	69.6847	71.5714	9.36453	100.834		0.5	0.522	59.2438	59.1453	6.98522	98.8517		0.5	0.522	62.702	9.17241	65.2707	97.4946		1	1.038	46.5455	50.1196	6.27778	99.469		1	1.038	60.0166	53.5856	13.6105	106.646		1
1	1.044	60.0493	67.4975	5.28818	103.218		1	1.044	72.0222	69.67	6.03448	96.1224		1	1.044	67.4187	70.2956	8.39655	97.5551		1	1.044	58.5271	57.7956	8.63793	97.6558		1	1.044	64.2759	6.14039	63.261	99.9418		2.1	2.079	47.9899	53.2344	6.23232	102.556		2.1	2.079	54.8287	52.9724	12.2376	97.4278		2.1
1.6	1.566	57.7562	63.6823	5.64778	99.2769		1.6	1.566	72.1453	70.2167	4.48768	96.2867		1.6	1.566	69.6355	66.1552	8.74138	100.763		1.6	1.566	61.0665	56.2808	6.07143	101.893		1.6	1.566	61.7044	7.86207	59.7829	95.9435		3.1	3.116	44.9949	59.0287	6.5101	96.1555		3.1	3.116	53.163	50.7293	12.1022	94.4679		3.1
2.1	2.092	53.9778	62.7586	6.15025	92.7823		2.1	2.092	71.665	65.9655	4.79557	95.6457		2.1	2.092	66.3571	66.8645	7.77833	96.019		2.1	2.092	59.7291	56.968	7.22414	99.6614		2.1	2.092	65.7094	6.54433	59.0268	102.171		4.2	4.157	47.2071	53.8421	7.50505	100.883		4.2	4.157	51.5801	53.884	12.2155	91.6552		4.2
3.3	3.324	6.81773	60.4039	4.87192	11.719		3.3	3.257	14.0887	64.0443	4.30542	18.803		3.3	3.256	8.39901	60.7069	6.99015	12.1534		3.4	3.352	10.5961	57.4236	6.90887	17.6801		3.4	3.401	11.899	6.67241	61.4659	18.5016		6.4	6.352	9.42424	47.2775	5.64141	20.1399		6.4	6.352	9.84254	49.8508	12.011	17.4897		6.4
3.9	3.85	8.83251	60.9729	4.92857	15.1822		3.8	3.779	11.5419	64.3892	4.67488	15.404		3.8	3.778	9.77586	64.8744	6.3867	14.1457		3.9	3.878	9.36207	51.6798	5.46305	15.6211		3.9	3.927	11.165	6.4803	58.9122	17.3604		7.4	7.389	6.87374	53.6699	6.90404	14.6894		7.4	7.389	10.6961	46.8978	12.453	19.0065		7.4
4.4	4.372	8.41872	62.4828	5.60837	14.4709		4.3	4.305	15.0271	62.8473	4.68719	20.0555		4.3	4.304	7.86453	61.9113	6.02217	11.38		4.4	4.4	10.3399	53.7759	6.90887	17.2527		4.4	4.449	12.5493	7.08867	60.5829	19.5127		8.4	8.43	8.68182	52.6938	5.59596	18.5533		8.4	8.43	10.4365	49.6077	11.337	18.5451		8.4
4.9	4.894	10.7635	56.6897	4.72906	18.5014		4.8	4.827	13.8325	62.0468	5.42118	18.4612		4.8	4.826	11.1108	66.9754	6.14039	16.0774		4.9	4.922	10.6995	54.0985	6.85468	17.8527		5	4.971	11.1897	5.99015	57.6366	17.3987		9.5	9.467	9.30808	55.9043	6.64141	19.8916		9.5	9.467	10.9061	50.163	12.3122	19.3795		9.5
5.4	5.416	9.30788	58.734	5.8399	15.9993		5.3	5.349	14.2857	63.7931	4.60099	19.066		5.3	5.348	8.86453	64.4852	8.19212	12.827		5.4	5.444	9.39409	55.9655	6.86453	15.6746		5.5	5.493	13.697	6.87685	57.4683	21.2974		10.5	10.508	8.81818	55.6842	5.12121	18.8447		10.5	10.508	10.8094	52.5525	13.221	19.2077		10.5
5.9	5.942	9.3399	61.2217	4.82266	16.0543		5.9	5.875	14.9828	66.3522	4.94335	19.9963		5.9	5.874	9.77586	70.0887	6.78325	14.1457		6	5.97	10.7438	48.3251	7.28079	17.9267		6	6.019	12.1034	5.34975	58.5683	18.8195		11.5	11.545	10.8586	58.1579	6.0303	23.2051		11.5	11.545	11.0138	53.6878	12.0608	19.571		11.5
6.5	6.464	7.72414	58.5	5.03448	13.277		6.4	6.397	14.9433	61.7414	4.72906	19.9437		6.4	6.396	10.4852	65.1552	6.73892	15.1721		6.5	6.492	9.633	54.6675	6.70443	16.0732		6.5	6.541	13.7414	6.35961	58.0707	21.3663		12.6	12.586	9.81313	60.6938	5.37374	20.9709		12.6	12.586	12.442	47.1492	12.0856	22.1088		12.6
7	6.986	8.53941	57.2414	4.63547	14.6784		6.9	6.919	16.8054	61.5911	4.87931	22.4289		6.9	6.918	10.2488	66.4532	6.1798	14.83		7	7.014	12.3153	54.83	6.78571	20.5487		7.1	7.063	14.4236	6.52709	60.239	22.4272		13.6	13.623	8.30808	54.9761	6.22222	17.7546		13.6	13.623	14.221	50.3564	12.1657	25.27		13.6
7.5	7.508	10.2118	58.0345	4.46059	17.5531		7.4	7.441	12.9064	62.4064	4.73892	17.2252		7.4	7.44	11.4483	62.266	5.91626	16.5657		7.5	7.536	11.2192	51.5616	6.06404	18.7199		7.6	7.585	15.2365	6.24384	61.8049	23.691		14.7	14.664	9.57071	57.8134	5.92424	20.4529		14.7	14.664	12.6685	50.116	12.884	22.5113		14.7
8	8.034	11.3522	54.8054	5.50246	19.5133		8	7.967	14.4015	62.1453	4.71429	19.2205		8	7.966	12.0788	65.2611	5.30049	17.4781		8.1	8.062	11.734	54.1034	7.64532	19.5788		8.1	8.111	13.8793	6.0197	59.2902	21.5808		15.7	15.701	10.8636	57.4402	6.5	23.2159		15.7	15.701	13.1823	52.6354	12.8094	23.4243		15.7
8.6	8.556	9.9532	59.1921	4.52463	17.1085		8.5	8.489	15.2562	60.0739	4.8399	20.3612		8.5	8.488	11.9409	61.8399	8.00739	17.2785		8.6	8.584	11.5271	53.9655	6.76601	19.2336		8.6	8.633	15.1872	6.80296	61.2317	23.6144		16.7	16.742	10.6616	58.5167	5.41919	22.7842		16.7	16.742	11.0083	48.7486	12.9061	19.5612		16.7
9.1	9.078	10.532	61.7463	5.93842	18.1035		9	9.011	14.1798	63.2857	5.88177	18.9247		9	9.01	12.3941	64.7537	5.83005	17.9343		9.1	9.106	12.4729	55.1478	6.867	20.8118		9.2	9.155	14.5936	6.35961	57.6756	22.6914		17.8	17.779	11.2778	60.3254	4.60101	24.1009		17.8	17.779	13.2983	50.9199	11.1906	23.6305		17.8
9.6	9.6	10.1921	63.1749	5.37438	17.5192		9.5	9.533	15.5813	64.0813	4.84483	20.7951		9.5	9.532	11.5443	65.4236	7.84975	16.7047		9.6	9.628	10.8448	50.3941	6.27586	18.0952		9.7	9.677	11.6355	7.62069	56.0122	18.0919		18.8	18.82	9.35354	55.9952	5.5202	19.9888		18.8	18.82	11.8702	47.5193	12.0276	21.0927		18.8
10.1	10.126	12.0911	61.6798	6.3399	20.7834		10.1	10.059	15.9212	61.2438	4.4064	21.2488		10.1	10.058	12.2167	65.5517	6.59852	17.6777		10.2	10.154	13.3621	53.2857	6.08867	22.2954		10.2	10.203	13.3202	7.98522	60.0244	20.7114		19.9	19.861	10.798	57.9761	6.60606	23.0756		19.9	19.861	12.2541	47.3287	12.0331	21.775		19.9
10.6	10.648	11.7906	57.3177	4.62808	20.2669		10.6	10.581	14.9581	60.6946	4.60099	19.9634		10.6	10.58	11.3522	62.766	6.81527	16.4267		10.7	10.676	11.2069	51.8473	5.77586	18.6993		10.7	10.725	17.8842	7.00985	58.8073	27.808		20.9	20.898	9.05051	58.2584	6.69697	19.3412		20.9	20.898	13.3425	48.2293	12.279	23.709		20.9
11.2	11.17	10.2759	61.1453	5.09852	17.6631		11.1	11.103	14.2586	62.0542	4.99015	19.0299		11.1	11.102	12.0419	61.3005	6.36946	17.4246		11.2	11.198	10.8005	50.0493	6.88424	18.0212		11.2	11.247	13.6995	6.55419	58.278	21.3012		21.9	21.939	9.53535	56.7464	7.47475	20.3773		21.9	21.939	12.5718	48.8619	13.326	22.3395		21.9
11.7	11.692	10.4039	61.335	5.58128	17.8833		11.6	11.625	14.4113	64.2537	5.66995	19.2337		11.6	11.624	12.9655	59.9754	6.05419	18.7611		11.7	11.72	11.8621	54.4163	6.52709	19.7925		11.8	11.773	16.1601	5.95567	63.4268	25.1271		23	22.976	10.7727	57.8995	5.81818	23.0216		23	22.976	12.2569	47.5691	14.6796	21.7799		23
12.2	12.218	9.97783	63.6946	5.2931	17.1509		12.2	12.151	14.3128	64.0936	4.75862	19.1022		12.2	12.15	13.431	63.367	6.94581	19.4347		12.2	12.246	11.9236	50.7241	6.65764	19.8953		12.3	12.295	14.7759	6.68227	60.3854	22.9748		24	24.017	10.6212	62.5742	5.67677	22.6978		24	24.017	14.2624	49.3343	12.7293	25.3436		24
12.7	12.74	12.367	64.6281	4.9064	21.2576		12.7	12.673	15.9483	64.6773	4.91626	21.2849		12.7	12.672	10.2685	65.3892	6.77094	14.8585		12.8	12.768	12.0443	53.7241	7.0936	20.0967		12.8	12.817	14.3473	7.08867	57.5122	22.3084		25.1	25.054	11.6717	58.2727	5.64646	24.9428		25.1	25.054	12.2845	51.116	10.5552	21.829		25.1
13.3	13.262	10.6281	61.7118	4.87192	18.2686		13.2	13.195	14.1133	63.0123	4.19212	18.8359		13.2	13.194	12.5961	64.8202	5.82266	18.2265		13.3	13.29	12.4975	50	5.69212	20.8529		13.3	13.339	16.0739	7.23399	55.8951	24.9931		26.1	26.095	11.9242	58.5455	5.88889	25.4825		26.1	26.095	13.6464	46.5414	14.2762	24.249		26.1
13.8	13.784	15.1576	62.2709	4.6798	26.0544		13.7	13.717	16.6305	61.5394	5.57143	22.1955		13.7	13.716	12.9754	66.0616	6.6601	18.7754		13.8	13.816	12.0985	51.234	6.35961	20.1871		13.9	13.865	15.9458	8.4064	60.0366	24.794		27.1	27.132	10.2222	59.4737	7.27273	21.8452		27.1	27.132	13.1133	50.6354	13.4475	23.3016		27.1
14.3	14.31	11.0049	61.2241	5.48522	18.9163		14.2	14.243	17.5813	63.8079	4.35222	23.4644		14.2	14.242	12.9039	67.1108	6.75123	18.672		14.3	14.338	11.9113	54.6921	5.60837	19.8747		14.4	14.387	16.4015	6.63054	58.9122	25.5025		28.2	28.173	12.7323	56.9522	6.41919	27.2093		28.2	28.173	12.6519	52.4779	12.0138	22.4818		28.2
14.8	14.832	12.0443	61.2291	5.14039	20.703		14.8	14.765	12.8005	63.8744	4.2069	17.0838		14.8	14.764	15.2118	65.5049	7.0468	22.0115		14.9	14.86	11.6552	50.1773	7.51724	19.4473		14.9	14.909	12.7808	6.79557	58.4927	19.8727		29.2	29.21	11.8687	56.5502	7.54545	25.3637		29.2	29.21	15.105	48.163	13.4254	26.8408		29.2
15.4	15.354	11.8547	57.8276	5.2069	20.377		15.3	15.287	15.0296	65.3842	4.75369	20.0588		15.3	15.286	13.2438	64.8596	6.97783	19.1639		15.4	15.382	12.3522	49.9212	7.64039	20.6104		15.4	15.431	16.2808	6.7266	58.6854	25.3148		30.3	30.251	11.3636	58.4115	6.34848	24.2844		30.3	30.251	13.1823	47.1381	13.8508	23.4243		30.3
15.9	15.88	10.7808	59.6995	5.10099	18.5311		15.8	15.813	15.1379	62.8128	4.5468	20.2034		15.8	15.812	12.6084	66.4089	6.38177	18.2444		15.9	15.908	13.0443	54.9212	7.70443	21.7652		16	15.957	16.5665	6.29557	59.5512	25.7591		31.3	31.288	11.1162	61.8278	5.95455	23.7556		31.3	31.288	13.2293	48.2486	12.5221	23.5078		31.3
16.4	16.402	11.9606	61.1872	5.4335	20.559		16.3	16.335	14.2094	63.5049	5.83005	18.9641		16.3	16.334	12.6626	66.766	5.20197	18.3228		16.4	16.43	12.1847	50.8941	6.53448	20.3309		16.5	16.479	16.5813	7.52217	58.6122	25.782		32.3	32.329	12.1465	60	6.39394	25.9573		32.3	32.329	13.1133	50.7486	13.4586	23.3016		32.3
16.9	16.924	9.64286	59.8768	5.1798	16.5751		16.9	16.857	14.6847	62.8645	4.99754	19.5986		16.9	16.856	12.6601	62.5813	5.77586	18.3192		17	16.952	13.4335	51.67	6.68719	22.4146		17	17.001	16.3768	6.86946	61.1171	25.4642		33.4	33.366	11.1364	59.9187	5.57071	23.7987		33.4	33.366	15.4282	47.6077	13.2486	27.4151		33.4
17.4	17.446	11.6355	59.5345	5.92857	20.0002		17.4	17.379	13.9901	64.4163	4.80788	18.6716		17.4	17.378	13.2537	62.8941	6.72906	19.1781		17.5	17.474	13.4187	51.032	6.75123	22.3899		17.5	17.523	16.0961	7.03448	56.5024	25.0276		34.4	34.407	11.1263	58.4689	6.24242	23.7771		34.4	34.407	13.3481	46.5331	13.895	23.7188		34.4
18	17.972	14.0246	62.6084	5.22414	24.1069		17.9	17.905	15.4212	64.3103	4.57143	20.5814		17.9	17.904	11.5148	65.1675	7.78818	16.6619		18	18	11.6207	48.9532	5.99015	19.3898		18	18.049	15.9655	7.17241	57.8927	24.8246		35.4	35.444	11.0758	57.11	7.41919	23.6692		35.4	35.444	14.4503	47.0414	12.058	25.6774		35.4
18.5	18.494	12.2118	59.8079	5.73399	20.9909		18.4	18.427	16.1823	62.6404	4.62315	21.5972		18.4	18.426	13.0616	63.5	6.33498	18.9001		18.5	18.522	12.1749	51.0419	6.81281	20.3145		18.6	18.571	15.7414	6.71429	58.1049	24.4761		36.5	36.485	13.3636	59.4833	5.79798	28.5585		36.5	36.485	12.9558	45.5856	13.5525	23.0218		36.5
19	19.016	12.6108	62.0542	5.92857	21.6767		18.9	18.949	15.197	60.7808	4.56404	20.2823		18.9	18.948	12.8892	64.8892	6.72167	18.6507		19	19.044	11.3399	50.0099	7.31773	18.9213		19.1	19.093	17.3473	7.18473	57.9854	26.9731		37.5	37.522	13.1566	58.2536	5.69697	28.116		37.5	37.522	13.8481	46.5138	14.8646	24.6073		37.5
19.5	19.538	12.5025	63.2709	5.23892	21.4904		19.5	19.471	14.4828	66.7266	5.01232	19.329		19.5	19.47	13.3251	65.1182	7.22167	19.2815		19.6	19.566	13.1478	50.7241	6.93103	21.9378		19.6	19.615	18.569	7.03941	57.5415	28.8727		38.6	38.563	12.5152	60.6938	6.15152	26.7452		38.6	38.563	14.4558	46.0663	14.8867	25.6872		38.6
20.1	20.064	11.532	65.7143	5.09606	19.8224		20	19.997	15.9655	66.0246	5.18719	21.3079		20	19.996	11.8374	66.7956	6.89901	17.1288		20.1	20.092	11.0049	50.899	6.9335	18.3623		20.1	20.141	17.0764	7.04926	53.0512	26.5518		39.6	39.6	13.0657	59.7321	7.09091	27.9217		39.6	39.6	14.5746	44.453	13.8094	25.8983		39.6
20.6	20.586	9.35222	60.436	4.49754	16.0755		20.5	20.519	14.6305	58.6158	5.10837	19.5262		20.5	20.518	14.0764	65.4631	8.54187	20.3685		20.6	20.614	12.1823	52.5911	6.5	20.3268		20.7	20.663	17.5099	5.61576	55.2927	27.2259		40.6	40.641	13.4596	56.2392	6.67677	28.7635		40.6	40.641	15.3564	48.6547	11.3315	27.2875		40.6
21.1	21.108	13.5148	65.6626	5.32512	23.2305		21	21.041	13.6798	61.4089	5.24631	18.2574		21	21.04	13.9852	66.3498	7.44581	20.2367		21.1	21.136	10.67	49.4507	6.37438	17.8034		21.2	21.185	17.9335	7.65764	53.639	27.8846		41.7	41.678	11.5354	56.7273	6.57071	24.6514		41.7	41.678	14.9006	46.1602	12.5359	26.4775		41.7
21.6	21.63	11.1724	59.6034	6.09852	19.2042		21.6	21.563	16.4261	63.7857	5.21182	21.9226		21.6	21.562	12.8325	66.3079	7.37438	18.5687		21.7	21.658	10.9828	50.7241	7.82512	18.3254		21.7	21.707	18.8079	7.24384	57.8634	29.2442		42.7	42.719	13.9899	56.8373	6.32323	29.8968		42.7	42.719	15.0912	45.4144	14.5912	26.8162		42.7
22.2	22.156	11.8498	58.33	5.0665	20.3685		22.1	22.089	14.7217	67.1133	4.8867	19.6479		22.1	22.088	13.8645	63.3325	6.67734	20.062		22.2	22.184	10.6872	49.2094	8.01724	17.8322		22.2	22.233	17.4901	7.06897	59.1024	27.1952		43.8	43.756	12.6768	58.5024	5.9899	27.0906		43.8	43.756	14.9116	49.0663	13.5138	26.4972		43.8
22.7	22.678	11.9926	61.0123	5.24631	20.6141		22.6	22.611	15.936	65.0099	4.91133	21.2685		22.6	22.61	13.2709	58.5468	8.73892	19.2031		22.7	22.706	11.5468	51.9507	6.11576	19.2665		22.8	22.755	17.3103	6.56897	60.3585	26.9157		44.8	44.797	14.5657	58.823	6.63131	31.1272		44.8	44.797	13.4116	45.5691	12.9972	23.8317		44.8
23.2	23.2	12.9581	60.9581	6.46798	22.2737		23.1	23.133	17.4286	63.2217	3.82759	23.2606		23.1	23.132	12.6626	61.7069	7.95074	18.3228		23.2	23.228	11.5616	47.3522	7.20443	19.2912		23.3	23.277	17.0419	6.133	56.0585	26.4982		45.8	45.834	14.4798	57.0861	6.43939	30.9437		45.8	45.834	15.8011	46.3011	12.384	28.0778		45.8
23.7	23.722	12.9877	61.798	5.92857	22.3245		23.7	23.655	16.7956	62.4409	4.20443	22.4157		23.7	23.654	15.5296	61.5099	6.35222	22.4713		23.8	23.75	12.8818	48.7562	7.26847	21.494		23.8	23.803	19.7291	6.41379	56.5366	30.6765		46.9	46.875	13.5	54.4354	7.0404	28.8499		46.9	46.875	13.5552	46.0525	12.4006	24.087		46.9
24.2	24.248	12.4631	61.9163	5.57882	21.4227		24.2	24.181	16.4704	66.3153	4.29557	21.9818		24.2	24.18	12.867	62.0665	6.84236	18.6186		24.3	24.276	12.6502	50.6256	6.92118	21.1077		24.3	24.325	16.8867	6.32266	59.2463	26.2569		47.9	47.916	14.0152	59.7129	5.22727	29.9508		47.9	47.916	15.7541	45.5967	14.3343	27.9943		47.9
24.8	24.77	11.9877	62.4532	6.42857	20.6056		24.7	24.703	16.0172	63.9409	5.79557	21.377		24.7	24.702	13.4926	64.0788	7.29064	19.5238		24.8	24.798	13.1429	48.1034	6.83251	21.9296		24.8	24.847	19.0148	6.87685	58.1585	29.5659		49	48.953	13.9192	58.4163	6.06566	29.7457		49	48.953	15.0801	49.7099	12.5525	26.7966		49
25.3	25.292	13.1552	63.2438	6.78818	22.6124		25.2	25.225	16.9384	60.9458	5.53202	22.6064		25.2	25.224	14.2069	65.4926	7.7069	20.5574		25.3	25.32	14.5369	51.6379	7.08374	24.2557		25.4	25.369	18.6946	7.00493	57.3805	29.068		50	49.994	15.3081	59.7703	5.77273	32.7138		50	49.994	14.0773	44.6547	14.0856	25.0147		50
25.8	25.818	14.0887	61.5493	5.86946	24.217		25.7	25.747	15.0099	61.3547	4.69704	20.0325		25.7	25.746	13.8325	65.0911	6.98276	20.0157		25.8	25.846	12.5862	51.0369	6.33005	21.0008		25.9	25.895	18.7217	6.40394	53.9488	29.1101		51	51.031	14.9949	58.8612	5.89899	32.0446		51	51.031	15.1961	50.1271	13.6961	27.0027		51
26.3	26.34	12.3202	62.0443	4.23645	21.1771		26.3	26.273	14.9606	56.7217	5.00739	19.9667		26.3	26.272	13.8227	62.7266	6.76355	20.0014		26.4	26.368	12.3005	47.8867	6.76601	20.5241		26.4	26.417	18.8818	6.45074	56.9415	29.359		52.1	52.072	13.8737	59.067	5.87879	29.6486		52.1	52.072	16.0608	45.2127	12.163	28.5392		52.1
26.9	26.862	14.867	60.9951	5.7069	25.5548		26.8	26.795	15.9606	64.8251	5.64778	21.3014		26.8	26.794	14.4581	63.9975	6.79064	20.9209		26.9	26.89	13.0049	45.2635	7.41133	21.6995		26.9	26.939	17.2685	6.90394	56.4561	26.8505		53.1	53.109	11.6414	58.7321	6.16667	24.878		53.1	53.109	16.3425	47.3923	14.0884	29.0399		53.1
27.4	27.384	12.0222	64.9631	5.61084	20.6649		27.3	27.317	15.3325	62.936	5.09852	20.4631		27.3	27.316	13.5246	62.6404	7.28571	19.5702		27.4	27.412	11.5345	50.7635	6.70197	19.2459		27.5	27.461	21.3892	6.81773	58.2805	33.2578		54.2	54.15	13.2576	56.1962	5.29798	28.3318		54.2	54.15	14.9309	42.605	12.9641	26.5315		54.2
27.9	27.91	12.9039	63.5517	4.78818	22.1805		27.8	27.843	15.6847	61.4951	4.7734	20.9332		27.8	27.842	12.2118	66.4557	8.35222	17.6705		27.9	27.938	12.8941	51.5172	6.87685	21.5145		28	27.987	19.3571	7.26108	60.9293	30.0982		55.2	55.187	16.1465	58.3589	5.78283	34.5055		55.2	55.187	15.0856	45.5994	13.395	26.8064		55.2
28.4	28.432	14.8966	66.165	5.38177	25.6056		28.4	28.365	18.4187	61.2512	4.55172	24.582		28.4	28.364	14.7044	63.7414	8.31034	21.2774		28.5	28.46	13.3202	48.4089	6.04433	22.2255		28.5	28.509	18.0049	7.1798	61.0659	27.9956		56.2	56.228	15.4646	59.6124	5.35354	33.0484		56.2	56.228	16.6077	44.6823	13.8315	29.5111		56.2
29	28.954	10.0443	64.2094	5.5197	17.2652		28.9	28.887	17.7044	63.8867	4.83251	23.6287		28.9	28.886	15.6527	65.4778	7.60837	22.6495		29	28.982	12.9138	46.2611	6.91379	21.5474		29	29.031	20.0961	7.75123	55.5829	31.2471		57.3	57.265	14.803	57.4115	5.49495	31.6345		57.3	57.265	16.0387	44.9558	14.2044	28.4999		57.3
29.5	29.476	12.7709	61.3424	5.91133	21.9519		29.4	29.409	15.0837	65.1256	4.12808	20.1311		29.4	29.408	14.9089	60.5246	8.70197	21.5732		29.5	29.504	11.2118	49.532	7.27586	18.7076		29.6	29.553	17.2685	7.76355	57.5902	26.8505		58.3	58.306	13.5101	61.2919	5.77273	28.8715		58.3	58.306	16.9475	46.232	12.8204	30.1149		58.3
30	30.002	13.8448	62.1626	6.38424	23.7978		29.9	29.935	15.6897	61.7266	4.99754	20.9398		29.9	29.934	14.1897	66.1773	7.60591	20.5325		30	30.03	13.3054	47.7635	6.51478	22.2009		30.1	30.079	18.2882	6.37685	57.7561	28.4361		59.3	59.343	15.0152	59.8421	5.82828	32.0878		59.3	59.343	16.9972	45.1823	13.6961	30.2032		59.3
30.5	30.524	13.6256	66.6379	5.68473	23.421		30.5	30.457	16.0468	62.532	4.54433	21.4164		30.5	30.456	13.5911	63.5837	7.81034	19.6664		30.6	30.552	13.1478	51.3424	7.01232	21.9378		30.6	30.601	20.2611	7.37685	54.8366	31.5037		60.4	60.384	15.4444	55.5072	6.14646	33.0052		60.4	60.384	16.1215	46.2376	12.4641	28.6472		60.4
31	31.046	15.0271	62.3596	5.65517	25.83		31	30.979	18.5468	59.8793	4.63054	24.753		31	30.978	14.197	61.4606	7.28325	20.5432		31.1	31.074	13.2833	48.8818	6.50985	22.1639		31.1	31.123	20.9507	7.96552	55.1317	32.5761		61.4	61.421	15.399	55.1818	6.39899	32.9081		61.4	61.421	15.9088	45.0829	13.6326	28.2692		61.4
31.6	31.568	14.0172	60.9064	5.91872	24.0942		31.5	31.501	19.8128	61.2512	4.71429	26.4426		31.5	31.5	17.4335	65.7241	8.1133	25.2263		31.6	31.596	14.3424	51.298	6.30542	23.9311		31.6	31.645	18.5296	6.33005	60.7512	28.8114		62.5	62.462	15.0354	56.9713	5.94949	32.131		62.5	62.462	13.2845	45.9945	13.8122	23.6059		62.5
32.1	32.094	12.8645	65.7365	4.85468	22.1128		32	32.027	15.7709	66.5419	4.62315	21.0482		32	32.026	13.2709	60.3103	8.14039	19.2031		32.1	32.122	15.0542	49.3424	6.36453	25.1188		32.2	32.171	20.8892	7.07635	56.0707	32.4803		63.5	63.499	15.3283	59.8804	5.69192	32.757		63.5	63.499	15.3066	43.4669	10.8398	27.1991		63.5
32.6	32.616	14.0911	61.6749	5.30788	24.2212		32.5	32.549	18.6059	65.4113	4.57389	24.8319		32.5	32.548	13.9409	61.7094	7.30296	20.1725		32.6	32.644	12.8596	52.7438	6.72906	21.457		32.7	32.693	20.3892	6.68966	56.0829	31.7029		64.5	64.54	13.9646	57.9282	4.86364	29.8429		64.5	64.54	14.4309	48.2762	13.4917	25.643		64.5
33.1	33.138	13.0172	62.7291	5.79064	22.3753		33.1	33.071	17.7734	64.3916	3.9532	23.7208		33.1	33.07	14.6847	63.2685	6.52217	21.2488		33.2	33.166	13.2611	48.064	7.3202	22.1269		33.2	33.215	19.6281	6.71921	56.5146	30.5195		65.6	65.577	16.6717	56.4306	4.77778	35.6279		65.6	65.577	15.6243	47.5028	14.2017	27.7636		65.6
33.7	33.66	16.5493	62.2956	5.71921	28.4465		33.6	33.593	18.4975	61.1429	5.21675	24.6872		33.6	33.592	13.6872	65.9039	7.15517	19.8054		33.7	33.688	11.7586	50.6404	6.89655	19.6199		33.7	33.737	19.7044	6.81034	56.2171	30.6382		66.6	66.618	14.5455	59.7129	6.34343	31.0841		66.6	66.618	16.0442	46.6878	13.5138	28.5097		66.6
34.2	34.186	12.4532	61.33	6.12315	21.4058		34.1	34.119	19.5567	64.1872	4.92118	26.1007		34.1	34.118	14.7931	65.7562	7.21675	21.4057		34.2	34.214	11.064	46.5764	5.67734	18.461		34.3	34.263	18.7315	6.75369	55.0707	29.1254		67.7	67.655	15.4848	55.8612	6.06566	33.0916		67.7	67.655	16.4061	46.1464	13.7873	29.1528		67.7
34.7	34.708	12.5271	65.6207	5.25123	21.5328		34.6	34.641	19.2266	62.0591	4.31773	25.6602		34.6	34.64	13.6404	61.5862	8.50493	19.7377		34.7	34.736	14.1749	48.9631	6.76355	23.6516		34.8	34.785	20.6182	6.26601	57.6756	32.059		68.7	68.696	16.8182	55.8134	4.80808	35.9409		68.7	68.696	16.4227	41.7735	12.7293	29.1822		68.7
35.2	35.23	13.4754	65.5345	5.52709	23.1628		35.2	35.163	16.3473	61.4557	4.5665	21.8175		35.2	35.162	15.4433	59.1034	8.50493	22.3466		35.3	35.258	14.0246	51.0271	6.46305	23.4009		35.3	35.307	15.67	6.11576	53.0073	24.365		69.7	69.733	15.1919	57.2344	6.26263	32.4656		69.7	69.733	16.7845	46.0884	12.9061	29.8253		69.7
35.8	35.752	16.4975	63.532	6.19458	28.3576		35.7	35.685	15.3325	64.4901	5.40148	20.4631		35.7	35.684	14.33	62.6946	8.34483	20.7356		35.8	35.78	13.4606	49.9557	6.01724	22.4598		35.8	35.833	21.7685	7.87192	56.2488	33.8475		70.8	70.774	15.0758	58.0431	6.84343	32.2173		70.8	70.774	16.3398	42.4751	15.6298	29.0349		70.8
36.3	36.278	12.399	66.7438	5.84483	21.3126		36.2	36.211	19.2094	65.7512	5.97783	25.6372		36.2	36.21	16.0345	67.2833	7.22414	23.2019		36.3	36.306	12.3842	49.2143	6.18719	20.6638		36.4	36.355	21.7266	6.01478	53.8366	33.7824		71.8	71.811	15.7323	54.7943	6.34343	33.6204		71.8	71.811	17.3177	45.384	14.1685	30.7726		71.8
36.8	36.8	13.8079	62.9852	5.25123	23.7343		36.7	36.733	15.5788	66.9409	5.1601	20.7918		36.7	36.732	15.7956	62.0025	7.46305	22.8562		36.8	36.828	13.633	49.335	6.58867	22.7474		36.9	36.877	19.6995	6.37931	53.3439	30.6305		72.9	72.852	16.0606	55.5407	5.08081	34.322		72.9	72.852	16.1354	46.1298	14.174	28.6717		72.9
37.3	37.322	14.2906	62.0074	4.29064	24.5641		37.3	37.255	18.2315	65.6823	5.33744	24.3322		37.3	37.254	15.3399	62.8325	6.84975	22.1969		37.4	37.35	13.2562	50.3842	5.9335	22.1187		37.4	37.399	20.0517	6.26108	52.1512	31.1782		73.9	73.889	15.803	58.4545	6.46465	33.7715		73.9	73.893	17.3066	42.4862	16.1188	30.753		73.9
37.8	37.848	15.2118	63.7709	5.44089	26.1476		37.8	37.777	18.303	64.6552	4.71675	24.4275		37.8	37.776	12.298	64.1305	8.45567	17.7953		37.9	37.876	12.5271	48.8793	5.65764	20.9022		37.9	37.925	21.2808	7.70443	56.4512	33.0892		74.9	74.93	14.0859	58.4976	7.08586	30.1019		74.9	74.93	18.2597	45.8398	13.732	32.4465		74.9
38.4	38.37	13.6872	63.4704	5.83744	23.5269		38.3	38.303	16.702	68.3054	4.51724	22.2908		38.3	38.302	15.7512	60.8522	7.21429	22.7921		38.4	38.398	12.9483	54.0345	6.96305	21.6049		38.4	38.447	20.6872	9.84975	55.0659	32.1663		76	75.971	16.4091	56.9569	6.74242	35.0667		76	75.971	17.3343	43.9365	16.1602	30.8021		76
38.9	38.892	13.9212	62.7956	4.92857	23.9291		38.8	38.825	17.1133	64.2488	4.50246	22.8398		38.8	38.824	15.2931	63.7611	7.97537	22.1292		38.9	38.92	12.1059	50.0148	6.6601	20.1994		39	38.969	20.2438	5.78325	56.8976	31.4769		77	77.008	13.8535	56.7703	6.01515	29.6054		77	77.008	17.6768	44.4171	11.6796	31.4108		77
39.4	39.414	13.0764	61.4778	5.78571	22.4769		39.3	39.347	19.1823	62.5936	4.77586	25.6011		39.3	39.346	15.197	63.7512	8.36453	21.9902		39.4	39.442	11.4951	52.2857	6.40394	19.1802		39.5	39.491	19.9631	8.96059	57.8561	31.0403		78	78.049	15.6212	59.1627	5.20202	33.383		78	78.049	16.2348	45.9945	14.1851	28.8484		78
39.9	39.94	16.9951	63.4828	5.51724	29.2128		39.9	39.873	16.1108	64	6.07635	21.5019		39.9	39.872	16.9039	63.1232	8.0197	24.46		40	39.968	13.6946	48.5197	6.60345	22.8502		40	40.017	21.9335	7.20443	54.9854	34.1041		79.1	79.086	16.7576	55.7799	6.07071	35.8114		79.1	79.086	17.4669	47.884	12.2293	31.0377		79.1
40.5	40.462	15.4803	65.298	5.69212	26.609		40.4	40.395	20.9557	66.697	4.07389	27.9679		40.4	40.394	15.5714	60.6059	6.60591	22.5319		40.5	40.49	12.7069	48.5222	6.57389	21.2022		40.5	40.539	20.7512	6.41872	53.3707	32.2658		80.1	80.127	13.9798	58.0622	5.67677	29.8752		80.1	80.127	18.1768	48.5442	13.5221	32.2992		80.1
41	40.984	13.9064	63.9113	4.59606	23.9037		40.9	40.917	19.0049	63.9532	4.89901	25.3644		40.9	40.916	16.1158	64.3547	9.23399	23.3196		41	41.012	12.7734	50.8892	5.85222	21.3131		41.1	41.061	20.7635	7.90394	55.0098	32.285		81.2	81.164	14.596	54.5072	5.9798	31.192		81.2	81.164	17.279	43.9862	14.7541	30.7039		81.2
41.5	41.506	14.7167	62.8498	4.68227	25.2966		41.4	41.439	16.6232	63.7365	5.25123	22.1856		41.4	41.438	14.3153	65.5788	7.51724	20.7142		41.5	41.534	12.0517	46.3621	6.09606	20.109		41.6	41.583	22.1478	7.97044	53.6537	34.4373		82.2	82.205	14.9495	56.0144	6.9798	31.9475		82.2	82.205	18.4061	45.2182	13.3591	32.7067		82.2
42	42.032	14.069	64.8596	6.96552	24.1831		42	41.965	16.3325	64.2488	4.57635	21.7977		42	41.964	15.766	61.8498	7.27586	22.8135		42.1	42.06	12.7044	50.5296	5.85468	21.1981		42.1	42.109	22.4015	7.81281	56.0244	34.8318		83.2	83.242	16.9242	54.9713	6.01515	36.1676		83.2	83.242	17.7044	45.174	14.3757	31.4598		83.2
42.6	42.554	13.6502	67.9631	4.85222	23.4634		42.5	42.487	17.2931	62.1084	4.19704	23.0798		42.5	42.486	13.7882	62.1946	7.54187	19.9515		42.6	42.582	14.4163	48.2069	6.8202	24.0543		42.6	42.631	22.5049	7.05665	52.5537	34.9926		84.3	84.283	15.3737	55.3876	5.89899	32.8541		84.3	84.283	16.9834	44.6878	14.884	30.1787		84.3
43.1	43.076	15.702	65.6281	4.67241	26.9901		43	43.009	17.4064	68.0714	4.21182	23.231		43	43.008	15.8374	61.8079	6.81281	22.9168		43.1	43.104	13.5222	48.7069	6.50739	22.5625		43.2	43.153	22.5369	8.48522	53.9024	35.0424		85.3	85.32	15.8939	57.1579	5.23737	33.9658		85.3	85.32	16.9199	46.837	14.489	30.0658		85.3
43.6	43.598	13.8276	66.5911	6.41626	23.7682		43.5	43.531	17.1946	63.3793	4.73892	22.9483		43.5	43.53	14.532	61.4606	8.49754	21.0279		43.6	43.626	14	47.0172	5.56404	23.3598		43.7	43.675	19.6946	6.63054	52.6171	30.6229		86.4	86.361	14.6162	56.0718	6.39394	31.2352		86.4	86.361	19.047	49.5884	13.5691	33.8455		86.4
44.1	44.124	16.7685	66.7562	5.43842	28.8233		44.1	44.057	16.6823	67.3128	5.45813	22.2645		44.1	44.056	15.3744	65.3892	6.58621	22.2468		44.2	44.152	12.4483	49.83	7.15764	20.7707		44.2	44.201	20.8571	7.02217	55.8805	32.4305		87.4	87.398	18.6263	56.9426	5.26263	39.8049		87.4	87.398	19.326	49.5028	14.3066	34.3413		87.4
44.6	44.646	16.4261	62.4704	6.02217	28.2348		44.6	44.579	18.1897	64.0172	6.3867	24.2763		44.6	44.578	15.1453	62.9138	7.62562	21.9153		44.7	44.674	12.5764	48.7562	5.92857	20.9844		44.7	44.723	21.5271	6.88424	53.7122	33.4722		88.4	88.439	17.5404	53.7656	5.63636	37.4844		88.4	88.439	18.6409	48.5912	15.1713	33.1239		88.4
45.2	45.168	15.8103	64.6773	4.54926	27.1764		45.1	45.101	19.3399	65.7143	4.15271	25.8115		45.1	45.1	15.8744	64.6059	6.41872	22.9703		45.2	45.196	13.1502	50.303	7.69704	21.9419		45.2	45.245	20.0468	7.16749	53.4146	31.1705		89.5	89.476	16.1364	58.9378	6.06061	34.4839		89.5	89.476	17.0442	46.9807	14.5387	30.2867		89.5
45.7	45.69	14.3276	70.5049	6.00246	24.6276		45.6	45.623	19.0493	64.6256	4.83005	25.4236		45.6	45.622	15.7315	63.3596	6.61084	22.7636		45.7	45.718	13.2217	45.6084	6.24138	22.0611		45.8	45.767	24.468	7.33498	58.5341	38.045		90.5	90.517	16.8182	57.9569	4.33333	35.9409		90.5	90.517	18.0138	45.0249	14.6575	32.0096		90.5
46.2	46.216	15.8547	64.2808	5.90887	27.2526		46.1	46.149	19.2857	63.9113	5.4803	25.7391		46.1	46.148	14.4483	63.0764	7.35222	20.9067		46.2	46.244	14.0419	49.0764	5.99261	23.4297		46.3	46.293	22.9926	7.87438	51.8049	35.7509		91.6	91.554	17.4394	60.5167	5.59091	37.2685		91.6	91.554	17.9088	42.605	13.9144	31.8231		91.6
46.7	46.738	15.5172	61.766	5.55419	26.6725		46.7	46.671	19.7118	65.2734	5.61084	26.3078		46.7	46.67	14.8153	67.2438	7.88177	21.4377		46.8	46.766	12.5246	49.4877	7.6133	20.8981		46.8	46.815	20.7562	7.18719	55.1268	32.2735		92.6	92.595	15.3182	55.9282	7.58586	32.7354		92.6	92.595	17.3757	44.9199	13.8204	30.8757		92.6
47.3	47.26	16.8818	62.569	5.82266	29.018		47.2	47.193	19.8227	65.5911	4.64039	26.4558		47.2	47.192	14.4631	58.564	7.633	20.9281		47.3	47.288	13.4951	46.0887	5.97537	22.5173		47.3	47.337	19.2315	7.15271	51.2341	29.9029		93.6	93.632	15.5303	53.3589	5.77778	33.1887		93.6	93.632	16.674	46.3039	15.4586	29.6289		93.6
47.8	47.782	16.3768	63.6034	5.97044	28.1501		47.7	47.715	19.4754	62.5567	5.7931	25.9923		47.7	47.714	14.3818	60.3892	6.6798	20.8105		47.8	47.81	14.3079	47.5862	7.3867	23.8735		47.9	47.863	22.0172	7.92118	55.4024	34.2344		94.7	94.673	17.6465	57.0861	7.11111	37.711		94.7	94.673	18.4696	47.8591	14.8729	32.8196		94.7
48.3	48.308	16.532	67.2857	5.98276	28.4168		48.2	48.241	16.8547	63.5665	5.69212	22.4946		48.2	48.24	14.5764	63.9581	7.43596	21.092		48.3	48.336	13.3645	48.4261	6.87931	22.2995		48.4	48.385	23.6182	7.69951	56.8585	36.7237		95.7	95.71	18.0404	59.3397	6.84848	38.5529		95.7	95.71	19.616	47.5663	14.4227	34.8567		95.7
48.8	48.83	16.8867	66.3251	5.867	29.0265		48.8	48.763	15.697	65.8276	5.30296	20.9496		48.8	48.762	13.8054	61.0296	7.12315	19.9765		48.9	48.858	15.3621	47.1305	6.60837	25.6325		48.9	48.907	18.6626	7.01232	51.0049	29.0182		96.8	96.751	14.8636	53.3971	6.28283	31.764		96.8	96.751	19.4116	46.9779	14.2486	34.4934		96.8
49.4	49.352	16.8399	67.5616	6.01232	28.9461		49.3	49.285	18.8818	66.0197	5.4335	25.2		49.3	49.284	15.2291	62.6872	7.85222	22.0365		49.4	49.38	11.5271	47.1478	6.62315	19.2336		49.4	49.429	20.165	8	56.0732	31.3544		97.8	97.788	16.9798	54.6986	6.5404	36.2863		97.8	97.788	20.2238	47.605	15.3453	35.9366		97.8
49.9	49.878	16.5517	65.2414	5.17734	28.4507		49.8	49.807	16.0616	66.2217	5.4064	21.4361		49.8	49.806	15.3202	59.5468	7.33498	22.1684		49.9	49.906	12.7906	48.2882	7.69212	21.3419		50	49.955	21.5739	8.29803	53.4756	33.545		98.8	98.829	14.1616	56.5311	5.76768	30.2638		98.8	98.829	18.1022	48.3536	15.1575	32.1667		98.8
50.4	50.4	18.6724	64.9778	5.71921	32.096		50.3	50.333	17.9754	64.6626	4.58621	23.9903		50.3	50.332	15.436	61.5961	7.49754	22.3359		50.4	50.428	11.7931	50.5271	6.71429	19.6775		50.5	50.477	21.4975	7.05911	53.5512	33.4263		99.9	99.866	18.2475	55.8182	5.28283	38.9954		99.9	99.866	20.1602	47.047	15.8315	35.8237		99.9
50.9	50.922	17.8522	64.1773	4.56897	30.6861		50.9	50.855	17.4754	67.8867	5.0665	23.323		50.9	50.854	14.5197	63.0714	7.15025	21.0101		51	50.95	14.6379	50.2537	7.56158	24.4242		51	50.999	20.4384	7.27094	49.8146	31.7795		100.9	100.907	18.303	52.1053	5.40404	39.1141		100.9	100.907	19.3619	45.232	15.1298	34.4051		100.9
51.4	51.444	16.1872	64.069	4.97783	27.8241		51.4	51.377	16.1305	62.7635	5.74138	21.5282		51.4	51.376	13.3079	65.9261	7.14778	19.2565		51.5	51.472	14.5591	52.798	6.86207	24.2927		51.5	51.521	20.9581	7.96059	53.4195	32.5875		101.9	101.944	17.9495	55.5837	6.08081	38.3586		101.9	101.948	20.337	48.5608	14.9751	36.1378		101.9
52	51.97	17.9163	60.9901	5.02217	30.7962		51.9	51.903	18.7512	66.6355	5.10837	25.0258		51.9	51.902	13.8842	62.3424	7.8202	20.0905		52	51.998	13.8153	48.2783	7.18719	23.0516		52	52.047	20.7685	7.6798	53.2878	32.2927		103	102.985	15.6566	55.11	4.9697	33.4585		103	102.985	19.9669	51.268	15.8204	35.4801		103
52.5	52.492	17.6675	62.3547	5.66749	30.3686		52.4	52.425	18.7365	61.5542	4.63054	25.0061		52.4	52.424	14.5148	64.1133	6.80049	21.0029		52.5	52.52	12.803	46.0985	5.60837	21.3625		52.6	52.569	20.4901	6.96305	54.9829	31.8599		104	104.026	15.2778	54.7608	6.74242	32.6491		104	104.026	20.011	49.4862	15.0414	35.5586		104
53	53.014	16.0148	64.8719	5.16995	27.5278		52.9	52.947	19.7537	67.9655	4.9532	26.3637		52.9	52.946	16.3744	59.2118	7.8202	23.6938		53	53.042	13.5419	50.1404	8.75123	22.5954		53.1	53.091	20.5172	7.16502	54.722	31.902		105.1	105.063	16.2273	53.1579	7.25758	34.6782		105.1	105.063	19.9807	49.8729	15.4061	35.5046		105.1
53.5	53.536	19.4828	65.1034	5.69951	33.4889		53.5	53.469	16.9754	62.2833	4.63793	22.6557		53.5	53.468	15.6305	60.6281	7.9803	22.6174		53.6	53.564	12.2143	49.7833	6.08374	20.3802		53.6	53.613	21.6675	7.78325	52.5244	33.6905		106.1	106.104	15.6111	57.5885	6.44444	33.3614		106.1	106.104	19.511	48.732	13.9862	34.6701		106.1
54.1	54.062	18.1133	66.0985	5.64039	31.1349		54	53.995	16.9828	61.6207	4.63547	22.6656		54	53.994	13.4039	61.6182	7.23892	19.3955		54.1	54.09	14.7094	49.4261	6.50739	24.5434		54.1	54.139	22.3399	6.63793	51.8927	34.7361		107.1	107.141	16.702	55.7464	6.86869	35.6927		107.1	107.141	19.0221	44.1215	15.4751	33.8013		107.1
54.6	54.584	17.5985	63.766	5.12069	30.25		54.5	54.517	17.7291	63.7463	5.4064	23.6616		54.5	54.516	17.6404	62.33	8.03695	25.5257		54.6	54.612	13.4433	46.697	7.41626	22.431		54.7	54.661	20.3103	7.85468	50.7756	31.5803		108.2	108.182	15.3434	54.8565	7.18182	32.7894		108.2	108.182	19.1188	44.9199	15.1796	33.9731		108.2
55.1	55.106	18.3079	60.2857	5.49261	31.4694		55	55.039	18.6897	61.9409	4.51232	24.9436		55	55.038	14.0394	60	7.8867	20.3151		55.1	55.134	14.0123	47.4384	6.56897	23.3803		55.2	55.183	18.9089	9.62562	53.678	29.4012		109.2	109.219	15.4646	52.2823	6.13636	33.0484		109.2	109.219	19.9199	46.9586	14.9613	35.3966		109.2
55.6	55.628	19.5296	67.17	5.44828	33.5693		55.6	55.561	19.4236	62.1084	6.09113	25.9232		55.6	55.56	14.165	61.1724	6.41872	20.4968		55.7	55.656	13.1995	45.2931	6.64532	22.0241		55.7	55.705	19.8793	7.66502	51.9171	30.9101		110.3	110.26	19.9747	53.9617	7.0101	42.6866		110.3	110.26	20.7901	47.395	15.7624	36.9429		110.3
56.2	56.154	15.3374	65.133	5.67734	26.3635		56.1	56.087	17.8325	60.8498	5.59113	23.7997		56.1	56.086	15.2685	62.2906	7.73399	22.0935		56.2	56.182	13.2833	47.4236	7.2734	22.1639		56.2	56.231	20.1552	8.90394	52.3659	31.339		111.3	111.297	16.298	52.3301	6.10606	34.8293		111.3	111.297	22.5718	49.5442	14.9724	40.109		111.3
56.7	56.676	16.8276	66.2685	4.68966	28.9249		56.6	56.609	18.9113	62.5296	5.00246	25.2395		56.6	56.608	17.0911	62.298	7.50739	24.7309		56.7	56.704	12.9581	49.7389	6.91379	21.6214		56.8	56.753	21.0222	8.41133	51.1561	32.6871		112.3	112.338	16.6111	55.9856	5.94444	35.4984		112.3	112.338	22.0663	47.5442	15.779	39.2107		112.3
57.2	57.198	17.303	63.3768	5.15517	29.742		57.1	57.131	19.2931	63.7833	5.20197	25.749		57.1	57.13	17.1749	61.0296	7.99507	24.8521		57.2	57.226	13.835	50.6675	6.78079	23.0844		57.3	57.275	19.8793	7.3202	53.0756	30.9101		113.4	113.375	18.3788	51.8373	6.79798	39.276		113.4	113.375	23.0276	48.6713	16.0331	40.9189		113.4
57.7	57.72	17.9507	65.5345	6.30296	30.8555		57.7	57.653	18.3768	64.2906	5.64286	24.5261		57.7	57.652	15.3916	64.6552	7.63547	22.2717		57.7	57.748	12.1576	48.0911	6.29557	20.2857		57.8	57.797	21.4138	8.14286	52.0976	33.2961		114.4	114.416	19.3636	51.1722	5.74747	41.3807		114.4	114.416	23.3039	48.2293	15.1961	41.4098		114.4
58.2	58.246	19.2217	67.4975	6.20936	33.0401		58.2	58.179	19.2241	61.7635	4.6798	25.657		58.2	58.178	17.7734	58.6749	8.74138	25.7182		58.3	58.274	13.4433	47.899	7.23645	22.431		58.3	58.323	22.133	8.52463	52.8707	34.4144		115.5	115.453	19.6465	52.4785	6.39899	41.9851		115.5	115.453	20.8785	47.9669	14.953	37.0999		115.5
58.8	58.768	17.9113	64.5099	5.88916	30.7877		58.7	58.701	19.3867	65.1749	4.31527	25.8739		58.7	58.7	15.1133	60.5099	8.55172	21.869		58.8	58.796	13.6305	46.7586	7.10345	22.7433		58.8	58.845	19.9433	6.8867	49.2829	31.0097		116.5	116.494	16.8131	51.7464	7.51515	35.9301		116.5	116.494	21.8177	50.5359	14.2348	38.7689		116.5
59.3	59.29	18.2931	62.5739	5.68227	31.444		59.2	59.223	17.8941	67.4384	4.34483	23.8818		59.2	59.222	13.3498	59.4236	8.28571	19.3171		59.3	59.318	12.6798	48.1133	7.29557	21.157		59.4	59.367	20.3177	9.55665	53.6	31.5918		117.5	117.531	17.3687	52.6986	5.78283	37.1174		117.5	117.531	21.1409	47.5304	14.1796	37.5663		117.5
59.8	59.812	19.3892	64.0271	5.08128	33.328		59.7	59.745	17.7611	62.6281	4.93842	23.7043		59.7	59.744	16.4754	62.8128	8.63547	23.8399		59.8	59.84	15.6355	44.8202	8.07635	26.0887		59.9	59.893	20.2611	6.87685	48.1	31.5037		118.6	118.572	18.2525	49.7703	8.36364	39.0062		118.6	118.572	23.6575	49.3619	16.011	42.0381		118.6
60.3	60.338	19.9458	61.7833	6.11084	34.2848		60.3	60.271	22.2709	66.5542	4.42118	29.7233		60.3	60.27	16.0074	58.6724	8.7266	23.1627		60.4	60.366	13.7389	50.3793	6.26601	22.9242		60.4	60.415	22.8621	8.48276	46.5366	35.548		119.6	119.609	16.7828	52.4593	7.60101	35.8654		119.6	119.609	21.8149	52.9006	13.6547	38.764		119.6
[truncated: 59 more columns]

## Sheet:  ENP-GFP6_S514E S553E data
ENP-GFP6_S514E/S553E 1								2							3							4							5							6							7
time (s, rounded)	Axis [s]	Channel.001/ROI.01 []	Channel.001/ROI.03 []	Channel.001/ROI.02 []	73.3172	Mean pre-bleach		Axis [s]	Channel.001/ROI.01 []	Channel.001/ROI.03 []	Channel.001/ROI.02 []	45.702			Axis [s]	Channel.001/ROI.01 []	Channel.001/ROI.03 []	Channel.001/ROI.02 []	65.13			Axis [s]	Channel.001/ROI.01 []	Channel.001/ROI.03 []	Channel.001/ROI.02 []	32.9404			Axis [s]	Channel.001/ROI.01 []	Channel.001/ROI.03 []	Channel.001/ROI.02 []	74.8892			Axis [s]	Channel.001/ROI.02 []	Channel.001/ROI.01 []	Channel.001/ROI.03 []	31.9541			Axis [s]	Channel.001/ROI.02 []	Channel.001/ROI.01 []	Channel.001/ROI.03 []	36.3206
0	0	76.532	12.3128	63.9951	104.385		0	0	44.803	4.80788	39.4064	98.0329		0	0	68.5296	9.10591	61.2315	105.22		0	0	36.4581	4.93596	34.931	110.679		0	0	76.0936	9.14039	67.7833	101.608		0	0	27.5115	31.3206	9.84483	98.0174		0	0	36.7419	37.4676	6.51149	103.158		0
0.5	0.522	77.0764	13.1626	58.835	105.127		0.5	0.522	48.3227	4.44335	40.4951	105.734		0.5	0.522	67.5	8.30049	63.3177	103.639		0.5	0.522	35.3325	4.13054	31.8571	107.262		0.5	0.522	76.665	8.9803	63.9803	102.371		1	1.039	28.8103	31.0735	9.14943	97.2442		1	1.039	35.0235	36.0765	5.99713	99.3279		1
1	1.044	74.9015	14.2956	53.4236	102.161		1	1.044	47.0099	5.64778	37.0862	102.862		1	1.044	67.7365	8.5468	65.5222	104.002		1	1.044	31.0222	3.93842	28.5936	94.1767		1	1.044	73.2167	9.94335	61.0567	97.7668		2.1	2.08	28.4483	31.6294	9.42529	98.9838		2.1	2.08	30.7537	35.9912	6.25575	99.093		2.1
1.6	1.566	67.2931	11.0443	49.1921	91.7835		1.6	1.566	45.6158	4.46552	40.0591	99.8114		1.6	1.566	61.1675	8.69704	65.7069	93.9159		1.6	1.566	30.8079	4.41626	27.9483	93.5261		1.6	1.566	74.0394	9.56404	65.5591	98.8653		3.1	3.117	29.8218	31.4912	9.23563	98.5512		3.1	3.117	34.1056	35.8382	5.73851	98.672		3.1
2.1	2.092	70.7833	11.8276	53.5493	96.5438		2.1	2.092	42.7586	4.79064	38.2783	93.5597		2.1	2.092	60.7167	8.57143	62.1158	93.2239		2.1	2.092	31.0813	4.26601	29.133	94.3561		2.1	2.092	74.431	10.1108	61.1355	99.3883		4.2	4.158	28.8793	34.2559	9.00862	107.203		4.2	4.159	33.2903	36.2294	5.74138	99.749		4.2
3.4	3.401	10.8227	13.2833	50.7931	14.7614		3.3	3.256	7.78818	4.46305	38.8202	17.0412		3.3	3.256	8.99507	7.24138	68.0961	13.8109		3.3	3.255	6.60837	4.14778	28.0222	20.0616		3.3	3.256	7.76601	9.61823	62.3251	10.37		6.4	6.353	29.3247	7.65882	7.1092	23.9682		6.4	6.353	33.5396	8.25588	6.00287	22.7306		6.4
3.9	3.927	14.5222	12.2365	48.3892	19.8073		3.8	3.782	10.4064	4.15764	37.8325	22.7701		3.8	3.782	10.2118	7.77586	66.234	15.6791		3.8	3.781	7.7266	4.14039	28.1478	23.4563		3.8	3.782	9.3867	8.87685	59.9778	12.5341		7.4	7.39	29.6523	8.87353	7.92241	27.7696		7.4	7.39	34.1672	9.22059	6.13218	25.3867		7.4
4.4	4.449	16.0222	10.7882	50.532	21.8532		4.3	4.304	10.2241	4.79557	42.399	22.3713		4.3	4.304	10.0985	7.96798	64.6478	15.5052		4.3	4.303	8.54926	3.90887	27.6429	25.9537		4.3	4.304	10.7069	9.47291	62.4163	14.297		8.4	8.431	32.7443	9.48824	7.91379	29.6933		8.4	8.431	34.824	9.25	5.8908	25.4676		8.4
5	4.971	15.4236	11.266	51.3251	21.0369		4.8	4.826	11.4458	3.96798	38.6084	25.0445		4.8	4.826	11.0567	7.61084	62.2414	16.9763		4.8	4.825	8.92118	4.3867	28.9015	27.0828		4.8	4.826	12.6847	8.01724	55.3424	16.938		9.5	9.468	29.6638	9.12647	8.59195	28.5612		9.5	9.468	32.7214	9.38235	6.5431	25.8321		9.5
5.5	5.493	14.1256	10.6158	48.6084	19.2664		5.3	5.348	10.7488	5.35714	35.5468	23.5193		5.3	5.348	13.2266	7.93842	63.5714	20.308		5.3	5.347	7.71182	5.15271	29.1256	23.4114		5.3	5.348	12.6921	7.36453	60.2611	16.9479		10.5	10.509	31.3851	10.6324	9.04885	33.2738		10.5	10.509	33.0792	10.6676	5.74425	29.3708		10.5
6	6.019	17.9236	11.1133	49.5493	24.4467		5.9	5.874	11.5591	4.8202	38.6823	25.2924		5.9	5.874	11.2414	8.02709	66.4828	17.2599		5.9	5.873	9.24877	3.97291	27.4015	28.0773		5.9	5.874	12.2365	8.78818	60.9261	16.3394		11.5	11.546	33.0833	10.5382	8.46264	32.9793		11.5	11.546	33.5161	10.6412	6.30747	29.2979		11.5
6.5	6.541	17.3424	12.9975	55.3498	23.6539		6.4	6.396	11.3842	3.88424	35.6897	24.9097		6.4	6.396	10.3892	7.41133	69.6995	15.9514		6.4	6.395	10.1256	4.72414	29.8867	30.7392		6.4	6.396	13.4286	7.38177	62.298	17.9313		12.6	12.587	32.6149	12.4353	8.23276	38.9161		12.6	12.587	33.4985	10.5588	6.25862	29.0712		12.6
7.1	7.063	19.266	11.5394	47.4212	26.2776		6.9	6.918	11.1675	5.11576	45.4581	24.4355		6.9	6.918	12.7389	6.97783	64.2537	19.5592		6.9	6.917	8.88916	3.88424	32.6773	26.9856		6.9	6.918	14.5123	7.62069	60.5788	19.3784		13.6	13.624	32.0546	11.6588	8.18391	36.4861		13.6	13.624	35.3402	9.58529	5.50862	26.3908		13.6
7.6	7.585	19.3251	12.6232	47.7192	26.3582		7.4	7.44	11.6847	5.18966	40.9015	25.5672		7.4	7.44	10.7463	9.07882	59.8522	16.4998		7.4	7.439	8.51232	4.73153	30.835	25.8416		7.4	7.44	13.697	7.94089	55.2192	18.2898		14.7	14.665	31.8477	11.0853	8.1092	34.6913		14.7	14.665	33.6745	10.1676	5.61782	27.9942		14.7
8.1	8.111	19.6552	11.83	51.3153	26.8084		8	7.966	13.2488	4.26601	42.803	28.9895		8	7.966	12.8498	10.0517	61.6921	19.7294		8	7.965	9.57882	3.55665	29.4507	29.0792		8	7.966	14.7217	8.02463	56.1034	19.658		15.7	15.702	28.1667	11.6441	9.50575	36.4401		15.7	15.702	33.1965	10.2735	5.99425	28.2857		15.7
8.6	8.633	19.8818	11.1404	46.4458	27.1175		8.5	8.488	11.4089	5.02709	37.5025	24.9636		8.5	8.488	11.0665	10.0394	67.0616	16.9914		8.5	8.487	10.032	4.30542	30.8621	30.4551		8.5	8.488	15.3966	9.09606	62.6059	20.5591		16.7	16.743	30.1351	11.7765	9.34195	36.8543		16.7	16.743	34.2229	10.4382	6.28736	28.7392		16.7
9.2	9.155	17.8473	11.6897	44.4951	24.3426		9	9.01	12.8966	4.4803	43.7931	28.2188		9	9.01	10.5049	8.09113	67.4212	16.1292		9	9.009	11.0123	3.94089	29.3892	33.431		9	9.01	14.4212	7.36207	58.9335	19.2567		17.8	17.78	28.8305	12.3118	9.16667	38.5295		17.8	17.78	36.9707	11.1618	5.63793	30.7312		17.8
9.7	9.677	19.0148	11.6404	48.7365	25.9349		9.5	9.532	11.0788	4.32266	40.1921	24.2414		9.5	9.532	13.5862	7.97537	62.1773	20.8601		9.5	9.531	10.2882	5.41133	28.4409	31.2327		9.5	9.532	13.8744	8.46798	56.5714	18.5266		18.8	18.821	32.8736	9.74118	9.12931	30.4849		18.8	18.821	35.0411	10.8971	5.7069	30.0024		18.8
10.2	10.203	19.9852	10.665	51.9384	27.2586		10.1	10.058	15.0911	4.23645	38.835	33.0207		10.1	10.058	13.0049	8.10591	62.165	19.9676		10.1	10.057	9.68966	4.25369	30.1724	29.4157		10.1	10.058	14.7192	8.07882	58.3424	19.6547		19.9	19.862	30.9282	11.6	8.76437	36.3021		19.9	19.862	33.739	11.0618	6.24138	30.4559		19.9
10.7	10.725	16.9803	10.8227	46.4852	23.16		10.6	10.58	11.2414	5.38424	39.968	24.5971		10.6	10.58	14.0837	6.57882	66.2685	21.624		10.6	10.579	9.96059	4.68966	29.8522	30.2382		10.6	10.58	15.7512	8.24138	61.7044	21.0327		20.9	20.899	33.9655	13.2824	8.52299	41.567		20.9	20.899	34.173	10.7147	5.95402	29.5004		20.9
11.2	11.247	16.2217	10.9335	49.8842	22.1253		11.1	11.102	13.7291	4.78818	41.7192	30.0404		11.1	11.102	13.0936	7.60345	71.4778	20.1038		11.1	11.101	7.91626	4.04433	30.3522	24.0321		11.1	11.102	13.3596	8.55911	58.5788	17.8392		21.9	21.94	33.0287	11.8294	8.37931	37.02		21.9	21.94	33.085	10.8265	6.53448	29.8081		21.9
11.8	11.769	20.1108	10.8645	42.4631	27.4299		11.6	11.624	13.9557	4.63054	38.0025	30.5362		11.6	11.624	12.1232	8.11084	64.399	18.6138		11.6	11.623	10.7537	3.83005	31.6724	32.6459		11.6	11.624	13.6847	9.39901	56.8473	18.2733		23	22.977	32.4856	13.7588	8.43966	43.0581		23	22.977	35.3519	11.1412	6.47989	30.6745		23
12.3	12.295	17.2365	11.7266	50.67	23.5094		12.2	12.15	16.5788	5.0468	37.8547	36.2759		12.2	12.15	14.0172	6.867	62.7833	21.5219		12.1	12.149	10.0911	4.08867	30.8645	30.6345		12.2	12.15	15.2857	7.5936	60.8645	20.4111		24	24.018	31.7845	13.2147	9.75862	41.3553		24	24.018	35.9296	11.0588	6.54023	30.4478		24
12.8	12.817	20.4187	11.9163	47.1305	27.8498		12.7	12.672	15.3522	4.87685	42.5197	33.592		12.7	12.672	14.3128	6.87931	63.4261	21.9757		12.7	12.671	10.4064	3.7734	31.9729	31.5916		12.7	12.672	15.9877	9.11823	59.6084	21.3485		25.1	25.055	32.7787	13.6794	9.46839	42.8095		25.1	25.055	33.7361	10.4735	5.89368	28.8363		25.1
13.3	13.339	18.367	10.6946	42.3842	25.0514		13.2	13.194	12.9507	4.58621	41.9606	28.3374		13.2	13.194	13.0419	8.73153	66.2956	20.0244		13.2	13.193	10.1576	4.07882	31.1256	30.8364		13.2	13.194	17.2611	8.73645	61.9704	23.0488		26.1	26.096	32.8908	10.7382	8.32471	33.6052		26.1	26.096	35.4927	10.9647	5.45402	30.1887		26.1
13.9	13.865	22.1453	10.0394	42.1724	30.2048		13.7	13.716	15.1995	4.49015	43.1379	33.2579		13.7	13.716	13.4926	7.71182	66.2192	20.7164		13.7	13.715	9.02463	4.58621	34.1478	27.3969		13.7	13.716	18.1355	8.35714	61.4532	24.2164		27.1	27.133	31.8391	12.8118	8.25	40.0943		27.1	27.133	37.2111	11.1735	6.09483	30.7636		27.1
14.4	14.387	21.4729	12.7956	46.3768	29.2877		14.2	14.242	12.633	4.71429	44.0985	27.6421		14.2	14.242	11.9557	7.54187	62.6626	18.3566		14.2	14.241	9.75369	3.83251	30.8571	29.6101		14.2	14.242	14.8818	9.92857	59.7808	19.8717		28.2	28.174	31.9052	12.6088	10.3879	39.4592		28.2	28.174	35.2141	11.9765	5.51149	32.9743		28.2
14.9	14.909	20.0222	9.99754	44.8916	27.3089		14.8	14.764	14.7833	4.64286	41.5567	32.3471		14.8	14.764	15.3571	6.53202	64.6724	23.5792		14.8	14.763	11.4754	4.7266	34.3621	34.8368		14.8	14.764	15.3695	9.08374	60.1946	20.5229		29.2	29.211	34.9598	12.6441	9.15517	39.5696		29.2	29.211	34.2082	13.3647	6.55747	36.7965		29.2
15.4	15.431	19.9926	10.7586	45.8498	27.2686		15.3	15.286	13.9433	4.37438	41.0567	30.5093		15.3	15.286	14.5813	8.86453	67.8227	22.3879		15.3	15.285	11.1724	4.43842	28.7438	33.9171		15.3	15.286	17.8473	10.2709	57.8621	23.8316		30.3	30.252	32.227	12.9471	9.67529	40.5177		30.3	30.252	38.0323	11.0471	5.52299	30.4154		30.3
16	15.957	20.9532	11.2094	46.5271	28.5788		15.8	15.812	15.4187	4.11576	48.9507	33.7375		15.8	15.812	11.9655	8.01724	60.4335	18.3717		15.8	15.811	10.6773	4.44335	32.5862	32.4141		15.8	15.812	17.3867	9.28818	63.0345	23.2166		31.3	31.289	31.8621	13.1824	10.1868	41.254		31.3	31.289	37.956	11.6059	5.79598	31.954		31.3
16.5	16.479	19.7291	13.0493	43.8177	26.9092		16.3	16.334	14.9778	4.80296	42.5493	32.7728		16.3	16.334	13.2857	6.94828	61.6798	20.3987		16.3	16.333	9.66256	4.62315	29.9507	29.3335		16.3	16.334	14.6552	8.33251	58.5961	19.5691		32.3	32.33	32.0431	13.6676	8.52586	42.7727		32.3	32.33	36.7742	11.4794	5.75575	31.6058		32.3
17	17.001	21.0567	13.5345	40.7808	28.7199		16.9	16.856	15.5419	4.23645	42.7709	34.007		16.9	16.856	11.6724	8.94828	67.9975	17.9217		16.9	16.855	9.85961	3.62562	30.17	29.9317		16.9	16.856	18.3719	9.15271	60.4458	24.5321		33.4	33.367	30.1523	14.2029	8.91954	44.4479		33.4	33.367	36.3138	10.4941	5.42241	28.893		33.4
17.5	17.523	19.5222	10.0567	41.2931	26.627		17.4	17.378	14.7094	5.0665	43.9704	32.1854		17.4	17.378	15.3177	8.1133	70.4458	23.5187		17.4	17.377	10.5837	4.51232	31.3695	32.13		17.4	17.378	18.1133	9.52956	59.3547	24.1868		34.4	34.408	32.0489	13.4971	8.59483	42.2389		34.4	34.408	34.4868	12.0382	5.72126	33.1444		34.4
18	18.049	18.3941	14.1946	42.9163	25.0884		17.9	17.904	14.5493	4.89655	40.3571	31.8351		17.9	17.904	14.2586	7.10099	64.4163	21.8925		17.9	17.903	9.56404	4.12562	33.2241	29.0344		17.9	17.904	17.3498	9.0468	55.7167	23.1672		35.4	35.445	32.5575	13.15	7.88506	41.1528		35.4	35.445	36.8827	12.7059	5.88218	34.9826		35.4
18.6	18.571	17.8153	10.0369	42.7537	24.2989		18.4	18.426	16.17	5.43842	44.4064	35.3813		18.4	18.426	13.7635	7.24877	71.0172	21.1324		18.4	18.425	11.367	4.65764	35.5813	34.5078		18.4	18.426	17.601	8.39655	57.6527	23.5027		36.5	36.486	33.4397	13.4206	9.48276	41.9996		36.5	36.486	34.3548	11.4412	5.42529	31.5005		36.5
19.1	19.093	17.6946	9.54926	42.9754	24.1343		18.9	18.948	14.2857	4.68966	40.7611	31.2584		18.9	18.948	13.5739	8.02956	62.1133	20.8412		18.9	18.947	10.1921	4.48276	30.8842	30.9411		18.9	18.948	16.6256	8.2734	55.7118	22.2003		37.5	37.523	34.0632	12.8324	8.89368	40.1587		37.5	37.523	39.1701	12.4382	5.94253	34.2457		37.5
19.6	19.615	18.5345	10.9138	39.1108	25.2798		19.5	19.47	14.6207	5.0936	44.2389	31.9914		19.5	19.47	14.0813	7.60837	63.9606	21.6203		19.5	19.469	11.601	3.89655	28.1182	35.2181		19.5	19.47	17.0985	7.25616	53.6576	22.8318		38.6	38.564	31.8333	12.3912	9.53736	38.778		38.6	38.564	34.2903	10.7059	6.82471	29.4761		38.6
20.1	20.141	19.2906	13.2833	40.7069	26.3112		20	19.996	16.2635	4.96305	45.2537	35.5861		20	19.996	16.3842	7.82512	65.9581	25.1562		20	19.995	11.5837	3.7069	33.2291	35.1658		20	19.996	17.2118	5.93103	55.9557	22.9831		39.6	39.601	32.6609	14.4853	9.85345	45.3315		39.6	39.601	36.6628	13.3559	4.89655	36.7722		39.6
20.7	20.663	20.4163	10.4926	43.6847	27.8465		20.5	20.518	16.5911	5.07882	40.8571	36.3029		20.5	20.518	14.202	6.66502	70.3621	21.8056		20.5	20.517	12.1281	4.06897	33.8719	36.8183		20.5	20.518	17.0419	8.2734	61.6995	22.7561		40.6	40.642	30.9224	14.3735	8.58621	44.9818		40.6	40.642	35.1525	10.85	5.40517	29.8729		40.6
21.2	21.185	16.9532	13.9606	37.133	23.1231		21	21.04	17.2734	3.93596	44.5739	37.7957		21	21.04	14.8818	7.24384	65.8547	22.8493		21	21.039	10.9557	3.48768	30.5394	33.2591		21	21.04	17.9631	9.44335	60.1281	23.9862		41.7	41.679	34.1782	14.3971	9.93103	45.0554		41.7	41.679	36.3754	12.4382	6.24425	34.2457		41.7
21.7	21.707	21.6207	10.936	39.2463	29.4892		21.6	21.562	15.9704	5.76108	45.0271	34.9448		21.6	21.562	13.2783	6.99754	70.4631	20.3874		21.6	21.561	11.468	4.58374	34.3498	34.8143		21.6	21.562	17.0985	8.53448	60.7759	22.8318		42.7	42.72	30.204	15.4441	8.24138	48.3322		42.7	42.72	35.4897	13.2235	6.18678	36.4078		42.7
22.2	22.233	20.8177	12.5123	37.7956	28.394		22.1	22.088	14.8916	4.85468	47.4803	32.5842		22.1	22.088	15.3153	8.44581	74.5271	23.5149		22.1	22.087	12.5862	4.58374	31.9212	38.209		22.1	22.088	16.9409	10.0616	56.7241	22.6213		43.8	43.757	30.546	12.6206	9.05172	39.496		43.8	43.757	33.3783	11.4912	5.41667	31.6382		43.8
22.8	22.755	19.564	14.133	41.5468	26.6841		22.6	22.61	18.436	4.36453	43.9532	40.3395		22.6	22.61	13.8695	8.62315	69.436	21.295		22.6	22.609	10.4877	3.86453	33.101	31.8384		22.6	22.61	17.2094	8.42118	58.7537	22.9798		44.8	44.798	33.6236	12.8382	9.35345	40.1771		44.8	44.798	34.0733	12.3471	6.12644	33.9947		44.8
23.3	23.277	18.5616	10.3473	40.1946	25.3168		23.1	23.132	16.4631	4.16749	45.6429	36.0226		23.1	23.132	13.3966	8.12808	63.7512	20.5689		23.1	23.131	10.0542	4.55665	31.4557	30.5224		23.1	23.132	18.8571	8.28818	58.8547	25.1801		45.8	45.835	30.0977	13.7971	9.39655	43.1777		45.8	45.835	33.7683	11.7412	5.8908	32.3265		45.8
23.8	23.799	20.5074	9.63054	42.0837	27.9708		23.7	23.654	15.7734	5.33498	39.702	34.5136		23.7	23.654	14.2537	6.58374	65.1823	21.885		23.7	23.653	11.83	4.58374	31.0468	35.9135		23.7	23.654	19.2931	9.44335	58.803	25.7622		46.9	46.876	30.5345	13.3441	9.41667	41.7602		46.9	46.876	36.2874	12.7059	5.53448	34.9826		46.9
24.3	24.325	23.0222	11.3424	38.4655	31.4008		24.2	24.18	14.5739	5.37438	43.9335	31.889		24.2	24.18	13.5271	7.79557	62.6502	20.7694		24.2	24.179	11.968	4.92118	30.702	36.3322		24.2	24.18	18.0591	9.05172	59.5246	24.1145		47.9	47.917	32.5747	14.1059	8.58621	44.1442		47.9	47.917	34.7097	12.4588	5.4454	34.3024		47.9
24.8	24.847	18.8498	11.4236	40.4557	25.7099		24.7	24.702	15.7118	5.18719	40.1453	34.3789		24.7	24.702	14.0542	6.32266	73.2808	21.5787		24.7	24.701	10.9754	4.88916	31.7709	33.3189		24.7	24.702	15.1675	8.28325	60.7611	20.2532		49	48.954	33.0029	13.5824	7.79023	42.5058		49	48.954	36.9443	13.6294	5.28736	37.5253		49
25.4	25.369	20.5246	10.2167	39.2044	27.9943		25.2	25.224	16.1034	4.4064	43.9803	35.2358		25.2	25.224	13.8128	7.04926	67.4655	21.208		25.2	25.223	11.2266	4.0665	30.2685	34.0816		25.2	25.224	17.1084	9.5936	62.069	22.8449		50	49.995	34.0862	13.0735	9.01437	40.9134		50	49.995	36.0293	12.5882	6.16667	34.6587		50
25.9	25.895	21.7759	12.4926	38.6749	29.7009		25.7	25.746	14.633	4.03202	44.4384	32.0183		25.7	25.746	15.4433	8.23153	63.8941	23.7116		25.7	25.745	10.7488	4.64532	31.1847	32.631		25.7	25.746	18.0099	8.5197	57.3744	24.0487		51	51.032	31.954	14.5559	8.77874	45.5524		51	51.032	33.3431	12.2324	5.4023	33.6788		51
26.4	26.417	21.1995	12.6084	38.6749	28.9148		26.3	26.272	17.5616	4.07635	44.532	38.4263		26.3	26.272	14.9581	6.91133	66.9039	22.9666		26.3	26.271	9.92857	4.94089	35.5172	30.141		26.3	26.272	17.5172	9.95567	58.9729	23.3909		52.1	52.073	32.0374	14.0088	8.72989	43.8404		52.1	52.073	34.4868	13.2912	5.07759	36.5941		52.1
26.9	26.939	20.6133	11.2463	40.064	28.1152		26.8	26.794	16.9778	4.05911	47.399	37.149		26.8	26.794	17.197	7.97291	72.3571	26.4042		26.8	26.793	11.7365	4.11576	30.0099	35.6294		26.8	26.794	18.468	8.94581	56.1034	24.6604		53.1	53.11	32.5632	15.6676	8.61207	49.0317		53.1	53.11	36.3314	12.5971	5.11494	34.683		53.1
27.5	27.461	19.2315	12.4483	37.5591	26.2306		27.3	27.316	15.0123	5.06404	43.1133	32.8483		27.3	27.316	15.0345	7.60099	67.1798	23.0838		27.3	27.315	11.5197	3.87438	31.1158	34.9714		27.3	27.316	17.734	7.16256	58.1773	23.6803		54.2	54.151	32.7471	15.3706	8.37644	48.1021		54.2	54.151	34.8328	13.7294	5.87356	37.8006		54.2
28	27.987	16.2044	12.8374	36.9778	22.1018		27.8	27.842	18.2167	4.33498	41.9557	39.8599		27.8	27.842	15.266	7.42365	68.4754	23.4393		27.8	27.841	12.1108	4.34483	32.6429	36.7659		27.8	27.842	19.303	7.70936	60.4261	25.7754		55.2	55.188	33.6466	16.8029	9.34483	52.5846		55.2	55.188	34.7595	12.7412	5.96552	35.0798		55.2
28.5	28.509	18.4384	10.1478	33.0567	25.1488		28.4	28.364	17.9409	4.133	44.0345	39.2563		28.4	28.364	16.7241	7.80296	65.6281	25.6781		28.4	28.363	10.9581	4.13547	36.2685	33.2665		28.4	28.364	17.7635	8.867	58.4631	23.7198		56.2	56.229	33.1121	14.8912	8.73851	46.6017		56.2	56.229	33.6158	13.45	5.31609	37.0313		56.2
29	29.031	20.1281	11.8768	38.8498	27.4534		28.9	28.886	15.1773	4.36946	42.5714	33.2094		28.9	28.886	16.2118	6.75862	69.1256	24.8915		28.9	28.885	12.5567	4.60591	37.6305	38.1193		28.9	28.886	18.5468	9.1798	63.0911	24.7657		57.3	57.266	31.5057	14.1382	8.68678	44.2454		57.3	57.266	36.8563	12.8059	5.74138	35.2579		57.3
29.6	29.553	18.3251	10.7956	41.0616	24.9943		29.4	29.408	16.3966	4.97783	45.8645	35.8771		29.4	29.408	14.9926	7.31527	67.4261	23.0195		29.4	29.407	12.1108	4.15025	33.1478	36.7659		29.4	29.408	17.7906	7.65517	58.3202	23.756		58.3	58.307	32.0201	14.5353	6.98563	45.488		58.3	58.307	33.7947	14.6735	5.18966	40.4		58.3
30.1	30.079	21.9286	10.9557	38.569	29.9092		29.9	29.934	16.0222	4.13547	42.0567	35.0579		29.9	29.934	14.7759	8.95567	63.7709	22.6867		29.9	29.933	11.6601	3.74877	35.3399	35.3976		29.9	29.934	17.1675	9.05172	63.9163	22.9239		59.3	59.344	33.1293	14.9912	8.02586	46.9147		59.3	59.344	33.2845	11.2265	5.5546	30.9094		59.3
30.6	30.601	23.4631	11.0665	35.83	32.0021		30.5	30.456	16.3103	5.2931	38.4163	35.6885		30.5	30.456	14.2512	8.53448	64.9409	21.8812		30.5	30.455	11.7167	3.4803	30.0172	35.5695		30.5	30.456	17.1182	8.00246	64.9507	22.8581		60.4	60.385	34.1638	16.25	9.21552	50.8542		60.4	60.385	33.0029	12.7882	5.3592	35.2093		60.4
31.1	31.123	23.0049	12.9951	39.8596	31.3772		31	30.978	16.064	4.55419	42.5049	35.1496		31	30.978	16.4039	7.48276	71.4877	25.1864		31	30.977	11.8818	4.52709	33.0813	36.0705		31	30.978	16.9507	8.50739	56.234	22.6344		61.4	61.422	33.1207	18.1147	9.45115	56.6897		61.4	61.422	34.824	12.6941	5.20402	34.9502		61.4
31.6	31.645	19.0739	10.7512	38.7315	26.0156		31.5	31.5	16.3153	4.27586	45.6256	35.6993		31.5	31.5	17.6034	6.45813	70.9335	27.0282		31.5	31.499	11.7414	4.52217	33.7044	35.6443		31.5	31.5	17.8202	9.1133	56.8916	23.7954		62.5	62.463	34.5057	15.7794	8.37356	49.3815		62.5	62.463	38.5806	12.1647	5.41954	33.4926		62.5
32.2	32.171	22.9261	12.766	37.4138	31.2697		32	32.026	18.7808	4.92118	48.298	41.094		32	32.026	15.766	7.96798	69.4089	24.207		32	32.025	13.5764	4.43596	32.6576	41.2149		32	32.026	19.3695	9.49754	58.4532	25.8642		63.5	63.5	34.6983	15.6235	9.36782	48.8936		63.5	63.5	34.346	13.7294	5.01437	37.8006		63.5
32.7	32.693	17.069	12.1232	37.6897	23.281		32.5	32.548	18.5591	4.76601	42.335	40.609		32.5	32.548	15.1256	9.05665	68.5862	23.2237		32.5	32.547	11.5148	4.19951	33.3054	34.9564		32.5	32.548	14.9335	8.05172	59.5961	19.9408		64.5	64.541	29.8276	16.6029	9.87356	51.9587		64.5	64.541	36.8563	13.9676	5.0546	38.4566		64.5
33.2	33.215	21.0025	12.0788	39.1773	28.646		33.1	33.07	17.0887	5.38916	45.8966	37.3915		33.1	33.07	16.5591	6.99507	72.7709	25.4247		33.1	33.069	12.9015	4.35714	33.2217	39.1661		33.1	33.07	19.4828	8.32512	64.2143	26.0155		65.6	65.578	32.9943	15.8353	9.57184	49.5563		65.6	65.578	34.4018	13.5588	5.07471	37.331		65.6
33.7	33.737	20.2882	12.1182	31.7389	27.6718		33.6	33.592	15.7291	4.11576	47.4384	34.4166		33.6	33.592	14.3374	7.05172	70.5665	22.0136		33.6	33.591	12.766	4.13793	32.9704	38.7549		33.6	33.592	18.1798	9.08867	56.7857	24.2756		66.6	66.619	34.2155	19.1206	8.5	59.8376		66.6	66.619	34.1378	12.6176	4.7931	34.7397		66.6
34.3	34.263	24.0813	12.7315	34.4236	32.8453		34.1	34.118	18.931	4.89409	44.899	41.4228		34.1	34.118	14.4704	7.5665	65.6724	22.2178		34.1	34.117	15.4286	4.7931	34.0419	46.8378		34.1	34.118	17.7217	9.77586	57.6429	23.6639		67.7	67.656	33.5603	16.8059	8.57759	52.5938		67.7	67.656	33.129	12.8588	7.02299	35.4037		67.7
34.8	34.785	20.7315	12.2118	36.3498	28.2765		34.6	34.64	15.803	4.41379	44.6108	34.5783		34.6	34.64	16.633	7.32512	61.2488	25.5381		34.6	34.639	12.734	4.28079	27.8842	38.6577		34.6	34.64	17.2685	8.36946	54.4163	23.0587		68.7	68.697	32.7328	18.1735	8.97414	56.8738		68.7	68.697	36.0674	14.8412	5.6523	40.8616		68.7
35.3	35.307	20.468	12.2094	34.0517	27.917		35.2	35.162	17.2537	4.91379	44.1158	37.7526		35.2	35.162	19.6429	6.96798	71.1576	30.1594		35.2	35.161	13.9039	4.69458	35.6108	42.2094		35.2	35.162	17.1995	8.18719	58.7192	22.9666		69.7	69.734	32.9655	15.7941	8.47701	49.4275		69.7	69.734	34.1848	13.5588	4.99425	37.331		69.7
35.8	35.829	19.6404	13.5567	32.133	26.7882		35.7	35.684	16.2463	4.5665	43.399	35.5484		35.7	35.684	16.2167	7.80296	65.7709	24.899		35.7	35.683	12.7414	4.16995	33.1478	38.6801		35.7	35.684	16.4187	10.101	53.6453	21.924		70.8	70.775	30.9626	14.6147	9.52874	45.7365		70.8	70.775	35.0293	14.1735	5.25862	39.0234		70.8
36.4	36.355	23.1872	10.4655	35.3325	31.6258		36.2	36.21	17.7635	4.43842	44.6552	38.8682		36.2	36.21	16.9704	7.42611	70.7365	26.0562		36.2	36.209	14.1404	4.19212	32.0345	42.9272		36.2	36.21	18.4113	8.24877	57.1133	24.5848		71.8	71.812	31.6839	17.4412	8.53448	54.5819		71.8	71.812	33.1349	12.1324	5.59483	33.4035		71.8
36.9	36.877	20.5099	10.6946	33.4236	27.9741		36.7	36.732	18.7266	4.39409	41.6034	40.9755		36.7	36.732	19.8818	10.5443	61.3473	30.5263		36.7	36.731	14.5911	4.3399	33.5739	44.2956		36.7	36.732	17.6034	7.91872	56.2512	23.506		72.9	72.853	30.6782	16.7471	8.8592	52.4097		72.9	72.853	32.3871	13.0559	5.22989	35.9462		72.9
37.4	37.399	20.0936	9.19951	34.1453	27.4064		37.3	37.254	14.8202	4.66256	44.9803	32.4279		37.3	37.254	17.3768	7.53941	70.3596	26.6802		37.3	37.253	10.9113	3.79557	33.4803	33.1245		37.3	37.254	17.9581	7.67734	62.9015	23.9796		73.9	73.894	33.7701	15.0471	7.57759	47.0896		73.9	73.89	32.8035	14.2676	5.47126	39.2825		73.9
37.9	37.925	19.9557	11.6182	34.6847	27.2182		37.8	37.776	16.3128	4.26108	44.8916	35.6939		37.8	37.776	17.101	7.10345	69.0369	26.2567		37.8	37.775	13.2143	3.92611	31.7685	40.1157		37.8	37.776	18.1601	8.36946	61.1527	24.2493		74.9	74.931	34.1063	14.6735	8.81609	45.9206		74.9	74.931	32.5982	12.5853	6.15805	34.6506		74.9
38.4	38.447	19.2882	12.0862	30.5936	26.3078		38.3	38.302	18.2143	4.55419	47.1823	39.8545		38.3	38.302	16.069	8.53202	71.0591	24.6721		38.3	38.301	12.2118	3.66502	32.5591	37.0725		38.3	38.302	16.6847	8.95813	59.2734	22.2792		76	75.972	31.9799	16.5676	9.60632	51.8482		76	75.972	34.8798	13.6412	5.0546	37.5577		76
39	38.969	19.9951	9.81773	32.234	27.272		38.8	38.824	18.6084	4.70443	42.8202	40.7168		38.8	38.824	17.6158	8.35468	71.3202	27.0471		38.8	38.823	12.968	3.85222	32.0099	39.368		38.8	38.824	16.303	9.02217	56.8177	21.7694		77	77.009	28.4713	17.65	9.08333	55.2354		77	77.009	34.9765	13.9676	5.80172	38.4566		77
39.5	39.491	19.6872	12.3522	35.4926	26.8521		39.3	39.346	17.8867	4.18473	44.8227	39.1377		39.3	39.346	17.8276	8.2931	72.8818	27.3723		39.3	39.345	10.9877	3.96059	32.968	33.3563		39.3	39.346	15.931	8.50493	54.6379	21.2728		78.1	78.05	30.9368	16.0618	8.68966	50.2651		78.1	78.05	34.2522	15.8382	5.67529	43.6068		78
40	40.017	20.2759	11.399	32.0419	27.655		39.9	39.872	17.4655	4.24138	41.5764	38.2161		39.9	39.872	19.2266	8.56404	80.2069	29.5203		39.9	39.871	12.7266	4.25616	31.1946	38.6352		39.9	39.872	18.4163	9.08621	55.1158	24.5914		79.1	79.087	31.592	18.3824	8.69828	57.5273		79.1	79.087	34.8387	13.2588	4.9454	36.505		79.1
40.5	40.539	19.7857	13.4655	35.234	26.9864		40.4	40.394	15.9532	5.85714	44.5517	34.907		40.4	40.394	16.8744	7.5197	66.4236	25.9088		40.4	40.393	12.4778	4.55419	32.7094	37.88		40.4	40.394	17.6527	8.87931	55.8547	23.5718		80.1	80.128	31.0086	16.3765	9.02011	51.25		80.1	80.128	34.8446	12.8588	5.86494	35.4037		80.1
41.1	41.061	22.0443	12.3103	29.8768	30.0671		40.9	40.916	14.9286	5.42365	43.7586	32.665		40.9	40.916	16.7808	7.14532	63.7094	25.765		40.9	40.915	11.4113	4.39409	33.3399	34.6424		40.9	40.916	16.7882	8.19951	57.6601	22.4174		81.2	81.165	32.7701	16.2	8.96264	50.6977		81.2	81.165	36.3167	13.8882	5.57471	38.2379		81.2
41.6	41.583	18.7906	12.8571	36.4236	25.6292		41.4	41.438	15.8054	4.80049	39.569	34.5837		41.4	41.438	17.0099	7.367	72.2389	26.1168		41.4	41.437	12.2291	4.85961	30.8498	37.1248		41.4	41.438	19.3498	9.31527	54.9828	25.8379		82.2	82.206	31.3764	17.4147	9.09195	54.4991		82.2	82.206	35.6217	14.5	5.51149	39.9223		82.2
42.1	42.109	20.7266	11.9778	31.3103	28.2698		42	41.964	15.7389	5.61084	42.3227	34.4382		42	41.964	18.9828	8.01232	77.7512	29.1459		42	41.963	11.0911	3.77094	33.9138	33.6703		42	41.964	19.2635	8.96059	54.0197	25.7227		83.2	83.243	33.1868	16.9765	9.76437	53.1276		83.2	83.243	35.3167	14.2971	5.82759	39.3635		83.2
42.6	42.631	19.8103	11.2488	34.3448	27.02		42.5	42.486	16.6281	4.45074	45.5714	36.3837		42.5	42.486	18.564	6.55419	71.9631	28.503		42.5	42.485	12.0123	4.11084	33.7414	36.4668		42.5	42.486	18.9729	7.70197	60.5862	25.3346		84.3	84.284	32.5259	16.7441	8.53161	52.4005		84.3	84.284	34.9413	14.2588	5.69253	39.2582		84.3
43.2	43.153	21.1429	14.0887	34.0714	28.8375		43	43.008	15.3892	5.18719	41.7192	33.6729		43	43.008	16.2635	7.77586	67.9729	24.9709		43	43.007	12.2118	4.07635	35.569	37.0725		43	43.008	17.1207	8	56.564	22.8614		85.3	85.321	33.658	16.9059	9.1523	52.9067		85.3	85.321	36.6862	13.9412	5.38218	38.3837		85.3
43.7	43.675	20.8793	14.4015	32.6773	28.478		43.5	43.53	17.8276	4.79064	43.4631	39.0084		43.5	43.53	17.3645	8.59852	71.1429	26.6613		43.5	43.529	11.3153	4.02709	32.3571	34.3507		43.5	43.53	14.936	9.41872	52.5542	19.9441		86.4	86.362	31.9397	18.6853	8.82184	58.4754		86.4	86.362	36.5132	12.8706	5.72989	35.4361		86.4
44.2	44.201	19.5764	13.4852	32.5443	26.7009		44.1	44.056	17.3276	4.76355	42.5369	37.9143		44.1	44.056	17.8251	7.06897	70.1798	27.3685		44.1	44.055	10.8448	4.5	32.6576	32.9226		44.1	44.056	18.4951	7.60345	49.9778	24.6966		87.4	87.399	32.773	14.9235	9.20115	46.703		87.4	87.399	37.0147	14.5441	6.06897	40.0437		87.4
44.7	44.723	18.601	15.1133	30.766	25.3705		44.6	44.578	16.298	4.80296	41.5788	35.6615		44.6	44.578	14.9433	7.52709	69.4187	22.9439		44.6	44.577	14.766	5.1601	29.1552	44.8265		44.6	44.578	17.165	8.62069	55.5394	22.9206		88.4	88.44	29.6207	15.7382	8.98276	49.2526		88.4	88.44	36.0117	15.3794	5.00287	42.3435		88.4
45.2	45.245	19.1429	12.165	30.6256	26.1096		45.1	45.1	16.5172	4.69951	44.9581	36.1412		45.1	45.1	17.3645	7.5197	69.3177	26.6613		45.1	45.099	12.9286	4.42118	31.3325	39.2484		45.1	45.1	15.4926	10.0739	60.0887	20.6874		89.5	89.477	31.1782	16.4912	9.42241	51.6089		89.5	89.477	34.1701	14.3412	6.25287	39.485		89.5
45.8	45.767	18.9384	11.7734	31.9975	25.8308		45.6	45.622	16.7685	5.53448	42.5123	36.6909		45.6	45.622	16.7611	6.33005	69.3744	25.7348		45.6	45.621	13.5911	4.4532	35.2734	41.2598		45.6	45.622	17.9015	10.5936	56.133	23.904		90.5	90.518	32.6753	17.0118	8.14943	53.2381		90.5	90.518	37.4428	14.7059	5.72414	40.4891		90.5
46.3	46.293	19.431	12.899	33.9631	26.5027		46.1	46.148	16.8793	3.71429	42.0714	36.9334		46.1	46.148	18.1773	6.26108	72.0591	27.9093		46.1	46.147	13.5148	4.92365	32.468	41.028		46.1	46.148	16.5936	10.0394	53.3202	22.1575		91.6	91.555	30.2241	16.6647	7.78161	52.152		91.6	91.555	34.346	12.4088	5.95977	34.1647		91.6
46.8	46.815	18.9384	13.2365	30.9384	25.8308		46.7	46.67	15.5369	5.7734	44.2611	33.9962		46.7	46.67	16.4483	7.05172	74.335	25.2545		46.7	46.669	13.0369	5.00246	28.2685	39.5774		46.7	46.67	17.4581	8.51232	54.9507	23.312		92.6	92.596	30.6753	16.8853	9.58908	52.8423		92.6	92.596	33.3636	14.2618	6.46264	39.2663		92.6
47.3	47.337	19.5345	11.7488	27.4532	26.6438		47.2	47.192	17.7315	5.26108	46.8374	38.7982		47.2	47.192	17.1453	7.9803	68.2463	26.3247		47.2	47.191	13.4039	4.33251	32.4828	40.6915		47.2	47.192	19.766	8.04187	54.9163	26.3937		93.6	93.633	33.2069	16.7941	9.47126	52.557		93.6	93.633	35.085	13.5235	5.95402	37.2338		93.6
47.9	47.859	19.367	11.9236	34.4163	26.4153		47.7	47.714	18.9236	4.62808	43.1897	41.4066		47.7	47.714	17.0271	6.97783	69.9507	26.1432		47.7	47.713	13.0813	3.9803	28.165	39.712		47.7	47.714	15.6749	7.71182	52.0837	20.9308		94.7	94.674	31.3506	19.7824	9.04598	61.9086		94.7	94.674	33.3871	15.1382	5.84483	41.6795		94.7
48.4	48.385	18.133	13.1527	29.5345	24.7323		48.2	48.24	18.0887	4.31034	46.0222	39.5796		48.2	48.24	17.4261	7.12315	70.9828	26.7559		48.2	48.239	12.3941	3.7931	30.67	37.6258		48.2	48.24	16.2537	9.31527	53.9951	21.7037		95.7	95.711	31.1408	16.0471	9.16954	50.2191		95.7	95.711	34.2522	15.4029	5.56897	42.4083		95.7
48.9	48.907	19.4138	13.936	31.6232	26.4792		48.8	48.762	17.8276	5.13793	42.5788	39.0084		48.8	48.762	16.4483	6.51478	72.0739	25.2545		48.8	48.761	12.5985	4.25123	32.734	38.2464		48.8	48.762	18.1576	8.44335	46.1133	24.246		96.8	96.752	31.9339	17.7765	7.78161	55.6312		96.8	96.752	34.3402	14.5029	6.02874	39.9304		96.8
49.4	49.429	19.0419	12.3325	30.7537	25.9719		49.3	49.284	16.7143	4.59852	45.4606	36.5724		49.3	49.284	15.5788	6.74877	69.5099	23.9196		49.3	49.283	13.5025	3.94089	32.7537	40.9906		49.3	49.284	18.5468	8.12315	53.3498	24.7657		97.8	97.789	31.8305	18.5059	7.88506	57.9139		97.8	97.789	33.5748	14.1853	5.55747	39.0558		97.8
50	49.955	20.8768	12.633	28.2365	28.4747		49.8	49.806	17.3276	4.82759	49.6453	37.9143		49.8	49.806	19.798	6.96552	68.7488	30.3977		49.8	49.809	12.4212	4.21675	29.734	37.7081		49.8	49.806	16.6847	10.1182	54.8842	22.2792		98.8	98.83	27.8448	14.6382	8.53161	45.8102		98.8	98.83	34.5367	13.5735	6.06897	37.3714		98.8
50.5	50.477	17.3916	12.7241	32.8842	23.7211		50.3	50.332	17.7635	4.64039	43.4384	38.8682		50.3	50.332	19.0369	7.92365	70.0468	29.2291		50.3	50.331	12.0862	4.55419	32.5567	36.6911		50.3	50.332	18.1207	7.83251	52.8645	24.1967		99.9	99.867	30.1034	18.2735	7.38793	57.1868		99.9	99.867	34.3196	13.45	6.15805	37.0313		99.9
51	50.999	19.5961	13.6182	32.5	26.7278		50.9	50.854	18.1798	4.85961	43.0788	39.779		50.9	50.854	19	8.12315	67.7709	29.1724		50.9	50.853	14.1724	3.88177	30.6995	43.0244		50.9	50.854	16.298	8.34729	50.0271	21.7629		100.9	100.908	30.5603	18.6471	9.97126	58.3557		100.9	100.908	33.6012	14.2412	5.72126	39.2097		100.9
51.5	51.521	19.5049	14.0961	30.1576	26.6035		51.4	51.376	15.8424	4.37438	45.069	34.6645		51.4	51.376	15.0345	7.48276	63.5936	23.0838		51.4	51.375	13.8079	5.10591	30.7488	41.9178		51.4	51.376	17.3153	9.04187	51.4778	23.1212		101.9	101.949	33.477	15.7735	8.02011	49.3631		101.9	101.945	33.3284	14.0529	5.9569	38.6914		101.9
52	52.047	20.5443	12.6921	28.3128	28.0212		51.9	51.902	15.9015	5.58867	45.1626	34.7939		51.9	51.902	18.6379	8.10591	64.4212	28.6165		51.9	51.901	13.4655	4.91626	32.3202	40.8784		51.9	51.902	18.17	9.53941	50.5345	24.2625		103	102.986	31.6092	16.0735	8.94828	50.3019		103	102.986	32.9296	12.7941	6.54598	35.2255		103
52.6	52.569	20.8399	12.3522	28.2512	28.4243		52.4	52.424	18.0419	4.82512	41.8842	39.4772		52.4	52.424	17.133	7.367	77.0025	26.3058		52.4	52.423	14.0049	4.46305	32.3842	42.516		52.4	52.424	18.3645	9.71675	57.5394	24.5223		104	104.027	30.6236	16.5412	9.41092	51.7654		104	104.027	34.0381	14.3559	6.07759	39.5255		104
53.1	53.091	19.5099	12.7931	30.1084	26.6102		52.9	52.946	17.3251	5.14532	38.6355	37.9089		52.9	52.946	17.4286	7.57882	68.234	26.7596		52.9	52.945	12.4975	5.18473	29.6429	37.9399		52.9	52.946	14.3251	8.78818	51.7562	19.1284		105.1	105.064	30.7443	17.7059	7.83333	55.4103		105.1	105.064	32.8563	14.2647	6.33333	39.2744		105.1
53.6	53.613	17.7783	12.8719	31.5345	24.2485		53.5	53.468	17.6404	3.98276	44.0862	38.5988		53.5	53.468	17.4212	8.60837	71.8695	26.7483		53.5	53.467	14.5123	4.18966	29.7143	44.0563		53.5	53.468	17.7118	9.56404	51.7833	23.6507		106.1	106.105	29.5374	16.8824	9.61494	52.8331		106.1	106.105	31.8915	14.1676	6.72126	39.0072		106.1
54.1	54.139	21.1355	11.9409	31.2192	28.8274		54	53.994	18.2833	4.94581	42.3374	40.0054		54	53.994	15.3867	8.31034	62.1502	23.6246		54	53.993	13.8867	4.45567	32.3374	42.1571		54	53.994	16.8793	10.2143	53.8547	22.5391		107.1	107.142	31.5603	16.9853	9.08908	53.1553		107.1	107.142	35.6158	15.1294	6.65517	41.6552		107.1
54.7	54.661	19.8916	14.2808	31.2709	27.1309		54.5	54.516	17.5074	4.77586	45.7611	38.3077		54.5	54.516	18.9409	7.69951	66.298	29.0816		54.5	54.515	11.5123	4.34483	33.3547	34.9489		54.5	54.516	15.7512	10.2438	55.1108	21.0327		108.2	108.183	30.9885	16.5941	10.2672	51.9311		108.2	108.183	32.868	13.7118	6.22701	37.752		108.2
55.2	55.183	19.6626	14.3399	29.8892	26.8185		55	55.038	17.6527	4.4335	39.5172	38.6257		55	55.038	15.5369	6.44828	69.4877	23.8553		55	55.037	14.1897	4.88424	30.2562	43.0768		55	55.038	17.7562	7.20443	48.2167	23.7099		109.2	109.22	30.0977	17.7353	8.48851	55.5024		109.2	109.22	33.6979	13.8618	7.32759	38.165		109.2
55.7	55.705	19.1207	12.6379	32.3645	26.0794		55.6	55.56	17.2512	4.367	42.6995	37.7472		55.6	55.56	20.2143	6.24138	64.6773	31.0368		55.6	55.559	12.665	4.18719	25.7167	38.4483		55.6	55.56	16.5985	8.58128	46.1773	22.1641		110.3	110.261	27.7471	16.9647	8.66379	53.0908		110.3	110.261	33.566	14.2353	6.76437	39.1935		110.3
56.2	56.231	18.9286	11.9828	29.1084	25.8174		56.1	56.086	17.2635	5.04187	42.6108	37.7742		56.1	56.086	19.2537	7.87685	68.665	29.5619		56.1	56.085	14.7143	4.6601	31.1773	44.6694		56.1	56.086	16.2635	9.14532	44.9631	21.7168		111.3	111.298	30.5086	18.2735	8.75862	57.1868		111.3	111.298	33.1232	14.3794	6.8908	39.5903		111.3
56.8	56.753	19.6256	11.6478	29.1502	26.7681		56.6	56.608	17.234	4.52956	44.83	37.7095		56.6	56.608	18.6897	6.85222	67.6207	28.6959		56.6	56.607	13.3818	4.62315	31.367	40.6242		56.6	56.608	16.1724	9.06897	50.6158	21.5951		112.3	112.339	30.8879	18.3029	9.22701	57.2788		112.3	112.339	32.2375	13.5382	7.11207	37.2743		112.3
57.3	57.275	20.7759	13.4163	30.9926	28.3369		57.1	57.13	16.6256	4.50739	41.702	36.3783		57.1	57.13	18.266	8.32266	64.3276	28.0454		57.1	57.129	14.1133	5.26847	31.9015	42.845		57.1	57.13	16.4778	9.20443	55.2266	22.003		113.4	113.376	28.931	17.2824	7.83046	54.0849		113.4	113.376	32.8856	13.7765	6.32471	37.9302		113.4
57.8	57.797	21.7118	13.532	27.4335	29.6135		57.7	57.652	16.9975	4.70443	42.7857	37.1921		57.7	57.652	16.3202	6.85222	68.2266	25.0579		57.7	57.651	13.9212	4.36946	29.5345	42.2617		57.7	57.652	17.4458	10.032	49.4631	23.2955		114.4	114.417	27.9943	17.5059	8.87069	54.7844		114.4	114.417	31.1349	13.8265	7.60632	38.0679		114.4
58.3	58.323	20.8916	13.2463	31.1995	28.4948		58.2	58.178	15.0148	5.88916	39.4828	32.8537		58.2	58.178	18.8325	7.62069	66.5443	28.9152		58.2	58.177	12.8399	4.60345	29.6232	38.9792		58.2	58.178	16.8498	8.98276	55.7734	22.4996		115.5	115.454	25.7385	17.8441	8.63218	55.8429		115.5	115.454	30.3255	14.1588	6.24138	38.9829		115.5
58.8	58.845	22.1749	13.7488	33.0665	30.2451		58.7	58.7	15.633	4.94581	43.6921	34.2064		58.7	58.7	19.4286	7.01478	65.0394	29.8304		58.7	58.699	15.2488	4.47044	29.1897	46.292		58.7	58.7	16.1355	9.35468	50.2759	21.5458		116.5	116.495	27.8448	17.0912	8.62931	53.4866		116.5	116.495	30.61	13.8	7.25575	37.995		116.5
59.4	59.367	17.9138	13.968	29.7685	24.4333		59.2	59.222	21.0714	5.2069	46.17	46.1062		59.2	59.222	17.8498	7.87192	67.431	27.4063		59.2	59.221	11.298	4.39409	28.9163	34.2984		59.2	59.222	18.1232	9.25862	46.1084	24.2		117.5	117.532	29.0603	18.8441	8.81322	58.9724		117.5	117.532	30.9472	11.8471	6.86207	32.618		117.5
59.9	59.889	20.8448	13.0074	27.6453	28.431		59.7	59.744	15.2315	4.73153	38.3374	33.3279		59.7	59.744	18.9236	7.93596	63.2069	29.0552		59.7	59.743	12.83	4.55911	28.9286	38.9493		59.7	59.744	16.4828	8.49261	51.8424	22.0095		118.6	118.573	30.8563	17.5088	9.04598	54.7936		118.6	118.573	30.0381	14.6882	8.03736	40.4405		118.6
60.4	60.415	18.8005	14.0493	31.5	25.6427		60.3	60.27	15.8424	5.39409	39.6084	34.6645		60.3	60.27	18.9951	7.37931	65.3571	29.1648		60.3	60.269	12.0123	5.02217	27.1995	36.4668		60.3	60.27	16.6133	8.90887	51.3744	22.1839		119.6	119.61	29.9397	16.2588	8.0546	50.8818		119.6	119.61	31.2786	13.4088	7.62069	36.918		119.6
[truncated: 47 more columns]

## Sheet: Summary
Summary of ENP-GFP6_S514E/S553E measurements																						Summary of ENP-GFP6_S514A/S553A measurements																											Summary of ENP-GFP measurements
		Biological replicates																						Biological replicate
	time (s, rounded)	1	2	3	4	5	6	7	8	9	10	11	12	13	14	15		Mean	Standard deviation				time (s, rounded)	1	2	3	4	5	6	7	8	9	10	11	12	13	14	15	16	17			Mean	Standard deviation
-6.5	-6.5						98.0174	103.158	111.764	110.26	103.46	108.501	104.506	104.421	110.881	103.499	0	105.847	4.35187			-6.5	-6.5						100.937	109.803	104.052	105.931	105.814	112.15	105.266	105.937	106.248	110.719	105.822	105.733	0		106.534	3.03476					0
-6	-6																					-6	-6
-5.5	-5.5						97.2442	99.3279	103.846	106.566	106.359	97.2175	101.263	96.6993	103.211	100.268	1	101.2	3.69076			-5.5	-5.5						99.469	106.646	103.102	103.401	97.4514	101.086	100.002	97.8939	101.961	104.11	102.228	98.4308	1		101.315	2.78252
-4.9	-4.9																					-4.9	-4.9
-4.4	-4.4						98.9838	99.093	95.5835	87.0025	97.264	98.9843	92.0546	99.5285	98.2956	99.5764	2.1	96.6366	4.1113			-4.4	-4.4						102.556	97.4278	103.707	99.9804	96.2521	91.4192	97.9753	97.6348	95.6762	98.9866	94.4348	99.2222	2.1		97.9394	3.3657
-3.1	-3.1						98.5512	98.672	92.8255	99.7145	94.1285	99.1209	100.574	98.5854	94.4606	101.15	3.1	97.7783	2.89912			-3.2	-3.2						96.1555	94.4679	97.7388	98.9871	99.622	97.1774	97.6375	98.0954	102.031	91.3298	94.1058	96.3101	3.1		96.9715	2.80313					2.6
-2.6	-2.6	104.385	98.0329	105.22	110.679	101.608												103.985	4.67898			-2.6	-2.6	103.93	109.521	104.829	101.938	104.449															104.934	2.79605
-2.1	-2.1	105.127	105.734	103.639	107.262	102.371	107.203	99.749	95.9818	96.4568	98.7888	96.1762	101.603	100.766	93.1514	95.5066	4.2	100.634	4.5648			-2.1	-2.1	100.793	102.424	100.834	98.8517	97.4946	100.883	91.6552	91.3996	91.7003	100.86	98.1673	99.1191	100.439	94.0847	94.8543	103.409	100.304	4.2		98.0749	3.8996
-1.5	-1.5	102.161	102.862	104.002	94.1767	97.7668												100.194	4.11049			-1.6	-1.6	103.218	96.1224	97.5551	97.6558	99.9418															98.8987	2.77519
-1	-1	91.7835	99.8114	93.9159	93.5261	98.8653												95.5804	3.53903			-1.1	-1.1	99.2769	96.2867	100.763	101.893	95.9435															98.8326	2.65126
-0.5	-0.5	96.5438	93.5597	93.2239	94.3561	99.3883												95.4143	2.57028			-0.6	-0.6	92.7823	95.6457	96.019	99.6614	102.171															97.2558	3.67686
0	0	14.7614	17.0412	13.8109	20.0616	10.37	23.9682	22.7306	16.8861	18.1696	16.6545	15.2612	12.7169	16.6686	12.4436	7.57561	6.4	15.9413	4.35607			0	0	11.719	18.803	12.1534	17.6801	18.5016	20.1399	17.4897	16.6075	17.3619	21.3727	17.4048	14.5099	17.0824	18.2036	14.9864	17.5357	15.1974	6.4		16.8676	2.52444					5.3
0.6	0.6	19.8073	22.7701	15.6791	23.4563	12.5341												18.8494	4.67565			0.5	0.5	15.1822	15.404	14.1457	15.6211	17.3604															15.5427	1.16307
1.1	1.1	21.8532	22.3713	15.5052	25.9537	14.297	27.7696	25.3867	20.8331	18.4383	24.8797	15.5685	14.3428	18.4722	16.3095	9.95862	7.4	19.4626	5.19377			1	1	14.4709	20.0555	11.38	17.2527	19.5127	14.6894	19.0065	17.0986	19.5801	22.9436	17.9988	18.6755	21.6883	24.8019	17.1273	18.2189	15.9084	7.4		18.2594	3.23495
1.6	1.6	21.0369	25.0445	16.9763	27.0828	16.938												21.4157	4.61481			1.5	1.5	18.5014	18.4612	16.0774	17.8527	17.3987															17.6583	0.994975
2.1	2.1	19.2664	23.5193	20.308	23.4114	16.9479	29.6933	25.4676	22.4143	22.2334	21.2611	14.6466	15.3964	21.7376	16.9147	10.5225	8.4	20.2494	4.79222			2.1	2.1	15.9993	19.066	12.827	15.6746	21.2974	18.5533	18.5451	18.1947	20.2615	25.1467	21.5906	16.6535	19.6387	23.3266	17.6788	21.0446	15.2283	8.4		18.8663	3.11318
2.7	2.7	24.4467	25.2924	17.2599	28.0773	16.3394												22.2831	5.19301			2.6	2.6	16.0543	19.9963	14.1457	17.9267	18.8195															17.3885	2.31484					8
3.2	3.2	23.6539	24.9097	15.9514	30.7392	17.9313	28.5612	25.8321	22.885	23.9295	24.0637	12.8371	14.7244	25.5216	15.8896	10.5862	9.5	21.2011	6.06244			3.1	3.1	13.277	19.9437	15.1721	16.0732	21.3663	19.8916	19.3795	19.2258	24.0564	22.7024	21.9526	18.7025	25.0967	27.6597	20.6425	21.6097	19.5625	9.5		20.3714	3.54915
3.7	3.7	26.2776	24.4355	19.5592	26.9856	19.3784												23.3272	3.64376			3.6	3.6	14.6784	22.4289	14.83	20.5487	22.4272															18.9826	3.9359
4.2	4.2	26.3582	25.5672	16.4998	25.8416	18.2898	33.2738	29.3708	24.5628	22.351	22.2489	15.8587	16.6075	23.5294	15.587	11.0128	10.5	21.7973	6.02992			4.1	4.1	17.5531	17.2252	16.5657	18.7199	23.691	18.8447	19.2077	19.0176	19.4999	25.4204	20.7252	18.4233	22.3101	27.7991	21.9513	24.2497	17.3738	10.5		20.5046	3.22987
4.7	4.7	26.8084	28.9895	19.7294	29.0792	19.658												24.8529	4.79675			4.7	4.7	19.5133	19.2205	17.4781	19.5788	21.5808															19.4743	1.45765
5.3	5.3	27.1175	24.9636	16.9914	30.4551	20.5591	32.9793	29.2979	27.8096	20.8396	24.4932	12.9908	17.1052	23.7062	18.6253	13.7881	11.5	22.7815	6.13211			5.2	5.2	17.1085	20.3612	17.2785	19.2336	23.6144	23.2051	19.571	19.7885	20.217	22.7285	19.4185	20.1526	23.6228	22.8852	18.7166	23.0098	18.9689	11.5		20.5812	2.17052					10.5
5.8	5.8	24.3426	28.2188	16.1292	33.431	19.2567												24.2757	6.90886			5.7	5.7	18.1035	18.9247	17.9343	20.8118	22.6914															19.6931	2.02806
6.3	6.3	25.9349	24.2414	20.8601	31.2327	18.5266	38.9161	29.0712	25.3111	18.7573	28.9172	17.6084	17.5034	26.948	20.4471	13.5037	12.6	23.852	6.61026			6.2	6.2	17.5192	20.7951	16.7047	18.0952	18.0919	20.9709	22.1088	20.3772	21.7537	21.5552	23.7966	20.8551	22.3447	25.1272	18.8942	22.3772	17.4356	12.6		20.5178	2.39484
6.8	6.8	27.2586	33.0207	19.9676	29.4157	19.6547												25.8635	5.89707			6.8	6.8	20.7834	21.2488	17.6777	22.2954	20.7114															20.5433	1.7223
7.4	7.4	23.16	24.5971	21.624	30.2382	21.0327	36.4861	26.3908	27.9605	22.5525	23.7093	17.0621	15.6369	24.3782	22.201	10.753	13.6	23.1855	6.09977			7.3	7.3	20.2669	19.9634	16.4267	18.6993	27.808	17.7546	25.27	20.0714	18.9743	25.2379	21.6924	18.8106	23.9049	31.2957	21.4371	24.4943	19.2224	13.6		21.843	3.94537					12.6
7.9	7.9	22.1253	30.0404	20.1038	24.0321	17.8392												22.8281	4.64415			7.8	7.8	17.6631	19.0299	17.4246	18.0212	21.3012															18.688	1.58404					13.2
8.4	8.4	27.4299	30.5362	18.6138	32.6459	18.2733	34.6913	27.9942	31.5212	24.131	28.23	18.1291	19.1791	26.1818	20.4471	11.6355	14.7	24.6426	6.64163			8.3	8.3	17.8833	19.2337	18.7611	19.7925	25.1271	20.4529	22.5113	18.4419	22.1011	24.195	20.974	20.4408	18.8038	24.2095	20.7827	23.7183	21.7327	14.7		21.1272	2.23636					13.6
8.9	8.9	23.5094	36.2759	21.5219	30.6345	20.4111												26.4706	6.77234			8.9	8.9	17.1509	19.1022	19.4347	19.8953	22.9748															19.7116	2.10284					14.2
9.5	9.5	27.8498	33.592	21.9757	31.5916	21.3485	36.4401	28.2857	31.5755	22.8044	27.9078	16.6183	18.026	27.2427	20.3174	12.2583	15.7	25.1889	6.83333			9.4	9.4	21.2576	21.2849	14.8585	20.0967	22.3084	23.2159	23.4243	24.1891	22.0432	28.0146	21.6528	20.5399	24.7225	28.2289	21.6615	26.2994	20.5641	15.7		22.6095	3.19243					14.7
10	10	25.0514	28.3374	20.0244	30.8364	23.0488	36.8543	28.7392	28.3709	22.3006	27.7145	20.1519	16.2591	28.8577	19.7493	11.2041	16.7	24.5	6.4544			9.9	9.9	18.2686	18.8359	18.2265	20.8529	24.9931															20.2354	2.86703
10.5	10.5	30.2048	33.2579	20.7164	27.3969	24.2164												27.1585	4.91669			10.4	10.4	26.0544	22.1955	18.7754	20.1871	24.794	22.7842	19.5612	21.8636	21.9986	26.1178	24.5942	19.4726	23.951	28.3567	19.5206	25.9367	20.5827	16.7		22.7498	2.88243					15.7
11	11	29.2877	27.6421	18.3566	29.6101	19.8717	38.5295	30.7312	29.934	27.9429	24.3536	17.6596	15.0065	26.2289	22.6332	10.9442	17.8	24.5821	7.18222			10.9	10.9	18.9163	23.4644	18.672	19.8747	25.5025															21.286	3.03989
11.5	11.5	27.3089	32.3471	23.5792	34.8368	20.5229												27.719	5.94077			11.5	11.5	20.703	17.0838	22.0115	19.4473	19.8727	24.1009	23.6305	22.3905	24.3281	26.0266	23.4855	21.0848	24.308	28.043	21.0258	27.1681	19.5811	17.8		22.6054	2.93599					16.7
12.1	12.1	27.2686	30.5093	22.3879	33.9171	23.8316	30.4849	30.0024	27.87	23.5936	24.1388	20.536	18.0011	28.0561	23.2199	13.6949	18.8	25.1675	5.33231			12	12	20.377	20.0588	19.1639	20.6104	25.3148															21.105	2.41659
12.6	12.6	28.5788	33.7375	18.3717	32.4141	23.2166												27.2638	6.43454			12.5	12.5	18.5311	20.2034	18.2444	21.7652	25.7591	19.9888	21.0927	22.5271	22.6935	26.698	21.7263	20.7875	23.1968	28.438	22.1663	24.7896	20.7063	18.8		22.3126	2.77822					17.8
13.1	13.1	26.9092	32.7728	20.3987	29.3335	19.5691	36.3021	30.4559	28.7149	24.534	27.6823	21.4834	19.5607	29.1288	24.5723	11.5179	19.9	25.529	6.26199			13	13	20.559	18.9641	18.3228	20.3309	25.782															20.7918	2.94133					18.4
13.6	13.6	28.7199	34.007	17.9217	29.9317	24.5321												27.0225	6.10643			13.6	13.6	16.5751	19.5986	18.3192	22.4146	25.4642	23.0756	21.775	20.53	24.1277	24.7165	26.5909	21.3009	27.0543	28.984	20.6892	25.9873	20.8485	19.9		22.8266	3.34857					18.8
14.2	14.2	26.627	32.1854	23.5187	32.13	24.1868	41.567	29.5004	32.4506	21.6793	27.8863	18.4961	15.8443	26.8773	26.5485	12.8957	20.9	26.1596	7.25038			14.1	14.1	20.0002	18.6716	19.1781	22.3899	25.0276															21.0535	2.64005					19.5
14.7	14.7	25.0884	31.8351	21.8925	29.0344	23.1672												26.2035	4.14655			14.6	14.6	24.1069	20.5814	16.6619	19.3898	24.8246	19.3412	23.709	23.1548	22.8538	25.9158	25.0127	23.6067	25.4882	30.5871	21.1193	24.7389	19.3647	20.9		22.9681	3.29753					19.9
15.2	15.2	24.2989	35.3813	21.1324	34.5078	23.5027	37.02	29.8081	32.8972	28.3459	27.4354	15.466	15.0314	31.2861	24.9799	15.1757	21.9	26.4179	7.3635			15.1	15.1	20.9909	21.5972	18.9001	20.3145	24.4761															21.2558	2.06108					20.5
15.7	15.7	24.1343	31.2584	20.8412	30.9411	22.2003												25.8751	4.91221			15.7	15.7	21.6767	20.2823	18.6507	18.9213	26.9731	20.3773	22.3395	21.7107	23.3126	27.0434	22.8407	20.7515	21.5386	28.6239	23.0358	25.5824	20.0757	21.9		22.5727	2.9247					20.9
16.3	16.3	25.2798	31.9914	21.6203	35.2181	22.8318	43.0581	30.6745	35.5587	22.3342	27.0166	18.9143	19.9257	29.3057	24.5785	12.9496	23	26.7505	7.70526			16.2	16.2	21.4904	19.329	19.2815	21.9378	28.8727															22.1823	3.93241					21.6
16.8	16.8	26.3112	35.5861	25.1562	35.1658	22.9831												29.0405	5.90748			16.7	16.7	19.8224	21.3079	17.1288	18.3623	26.5518	23.0216	21.7799	24.0721	27.5974	28.0798	22.0884	22.5168	25.1716	23.6751	23.0638	24.4353	18.9628	23		22.8022	3.11316					21.9
17.3	17.3	27.8465	36.3029	21.8056	36.8183	22.7561	41.3553	30.4478	35.2569	27.2208	25.0945	13.6224	16.0517	31.6162	27.0734	15.0188	24	27.2191	8.37273			17.2	17.2	16.0755	19.5262	20.3685	20.3268	27.2259															20.7046	4.04968					22.6
17.8	17.8	23.1231	37.7957	22.8493	33.2591	23.9862												28.2027	6.889			17.7	17.7	23.2305	18.2574	20.2367	17.8034	27.8846	22.6978	25.3436	24.5632	21.4018	27.4215	23.3215	20.2607	24.3655	27.044	24.5597	23.6087	21.6399	24		23.1553	2.97116					23
18.3	18.3	29.4892	34.9448	20.3874	34.8143	22.8318	42.8095	28.8363	35.0276	27.288	27.983	17.2243	19.9174	31.5337	25.9433	13.8567	25.1	27.5258	7.77487			18.3	18.3	19.2042	21.9226	18.5687	18.3254	29.2442															21.453	4.58479					23.7
18.9	18.9	28.394	32.5842	23.5149	38.209	22.6213												29.0647	6.49564			18.8	18.8	20.3685	19.6479	20.062	17.8322	27.1952	24.9428	21.829	22.088	26.0563	26.8414	24.1812	21.7378	27.3018	30.1689	22.6992	23.3388	21.8563	25.1		23.4204	3.28414					24
19.4	19.4	26.6841	40.3395	21.295	31.8384	22.9798	33.6052	30.1887	32.2032	26.7506	26.7159	20.0154	18.3993	27.4549	27.8948	15.4356	26.1	26.7867	6.48069			19.3	19.3	20.6141	21.2685	19.2031	19.2665	26.9157															21.4536	3.17889					24.7
19.9	19.9	25.3168	36.0226	20.5689	30.5224	25.1801												27.5222	5.91515			19.8	19.8	22.2737	23.2606	18.3228	19.2912	26.4982	25.4825	24.249	23.5386	22.7959	29.5594	23.576	24.4308	27.2558	29.53	26.4014	30.7782	19.2966	26.1		24.5024	3.62361					25.1
20.4	20.4	27.9708	34.5136	21.885	35.9135	25.7622	40.0943	30.7636	32.1066	29.9412	27.6179	20.8433	18.391	31.1682	24.066	17.4018	27.1	27.8959	6.56486			20.4	20.4	22.3245	22.4157	22.4713	21.494	30.6765															23.8764	3.82209					25.7
21	21	31.4008	31.889	20.7694	36.3322	24.1145												28.9012	6.31337			20.9	20.9	21.4227	21.9818	18.6186	21.1077	26.2569	21.8452	23.3016	23.6362	25.2635	26.4372	26.506	23.6607	25.2291	27.439	23.2789	26.9404	20.1746	27.1		23.7118	2.59873					26.1
21.5	21.5	25.7099	34.3789	21.5787	33.3189	20.2532	39.4592	32.9743	35.5466	25.508	29.4004	19.324	19.1293	33.4551	28.1541	13.7881	28.2	27.4652	7.45502			21.4	21.4	20.6056	21.377	19.5238	21.9296	29.5659															22.6004	3.99715					26.8
22	22	27.9943	35.2358	21.208	34.0816	22.8449												28.2729	6.35758			21.9	21.9	22.6124	22.6064	20.5574	24.2557	29.068	27.2093	22.4818	22.8068	26.5151	27.2976	29.0967	23.2284	29.34	29.5881	21.4558	29.0659	18.8453	28.2		25.0606	3.52308					27.1
22.5	22.5	29.7009	32.0183	23.7116	32.631	24.0487	39.5696	36.7965	40.2177	35.0966	27.1991	22.3028	17.014	33.6673	26.882	16.7007	29.2	29.1704	7.4625			22.5	22.5	24.217	20.0325	20.0157	21.0008	29.1101															22.8752	3.88734					27.8
23.1	23.1	28.9148	38.4263	22.9666	30.141	23.3909												28.7679	6.28012			23	23	21.1771	19.9667	20.0014	20.5241	29.359	25.3637	26.8408	23.2459	26.132	26.913	25.584	24.7415	28.8276	29.3209	24.2605	30.4745	22.5364	29.2		25.0158	3.40788					28.2
23.6	23.6	28.1152	37.149	26.4042	35.6294	24.6604	40.5177	30.4154	39.053	26.3644	27.5427	22.0895	20.8133	29.5886	27.5428	15.7739	30.3	28.7773	6.93301			23.5	23.5	25.5548	21.3014	20.9209	21.6995	26.8505															23.2654	2.73408					28.9
24.1	24.1	26.2306	32.8483	23.0838	34.9714	23.6803												28.1629	5.42985			24	24	20.6649	20.4631	19.5702	19.2459	33.2578	24.2844	23.4243	25.6625	28.7554	29.1748	28.1238	22.3637	27.4573	34.107	27.6261	28.4755	24.6943	30.3		25.7265	4.47846					29.2
24.6	24.6	22.1018	39.8599	23.4393	36.7659	25.7754	41.254	31.954	36.3493	25.7599	25.1804	20.0666	16.1181	32.6182	26.3138	15.3866	31.3	27.9295	8.19116			24.5	24.5	22.1805	20.9332	17.6705	21.5145	30.0982															22.4794	4.59843					29.9
25.1	25.1	25.1488	39.2563	25.6781	33.2665	23.7198												29.4139	6.63862			25.1	25.1	25.6056	24.582	21.2774	22.2255	27.9956	23.7556	23.5078	24.986	26.2612	28.6273	27.4789	26.3942	26.0237	30.6452	27.2896	30.6095	22.4499	31.3		25.8656	2.75085					30.3
25.7	25.7	27.4534	33.2094	24.8915	38.1193	24.7657	42.7727	31.6058	39.1254	26.2469	23.9241	19.1704	17.5698	32.8657	28.4382	15.7886	32.3	28.3965	7.93742			25.6	25.6	17.2652	23.6287	22.6495	21.5474	31.2471	25.9573	23.3016	25.7569	27.5885	29.5268	22.9934	22.8186	29.2363	30.5523	28.1964	31.259	22.4066	32.3		25.643	4.00307					31
26.2	26.2	24.9943	35.8771	23.0195	36.7659	23.756												28.8826	6.83461			26.1	26.1	21.9519	20.1311	21.5732	18.7076	26.8505															21.8429	3.07903					31.3
26.7	26.7	29.9092	35.0579	22.6867	35.3976	22.9239	44.4479	28.893	35.1422	26.6499	24.9764	19.4947	17.0472	36.803	30.4947	15.9112	33.4	28.389	8.08605			26.6	26.6	23.7978	20.9398	20.5325	22.2009	28.4361	23.7987	27.4151	24.2022	27.9582	29.2661	25.9178	23.5706	30.3302	28.833	27.4111	30.7191	24.6881	33.4		25.8834	3.19899					32
27.2	27.2	32.0021	35.6885	21.8812	35.5695	22.8581												29.5999	6.77327			27.2	27.2	23.421	21.4164	19.6664	21.9378	31.5037															23.5891	4.62343					32.3
27.8	27.8	31.3772	35.1496	25.1864	36.0705	22.6344	42.2389	33.1444	37.5201	28.2452	24.6542	22.7467	17.7606	30.0483	30.5008	15.7641	34.4	28.8694	7.44853			27.7	27.7	25.83	24.753	20.5432	22.1639	32.5761	23.7771	23.7188	28.0174	28.0873	28.8033	26.2628	24.9171	30.2439	34.0141	23.7183	28.0369	22.623	34.4		26.358	3.6896					33.1
28.3	28.3	26.0156	35.6993	27.0282	35.6443	23.7954												29.6365	5.63214			28.2	28.2	24.0942	26.4426	25.2263	23.9311	28.8114															25.7011	2.01025					33.4
28.8	28.8	31.2697	41.094	24.207	41.2149	25.8642	41.1528	34.9826	44.394	23.1738	24.3428	20.3738	20.2575	33.5377	29.698	16.0534	35.4	30.1078	8.98668			28.7	28.7	22.1128	21.0482	19.2031	25.1188	32.4803	23.6692	25.6774	25.952	28.1853	24.8925	27.1565	23.2419	29.5472	30.9008	23.9987	30.9722	21.5905	35.4		25.6322	3.80426					34.1
29.3	29.3	23.281	40.609	23.2237	34.9564	19.9408												28.4022	8.89667			29.3	29.3	24.2212	24.8319	20.1725	21.457	31.7029															24.4771	4.47364					34.4
29.9	29.9	28.646	37.3915	25.4247	39.1661	26.0155	41.9996	31.5005	38.1055	24.2149	25.1804	19.9385	23.6006	31.2389	29.2966	12.3024	36.5	28.9348	7.95672			29.8	29.8	22.3753	23.7208	21.2488	22.1269	30.5195	28.5585	23.0218	27.9296	24.8136	29.4681	28.4858	25.2639	31.3551	37.5224	26.9156	30.4998	22.9816	36.5		26.871	4.28931					35.2
30.4	30.4	27.6718	34.4166	22.0136	38.7549	24.2756												29.4265	7.00861			30.3	30.3	28.4465	24.6872	19.8054	19.6199	30.6382															24.6394	4.97605					35.4
30.9	30.9	32.8453	41.4228	22.2178	46.8378	23.6639	40.1587	34.2457	37.858	27.3048	26.0502	22.0809	20.1331	35.023	27.6848	13.7096	37.5	30.0824	9.19849			30.8	30.8	21.4058	26.1007	21.4057	18.461	29.1254	28.116	24.6073	26.0171	30.2253	29.0379	28.6215	23.458	27.9697	34.502	26.4295	33.7219	27.1736	37.5		26.8458	4.18968					36.2
31.4	31.4	28.2765	34.5783	25.5381	38.6577	23.0587												30.0219	6.46092			31.3	31.3	21.5328	25.6602	19.7377	23.6516	32.059															24.5283	4.76144					36.5
31.9	31.9	27.917	37.7526	30.1594	42.2094	22.9666	38.778	29.4761	37.9727	29.6558	31.3976	21.0225	18.8556	35.1173	26.7214	15.1659	38.6	29.6779	7.8658			31.9	31.9	23.1628	21.8175	22.3466	23.4009	24.365	26.7452	25.6872	24.0721	27.1074	28.7251	29.9621	25.7368	30.0251	30.5755	29.1406	31.3264	22.6106	38.6		26.2828	3.18796					37.3
32.5	32.5	26.7882	35.5484	24.899	38.6801	21.924												29.568	7.18944			32.4	32.4	28.3576	20.4631	20.7356	22.4598	33.8475															25.1727	5.80138					37.5
33	33	31.6258	38.8682	26.0562	42.9272	24.5848	45.3315	36.7722	42.7645	24.2821	26.2971	19.7422	20.6723	36.1782	32.1991	14.2098	39.6	30.8341	9.47805			32.9	32.9	21.3126	25.6372	23.2019	20.6638	33.7824	27.9217	25.8983	26.6481	29.2988	27.78	26.8171	25.1783	27.797	40.3104	28.5797	30.0106	21.8625	39.6		27.2177	4.75105					38.3
33.5	33.5	27.9741	40.9755	30.5263	44.2956	23.506												33.4555	8.82717			33.4	33.4	23.7343	20.7918	22.8562	22.7474	30.6305															24.1521	3.77784					38.6
34	34	27.4064	32.4279	26.6802	33.1245	23.9796	44.9818	29.8729	44.9915	28.3627	26.1683	22.1236	20.4566	36.9445	33.3354	14.4157	40.6	29.6848	8.40948			34	34	24.5641	24.3322	22.1969	22.1187	31.1782	28.7635	27.2875	25.1389	29.1786	28.686	31.7326	25.3585	28.8103	31.5513	33.4879	30.9722	21.0835	40.6		27.4377	3.79435					39.3
34.6	34.6	27.2182	35.6939	26.2567	40.1157	24.2493												30.7068	6.83872			34.5	34.5	26.1476	24.4275	17.7953	20.9022	33.0892															24.4724	5.79631					39.6
35.1	35.1	26.3078	39.8545	24.6721	37.0725	22.2792	45.0554	34.2457	40.61	27.1704	29.0568	22.1236	20.3487	36.2018	31.3469	17.0243	41.7	30.2247	8.35803			35	35	23.5269	22.2908	22.7921	21.6049	32.1663	24.6514	26.4775	27.9914	29.281	28.2753	29.8829	24.8271	27.5667	37.685	25.9901	27.9441	21.1268	41.7		26.7106	4.21196					40.6
35.6	35.6	27.272	40.7168	27.0471	39.368	21.7694												31.2347	8.35002			35.5	35.5	23.9291	22.8398	22.1292	20.1994	31.4769															24.1149	4.33399					40.9
36.1	36.1	26.8521	39.1377	27.3723	33.3563	21.2728	48.3322	36.4078	46.3615	28.5978	31.8272	20.8689	20.2575	36.0368	34.6817	14.8962	42.7	31.0839	9.58058			36.1	36.1	22.4769	25.6011	21.9902	19.1802	31.0403	29.8968	26.8162	26.0008	27.0852	27.1477	29.9112	26.4528	31.119	36.8834	27.6542	30.7951	21.1886	42.7		27.1317	4.37444					41.7
36.7	36.7	27.655	38.2161	29.5203	38.6352	24.5914												31.7236	6.3679			36.6	36.6	29.2128	21.5019	24.46	22.8502	34.1041															26.4258	5.18696					42
37.2	37.2	26.9864	34.907	25.9088	37.88	23.5718	39.496	31.6382	47.6409	30.3275	29.3038	22.6016	19.486	38.7481	30.0253	17.4411	43.8	30.3975	8.25977			37.1	37.1	26.609	27.9679	22.5319	21.2022	32.2658	27.0906	26.4972	29.9104	27.7934	30.4849	28.9213	28.8936	29.956	30.9124	25.1767	30.2131	25.1518	43.8		27.7399	2.98938					42.7
37.7	37.7	30.0671	32.665	25.765	34.6424	22.4174												29.1114	5.00353			37.6	37.6	23.9037	25.3644	23.3196	21.3131	32.285															25.2372	4.19945					43
38.2	38.2	25.6292	34.5837	26.1168	37.1248	25.8379	40.1771	33.9947	47.9849	26.2301	23.269	20.5446	21.1451	36.0839	31.9088	15.72	44.8	29.7567	8.60767			38.1	38.1	25.2966	22.1856	20.7142	20.109	34.4373	31.1272	23.8317	27.4905	29.5126	31.0585	32.7677	27.0247	32.0114	34.6182	28.7293	33.1568	23.6432	44.8		28.1009	4.78584					43.8
38.7	38.7	28.2698	34.4382	29.1459	33.6703	25.7227												30.2494	3.7039			38.7	38.7	24.1831	21.7977	22.8135	21.1981	34.8318															24.9648	5.63062					44.1
39.3	39.3	27.02	36.3837	28.503	36.4668	25.3346	43.1777	32.3265	43.881	27.5735	26.7159	23.9928	22.5885	36.3786	35.5092	16.0927	45.8	30.7963	7.79119			39.2	39.2	23.4634	23.0798	19.9515	24.0543	34.9926	30.9437	28.0778	27.2921	28.6975	31.2084	31.857	25.453	28.6088	37.0577	28.1684	34.5063	21.7203	45.8		28.1843	4.86685					44.8
39.8	39.8	28.8375	33.6729	24.9709	37.0725	22.8614												29.483	5.91137			39.7	39.7	26.9901	23.231	22.9168	22.5625	35.0424															26.1486	5.28265					45.1
40.3	40.3	28.478	39.0084	26.6613	34.3507	19.9441	41.7602	34.9826	45.0881	30.0924	27.0058	22.7125	19.8842	40.7757	31.2048	18.2697	46.9	30.6812	8.52751			40.2	40.2	23.7682	22.9483	21.0279	23.3598	30.6229	28.8499	24.087	28.9574	28.1942	26.711	29.487	24.3317	32.2417	34.7459	25.345	31.1156	24.3604	46.9		27.0679	3.82017					45.8
40.8	40.8	26.7009	37.9143	27.3685	32.9226	24.6966												29.9206	5.4102			40.8	40.8	28.8233	22.2645	22.2468	20.7707	32.4305															25.3072	5.05739					46.1
41.4	41.4	25.3705	35.6615	22.9439	44.8265	22.9206	44.1442	34.3024	48.5944	33.4845	30.5816	22.0468	23.1194	39.1489	36.0094	17.2989	47.9	32.0302	9.56153			41.3	41.3	28.2348	24.2763	21.9153	20.9844	33.4722	29.9508	27.9943	29.7347	29.8022	30.4524	31.7778	25.8899	34.8153	38.8815	30.8328	32.2458	21.2195	47.9		28.9694	4.91056					46.9
41.9	41.9	26.1096	36.1412	26.6613	39.2484	20.6874												29.7696	7.68095			41.8	41.8	27.1764	25.8115	22.9703	21.9419	31.1705															25.8141	3.66156					47.2
42.4	42.4	25.8308	36.6909	25.7348	41.2598	23.904	42.5058	37.5253	46.1382	28.3459	29.4326	23.2332	22.265	36.3079	35.4536	17.5195	49	31.4765	8.53156			42.3	42.3	24.6276	25.4236	22.7636	22.0611	38.045	29.7457	26.7966	29.751	28.5461	30.1851	32.5301	28.0695	29.5357	35.745	32.525	32.5663	23.5319	49		28.9676	4.48945					47.9
42.9	42.9	26.5027	36.9334	27.9093	41.028	22.1575												30.9062	7.80528			42.9	42.9	27.2526	25.7391	20.9067	23.4297	35.7509															26.6158	5.64292					48.2
43.5	43.5	25.8308	33.9962	25.2545	39.5774	23.312	40.9134	34.6587	47.5986	28.3291	31.2473	21.8334	22.5056	39.5025	33.7862	17.0929	50	31.0292	8.55816			43.4	43.4	26.6725	26.3078	21.4377	20.8981	32.2735	32.7138	25.0147	24.3257	29.9001	30.335	28.9949	24.048	33.7214	34.1186	30.8702	35.9402	21.8192	50		28.1995	4.78065					49
44	44	26.6438	38.7982	26.3247	40.6915	26.3937												31.7704	7.31133			43.9	43.9	29.018	26.4558	20.9281	22.5173	29.9029															25.7644	3.94096					49.3
44.5	44.5	26.4153	41.4066	26.1432	39.712	20.9308	45.5524	33.6788	50.0549	32.9975	31.8486	27.6033	20.0999	37.3924	36.454	14.4402	51	32.3153	9.87847			44.4	44.4	28.1501	25.9923	20.8105	23.8735	34.2344	32.0446	27.0027	30.6194	30.448	32.4273	26.2967	29.1548	33.7099	37.2552	29.6455	30.8457	22.7652	51		29.1339	4.33225					50
45	45	24.7323	39.5796	26.7559	37.6258	21.7037												30.0794	8.01551			44.9	44.9	28.4168	22.4946	21.092	22.2995	36.7237															26.2053	6.53257					50.3
45.5	45.5	26.4792	39.0084	25.2545	38.2464	24.246	43.8404	36.5941	47.5383	34.9286	29.0675	23.8136	25.0274	39.42	37.4236	17.4067	52.1	32.553	8.67113			45.5	45.5	29.0265	20.9496	19.9765	25.6325	29.0182	29.6486	28.5392	29.6502	29.3478	31.6386	33.4578	27.2994	35.8977	36.7905	27.3363	34.1436	25.9494	52.1		29.0766	4.57697					51
46.1	46.1	25.9719	36.5724	23.9196	40.9906	24.7657												30.444	7.80383			46	46	28.9461	25.2	22.0365	19.2336	31.3544															25.3541	4.93447					51.4
46.6	46.6	28.4747	37.9143	30.3977	37.7081	22.2792	49.0317	34.683	49.8014	29.2359	28.1011	22.4991	22.5304	39.1135	36.2194	20.6184	53.1	32.5739	9.20793			46.5	46.5	28.4507	21.4361	22.1684	21.3419	33.545	24.878	29.0399	28.7069	28.9915	31.5213	34.8549	26.4303	29.4033	33.7701	26.0648	38.8671	20.7372	53.1		28.2475	5.21623					52.1
47.1	47.1	23.7211	38.8682	29.2291	36.6911	24.1967												30.5412	6.99375			47	47	32.096	23.9903	22.3359	19.6775	33.4263															26.3052	6.10908					52.4
47.6	47.6	26.7278	39.779	29.1724	43.0244	21.7629	48.1021	37.8006	47.5443	34.9118	30.0232	26.7241	22.8871	40.7757	33.2551	16.9998	54.2	33.2994	9.48204			47.6	47.6	30.6861	23.323	21.0101	24.4242	31.7795	28.3318	26.5315	29.7965	29.7175	31.8081	30.3411	27.5156	29.9675	32.9686	27.6635	36.615	22.8085	54.2		28.5464	4.01907					53.1
48.2	48.2	26.6035	34.6645	23.0838	41.9178	23.1212												29.8781	8.222			48.1	48.1	27.8241	21.5282	19.2565	24.2927	32.5875															25.0978	5.26877					53.5
48.7	48.7	28.0212	34.7939	28.6165	40.8784	24.2625	52.5846	35.0798	48.1418	35.3652	26.5656	23.2759	22.1074	47.1413	31.6186	14.5089	55.2	32.8641	10.7122			48.6	48.6	30.7962	25.0258	20.0905	23.0516	32.2927	34.5055	26.8064	29.6924	31.9846	31.9776	34.0064	31.2804	31.7754	33.6075	30.8702	32.1193	26.5738	55.2		29.7915	4.07476					54.2
49.2	49.2	28.4243	39.4772	26.3058	42.516	24.5223												32.2491	8.1748			49.1	49.1	30.3686	25.0061	21.0029	21.3625	31.8599															25.92	5.02136					54.5
49.7	49.7	26.6102	37.9089	26.7596	37.9399	19.1284	46.6017	37.0313	49.9221	33.0479	33.6633	27.9703	20.6391	40.4338	35.361	18.3825	56.2	32.76	9.48866			49.7	49.7	27.5278	26.3637	23.6938	22.5954	31.902	33.0484	29.5111	29.2891	30.0427	33.5158	29.2437	27.0337	33.7156	34.1302	30.7113	33.6882	24.2862	56.2		29.4293	3.71992					55.2
50.3	50.3	24.2485	38.5988	26.7483	44.0563	23.6507												31.4605	9.28466			50.2	50.2	33.4889	22.6557	22.6174	20.3802	33.6905															26.5665	6.47746					55.6
50.8	50.8	28.8274	40.0054	23.6246	42.1571	22.5391	44.2454	35.2579	48.6608	33.9379	28.4769	28.2434	18.7643	45.7739	31.81	18.152	57.3	32.6984	9.83721			50.7	50.7	31.1349	22.6656	19.3955	24.5434	34.7361	31.6345	28.4999	28.4597	30.3634	33.0596	32.8978	27.1193	29.8466	35.501	30.3934	35.4173	25.6093	57.3		29.4869	4.5264					56.2
51.3	51.3	27.1309	38.3077	29.0816	34.9489	21.0327												30.1004	6.7629			51.2	51.2	30.25	23.6616	25.5257	22.431	31.5803															26.6897	4.03903					56.6
51.8	51.8	26.8185	38.6257	23.8553	43.0768	23.7099	45.488	40.4	50.2239	35.6843	29.4648	25.7255	21.3774	40.9407	32.9402	19.1964	58.3	33.1685	9.6717			51.7	51.7	31.4694	24.9436	20.3151	23.3803	29.4012	28.8715	30.1149	27.9588	32.5414	31.2541	35.528	28.9747	29.6278	34.7576	30.7393	38.7658	24.1687	58.3		29.5772	4.62278					57.3
52.3	52.3	26.0794	37.7472	31.0368	38.4483	22.1641												31.0952	7.12818			52.3	52.3	33.5693	25.9232	20.4968	22.0241	30.9101															26.5847	5.60786					57.7
52.9	52.9	25.8174	37.7742	29.5619	44.6694	21.7168	46.9147	30.9094	51.5335	33.4173	33.2768	24.6074	24.0319	43.0508	36.3182	17.6715	59.3	33.4181	9.95222			52.8	52.8	26.3635	23.7997	22.0935	22.1639	31.339	32.0878	30.2032	28.3231	32.6928	32.3035	33.718	26.7815	30.6066	37.987	31.375	33.4014	25.2445	59.3		29.4402	4.44578					58.3
53.4	53.4	26.7681	37.7095	28.6959	40.6242	21.5951												31.0786	7.89433			53.3	53.3	28.9249	25.2395	24.7309	21.6214	32.6871															26.6408	4.25973					58.7
53.9	53.9	28.3369	36.3783	28.0454	42.845	22.003	50.8542	35.2093	48.2806	35.2141	28.5736	28.3715	20.3653	43.7817	37.4668	16.7301	60.4	33.4971	10.1259			53.8	53.8	29.742	25.749	24.8521	23.0844	30.9101	33.0052	28.6472	30.9739	31.1161	30.4002	38.5429	28.0019	33.825	41.17	31.8144	36.1173	25.4486	60.4		30.7883	4.83314					59.3
54.9	54.9	29.6135	37.1921	25.0579	42.2617	23.2955	56.6897	34.9502	54.7623	32.8128	29.1642	28.6617	21.3857	40.4456	36.9789	15.1022	61.4	33.8916	11.5227			54.9	54.9	30.8555	24.5261	22.2717	20.2857	33.2961	32.9081	28.2692	28.811	31.9223	34.7021	35.6412	27.5876	29.4609	36.6395	31.1039	35.51	23.7606	61.4		29.856	4.91487					59.7
56	56	28.4948	32.8537	28.9152	38.9792	22.4996	49.3815	33.4926	48.2384	34.4584	32.2782	19.8959	21.4437	38.8778	37.8559	18.9219	62.5	32.4391	9.42387			56	56	33.0401	25.657	25.7182	22.431	34.4144	32.131	23.6059	31.748	29.8422	34.0047	35.6072	28.718	31.4011	33.3519	29.6268	32.0096	25.7577	62.5		29.945	4.00129					60.4
57	57	30.2451	34.2064	29.8304	46.292	21.5458	48.8936	37.8006	53.4527	30.7809	30.2809	24.9317	23.1609	46.0568	39.5665	16.4261	63.5	34.2314	10.8914			57	57	30.7877	25.8739	21.869	22.7433	31.0097	32.757	27.1991	30.2161	28.2165	32.7076	33.1806	30.4743	36.0762	40.7983	38.5176	31.0903	26.5306	63.5		30.591	5.04445					61
58	58	24.4333	46.1062	27.4063	34.2984	24.2	51.9587	38.4566	48.4677	32.1411	28.9924	25.8621	22.7378	44.8073	41.0239	15.7445	64.5	33.7757	10.8549			58	58	31.444	23.8818	19.3171	21.157	31.5918	29.8429	25.643	28.9379	30.7731	32.8771	36.6367	26.7815	32.092	41.6115	28.8228	37.1632	21.912	64.5		29.4403	5.96752					61.4
59.1	59.1	28.431	33.3279	29.0552	38.9493	22.0095	49.5563	37.331	44.9432	32.628	32.9869	26.3144	24.6292	43.4398	38.3746	19.7897	65.6	33.4511	8.67048			59.1	59.1	33.328	23.7043	23.8399	26.0887	31.5037	35.6279	27.7636	31.6049	31.0315	31.0911	35.4997	26.2366	34.015	35.35	31.6368	33.6713	25.7268	65.6		30.4541	4.09106					62
60.1	60.1	25.6427	34.6645	29.1648	36.4668	22.1839	59.8376	34.7397	50.2843	38.1024	34.0177	25.6914	23.7084	48.0019	38.5043	16.7007	66.6	34.5141	11.5762			60.1	60.1	34.2848	29.7233	23.1627	22.9242	35.548	31.0841	28.5097	30.0209	33.597	31.6712	32.9034	29.1143	32.1784	38.8467	30.973	34.3882	24.076	66.6		30.7651	4.34979					62.5
61.2	61.2						52.5938	35.4037	52.825	37.817	36.5948	24.7781	24.007	50.9843	37.1086	17.0096	67.7	36.9122	12.5179			61.2	61.2						33.0916	29.1528	32.1969	31.8377	32.7272	39.0407	26.3672	32.852	45.2243	33.5346	34.0846	23.6679	67.7		32.8148	5.51822					63.1
62.2	62.2						56.8738	40.8616	52.4267	39.2275	38.388	28.0215	22.63	43.8878	39.0786	18.5002	68.7	37.9896	12.1384			62.2	62.2						35.9409	29.1822	31.1171	34.0424	33.1052	35.6638	30.8796	34.2683	39.3578	33.5346	39.2888	25.1765	68.7		33.4631	4.04473					63.5
63.2	63.2						49.4275	37.331	50.5075	37.4475	36.5089	28.4995	23.5342	46.5048	39.4244	17.0733	69.7	36.6259	10.9693			63.2	63.2						32.4656	29.8253	30.9349	33.7395	30.9217	35.89	29.2944	34.1129	39.5785	36.6478	36.9102	27.5445	69.7		33.1555	3.62019					64.1
64.3	64.3						45.7365	39.0234	46.2408	39.2275	33.5452	25.6914	26.2468	42.426	40.1346	19.9859	70.8	35.8258	9.07492			64.3	64.3						32.2173	29.0349	33.0491	32.1851	34.5913	37.0553	30.5824	32.685	35.3268	37.5079	40.107	25.226	70.8		33.2973	4.01747					64.5
65.3	65.3						54.5819	33.4035	50.2541	39.3955	35.725	24.9829	28.2626	47.3417	37.3803	17.8284	71.8	36.9156	11.549			65.3	65.3						33.6204	30.7726	29.6306	34.7328	33.8743	39.8722	27.9884	32.5929	36.3026	34.133	36.9439	26.7593	71.8		33.1019	3.80837					65.2
66.4	66.4						52.4097	35.9462	54.3459	36.7758	37.1532	26.8863	22.182	51.3615	38.9304	18.0883	72.9	37.4079	12.5934			66.4	66.4						34.322	28.6717	31.5659	33.6683	34.2524	40.1097	24.3092	37.6652	37.5456	32.6185	38.42	28.3421	72.9		33.4575	4.68813					65.6
67.4	67.4						47.0896	39.2825	53.1328	35.9194	33.6848	29.6005	24.2974	51.8095	41.3944	18.1815	73.9	37.4392	11.4813			67.4	67.4						33.7715	30.753	34.1582	35.922	32.7337	36.2803	28.8396	38.9146	41.7741	41.3223	38.808	28.1999	73.9		35.1231	4.54849					66.2
68.4	68.4						45.9206	34.6506	57.1341	36.2049	31.1399	30.1297	25.774	55.0749	40.8819	21.2853	74.9	37.8196	11.9289			68.4	68.4						30.1019	32.4465	31.4488	32.2652	33.3464	38.4581	29.6772	34.8901	35.8379	36.1804	40.942	24.1193	74.9		33.3095	4.42244					66.6
69.5	69.5						51.8482	37.5577	53.6639	34.3073	33.9962	24.8549	25.1518	47.0824	43.278	18.4953	76	37.0236	11.9541			69.5	69.5						35.0667	30.8021	29.107	33.2719	30.5436	37.3946	27.421	36.9398	33.6888	38.9757	36.7415	26.141	76		33.0078	4.19472					67.3
70.5	70.5						55.2354	38.4566	53.6216	38.0017	37.0028	27.2277	21.6511	48.9567	36.2996	17.8726	77	37.4326	12.695			70.5	70.5						29.6054	31.4108	29.0354	30.3678	31.756	39.5328	32.3927	38.3389	38.1497	39.0318	43.7086	27.3591	77		34.2241	5.23283					67.7
71.6	71.6						50.2651	43.6068	50.1213	31.9731	39.0645	28.6702	20.6557	49.2397	38.3993	17.7451	78.1	36.9741	11.9273			71.5	71.5						33.383	28.8484	33.4556	33.0224	33.3464	42.4854	27.9884	36.7325	38.1961	30.945	35.8643	26.8583	78		33.4272	4.48928					68.3
72.6	72.6						57.5273	36.505	51.5516	33.9379	42.855	29.2506	22.2401	51.3969	37.4853	20.3046	79.1	38.3054	12.5792			72.6	72.6						35.8114	31.0377	35.5503	30.5103	30.3415	44.0523	28.8126	34.7808	40.1942	38.7607	42.4012	28.1752	79.1		35.0357	5.40419					68.7
73.6	73.6						51.25	35.4037	53.332	34.8111	38.6457	30.915	22.8042	52.4225	40.7707	20.3634	80.1	38.0718	11.7177			73.6	73.6						29.8752	32.2992	32.9677	33.4723	30.498	40.9752	31.6767	34.7405	40.473	37.1807	36.8174	27.0437	80.1		34.0016	4.22609					69.4
74.7	74.7						50.6977	38.2379	53.3742	42.351	44.0791	27.5521	22.4143	43.4988	40.2458	16.4555	81.2	37.8906	12.0413			74.7	74.7						31.192	30.7039	30.8048	35.7483	32.1992	42.8531	32.5954	39.7552	43.0984	41.743	40.225	25.8937	81.2		35.5677	5.7717					69.7
75.7	75.7						54.4991	39.9223	53.7786	44.45	44.8308	29.1994	26.7777	56.3598	39.7023	16.0779	82.2	40.5598	13.2143			75.7	75.7						31.9475	32.7067	35.3323	33.7217	34.9303	42.1404	29.2539	36.0589	38.231	33.6655	40.3178	25.6773	82.2		34.4986	4.53116					70.4
76.7	76.7						53.1276	39.3635	58.667	37.1117	39.8376	26.2888	23.0033	56.3244	41.4315	16.8134	83.2	39.1969	14.1663			76.7	76.7						36.1676	31.4598	31.3773	34.6571	31.404	45.2401	28.4523	36.2201	39.3811	34.7781	41.1613	27.4704	83.2		34.8141	5.24643					70.8
77.8	77.8						52.4005	39.2582	55.1968	42.1495	41.502	27.7398	25.0108	49.947	44.2043	18.1618	84.3	39.5571	12.2868			77.8	77.8						32.8541	30.1787	33.5467	34.6482	31.1107	46.4053	27.8759	35.1435	40.0664	34.9837	43.9194	24.8241	84.3		34.6297	6.27548					71.5
78.8	78.8						52.9067	38.3837	57.2849	36.6751	40.5893	27.5691	24.7039	54.3793	42.1293	18.8042	85.3	39.3426	13.0133			78.8	78.8						33.9658	30.0658	30.8373	34.6214	32.0688	44.403	29.38	35.2356	41.3908	36.8161	44.1809	25.6155	85.3		34.8818	5.93805					71.8
79.9	79.9						58.4754	35.4361	55.0821	35.8354	41.298	29.8054	25.5666	50.3949	38.4734	18.3776	86.4	38.8745	12.8503			79.9	79.9						31.2352	33.8455	33.4329	33.695	31.8733	44.9403	26.6644	35.5695	40.2523	38.7888	40.0142	25.8752	86.4		34.6822	5.61809					72.5
80.9	80.9						46.703	40.0437	55.5529	32.796	37.3357	28.7726	27.5409	56.6073	38.634	21.3441	87.4	38.533	11.6966			80.9	80.9						39.8049	34.3413	33.7061	34.5012	33.0335	43.068	30.1771	35.1377	35.5127	41.3878	42.0385	26.8459	87.4		35.7962	4.92833					72.9
81.9	81.9						49.2526	42.3435	55.0158	43.3249	46.5166	27.3131	28.0552	58.7292	38.7575	20.2752	88.4	40.9584	12.4986			81.9	81.9						37.4844	33.1239	34.1126	32.3053	31.7038	43.6167	27.6867	39.8185	37.836	36.2832	38.2935	27.0994	88.4		34.947	4.88484					73.6
83	83						51.6089	39.485	61.4612	36.6751	44.4013	26.5876	25.3426	56.5955	41.8946	19.7554	89.5	40.3807	13.7767			83	83						34.4839	30.2867	32.2034	35.3074	33.2356	43.5771	27.7362	33.4681	39.9851	41.7337	39.3731	26.7655	89.5		34.8463	5.3854					73.9
84	84						53.2381	40.4891	51.099	48.3627	41.6953	30.8382	23.5425	52.6465	39.8814	19.6034	90.5	40.1396	12.028			84	84						35.9409	32.0096	32.2262	34.1449	35.2236	46.1904	26.8581	39.024	43.8652	39.7143	49.8237	26.2091	90.5		36.7692	7.30063					74.6
85.1	85.1						52.152	34.1647	58.9506	38.8077	43.4885	31.0345	26.0394	57.2793	44.8342	18.0883	91.6	40.4839	13.4554			85.1	85.1						37.2685	31.8231	33.4524	36.7416	30.2047	45.834	29.2989	39.1219	36.5814	36.2645	40.8408	28.608	91.6		35.5033	5.10404					74.9
86.1	86.1						52.8423	39.2663	58.2988	35.0462	43.4671	26.3144	26.8607	62.2421	41.9317	21.0254	92.6	40.7295	13.9442			86.1	86.1						32.7354	30.8757	35.4006	37.1781	31.3323	47.7629	28.7495	39.404	36.0586	33.4225	39.6599	31.5325	92.6		35.3427	5.20305					75.7
87.1	87.1						52.557	37.2338	60.2059	42.4013	43.3597	34.0048	26.8607	60.0731	40.9745	18.608	93.6	41.6279	13.4753			87.1	87.1						33.1887	29.6289	34.2753	32.9334	34.2002	42.7173	26.5789	32.9787	40.9609	37.8539	40.0985	23.8287	93.6		34.1036	5.69651					76
88.2	88.2						61.9086	41.6795	58.2807	39.026	47.934	30.3175	29.4654	58.576	45.2356	19.2455	94.7	43.1669	14.0971			88.2	88.2						37.711	32.8196	33.1792	39.3739	35.0215	46.8635	28.6459	35.8401	37.3481	36.0215	45.6485	25.8752	94.7		36.1957	6.04851					76.7
89.2	89.2						50.2191	42.4083	53.851	34.5928	41.8456	32.3062	29.7392	63.2559	45.7667	18.0049	95.7	41.199	13.0924			89.2	89.2						38.5529	34.8567	35.2283	34.4388	34.1937	47.3443	31.4155	36.7383	36.8486	39.8358	42.8904	27.155	95.7		36.6249	5.2296					77
90.3	90.3						55.6312	39.9304	65.0581	37.1285	44.2294	32.6562	29.789	57.3028	46.1928	17.902	96.8	42.582	14.2047			90.3	90.3						31.764	34.4934	34.3696	38.6746	31.0129	43.8147	29.1458	37.1701	43.0171	33.9553	45.2352	31.0502	96.8		36.1419	5.45464					77.7
91.3	91.3						57.9139	39.0558	65.6435	40.806	52.401	30.5736	30.2535	50.9372	45.4394	16.3035	97.8	42.9327	14.6909			91.3	91.3						36.2863	35.9366	36.2593	36.0467	33.3073	48.7132	28.2181	36.4734	35.9309	34.3761	45.8257	25.7824	97.8		36.0963	6.27611					78
92.3	92.3						45.8102	37.3714	62.7769	49.4374	51.7997	32.2124	26.3795	54.0964	43.0186	21.0303	98.8	42.3933	13.0992			92.3	92.3						30.2638	32.1667	33.1369	40.5765	32.6815	47.1746	27.2679	39.024	38.382	38.0315	42.0301	28.5524	98.8		35.774	6.02296					78.8
93.4	93.4						57.1868	37.0313	58.9023	47.5399	47.2038	28.9263	31.7799	56.2655	42.8148	21.3882	99.9	42.9039	12.8884			93.4	93.4						38.9954	35.8237	37.1375	37.6858	33.0465	47.2255	28.4613	41.6436	40.5892	43.4819	42.2662	26.5491	99.9		37.7422	6.0735					79.1
94.4	94.4						58.3557	39.2097	62.0768	38.0856	52.5621	29.6432	28.4451	62.1832	43.3212	18.3972	100.9	43.228	15.249			94.4	94.4						39.1141	34.4051	32.2554	39.8862	31.9645	47.4687	26.5203	41.73	40.7402	41.4345	39.9383	28.1814	100.9		36.9699	6.24671					80.1
95.4	95.4						49.3631	38.6914	59.9524	46.0621	49.5555	30.309	29.7641	58.9886	45.8099	19.1817	101.9	42.7678	13.1881			95.4	95.4						38.3586	36.1378	33.3711	34.9733	31.606	48.6227	30.1951	40.6764	42.6222	43.351	38.3778	30.0548	101.9		37.3622	5.75542					81.2
96.5	96.5						50.3019	35.2255	53.9777	43.2074	54.5701	30.4199	29.706	66.038	41.7526	18.9415	103	42.4141	14.1847			96.5	96.5						33.4585	35.4801	34.6461	35.9532	33.9982	52.7066	31.6136	38.5461	37.3016	36.7787	42.9157	29.826	103		36.9354	5.99357					82.2
97.5	97.5						51.7654	39.5255	61.8112	43.8791	47.322	32.3062	30.6268	59.0475	41.0115	20.79	104	42.8085	12.8412			97.5	97.5						32.6491	35.5586	33.5402	35.1738	31.6843	51.3151	30.06	39.0988	39.869	38.6392	39.719	28.54	104		36.3206	6.07832					83.2
98.6	98.6						55.4103	39.2744	58.5101	44.2653	45.8294	28.2605	28.8931	61.6999	43.9573	21.6432	105.1	42.7743	13.5011			98.6	98.6						34.6782	35.5046	34.7274	40.1356	31.7951	52.5935	28.1415	39.4616	37.0925	38.4802	42.0216	28.8368	105.1		36.9557	6.54658					84.3
99.6	99.6						52.8331	39.0072	63.7244	45.8942	50.2534	32.6733	27.0017	60.191	38.5907	21.2656	106.1	43.1435	13.9557			99.6	99.6						33.3614	34.6701	35.1209	37.3785	33.7961	49.9067	29.9609	42.9621	36.7324	40.2939	46.5173	28.4596	106.1		37.43	6.44208					85.3
100.6	100.6						53.1553	41.6552	55.7701	45.8942	46.5381	28.5678	28.9511	68.7375	41.2092	20.4125	107.1	43.0891	14.4157			100.6	100.6						35.6927	33.8013	31.9302	37.864	35.6016	48.453	29.4881	39.2601	40.868	41.1634	46.4414	28.7317	107.1		37.4413	6.18295					86.4
101.7	101.7						51.9311	37.752	57.2849	45.105	51.9715	30.3687	25.8735	52.1042	44.8342	19.1964	108.2	41.6422	12.8391			101.7	101.7						32.7894	33.9731	38.7247	37.187	30.8565	53.4646	30.0735	40.6188	40.6938	38.4896	44.3412	26.3327	108.2		37.2954	7.27572					87.4
102.7	102.7						55.5024	38.165	66.1927	44.8866	55.515	31.2991	33.0076	55.7232	44.6798	18.9905	109.2	44.3962	14.2836			102.7	102.7						33.0484	35.3966	38.2596	37.2182	31.2736	52.2993	30.8481	37.1989	34.9667	42.8181	43.7339	29.115	109.2		37.1814	6.53436					88.4
103.8	103.8						53.0908	39.1935	63.833	37.33	50.8762	26.3657	28.5032	65.7433	43.6608	20.1869	110.3	42.8783	15.5254			103.8	103.8						42.6866	36.9429	31.7188	38.7415	33.3007	54.2395	29.7402	43.4169	45.3637	40.4716	40.8492	26.2338	110.3		38.6421	7.67761					89.5
104.8	104.8						57.1868	39.5903	57.5263	45.8438	54.7204	32.3233	27.1427	57.1496	44.124	17.8431	111.3	43.345	14.0157			104.8	104.8						34.8293	40.109	34.5029	36.8663	32.864	54.0132	27.4751	42.11	42.0413	42.8275	44.0713	29.7147	111.3		38.452	7.26871					90.5
105.8	105.8						57.2788	37.2743	64.2736	44.3997	58.586	24.5647	31.2987	60.6861	42.3208	19.0641	112.3	43.9747	15.9429			105.8	105.8						35.4984	39.2107	34.8835	35.2762	30.5371	52.9442	26.8176	38.7476	41.5069	40.0322	40.9589	29.0841	112.3		37.1248	6.90829					91.6
106.9	106.9						54.0849	37.9302	62.4992	44.5004	55.2036	32.6562	27.9557	64.6352	39.3195	19.3632	113.4	43.8148	15.0812			106.9	106.9						39.276	40.9189	34.4314	37.6101	31.241	53.2044	27.5336	38.811	43.9813	46.3894	43.4471	31.6561	113.4		39.0417	7.21833					92.6
107.9	107.9						54.7844	38.0679	56.8866	47.4559	54.9351	27.7654	28.8184	64.5526	41.5612	18.9709	114.4	43.3799	14.8851			107.9	107.9						41.3807	41.4098	33.8817	36.1225	30.5306	52.865	26.6735	40.544	38.8002	44.931	48.3308	28.6327	114.4		38.6752	7.93578					93.1
109	109						55.8429	38.9829	55.6253	39.3955	55.8371	31.3076	30.9254	64.14	42.4319	16.1711	115.5	43.066	14.7864			109	109						41.9851	37.0999	35.6641	37.4988	31.7755	52.7971	25.7638	42.893	42.901	43.725	43.9447	27.7115	115.5		38.6466	7.66773					93.6
110	110						53.4866	37.995	60.8215	49.1352	57.5659	27.6545	32.5928	60.2381	41.8761	21.197	116.5	44.2563	14.1587			110	110						35.9301	38.7689	33.6443	40.3716	32.5577	54.8447	28.9477	38.8225	35.7334	49.1848	42.0301	29.7704	116.5		38.3838	7.61514					94.7
111	111						58.9724	32.618	63.3743	38.8581	61.2383	29.353	30.7927	59.0357	41.1351	19.4759	117.5	43.4854	15.898			111	111						37.1174	37.5663	37.6286	37.2182	31.3127	52.5878	29.6457	39.7322	42.0645	45.4171	45.2774	27.6806	117.5		38.604	7.12641					95.7
112.1	112.1						54.7936	40.4405	55.4623	51.3686	53.4963	29.703	29.5816	56.1594	38.9428	16.1613	118.6	42.6109	13.9302			112.1	112.1						39.0062	42.0381	36.4805	38.4965	31.1107	59.9299	29.0107	40.0258	35.2338	43.4632	43.7423	29.455	118.6		38.9994	8.33759					96.8
113.1	113.1						50.8818	36.918	53.5553	44.8195	59.6276	29.5664	31.2821	57.7036	40.8016	16.8183	119.6	42.1974	13.7766			113.1	113.1						35.8654	38.764	36.1748	38.1535	30.7131	61.0216	26.9031	42.6685	39.2068	46.9878	45.075	30.7844	119.6		39.3598	9.03875					97.8
																																																	98.3
																																																	98.8
																																																	99.9
																																																	100.9
																																																	101.9
																																																	103
																																																	104
																																																	105.1
																																																	106.1
																																																	107.1
																																																	108.2
																																																	109.2
																																																	111.3
																																																	112.3
																																																	113.4
																																																	114.4
																																																	115.5
																																																	116.5
																																																	118.6
																																																	119.6
[truncated: 18 more columns]
