# Supplementary material for: Distinct domains of ENHANCER OF PINOID hold information for its polarization required for auxin-mediated cotyledon and flower development in Arabidopsis
Source: PLoS Genet. 2025 Jun 23;21(6):e1011217. doi: 10.1371/journal.pgen.1011217 (PMC12201645; doi:10.1371/journal.pgen.1011217)
Supplement: S7 Data — (XLSX) [file pgen.1011217.s021.xlsx]

## Sheet: Zusammenfassung Werte
EGFP-ENP	ENP-GFP6	ENP∆Cterm (11)	ENP∆Cterm (58)	ENP∆Nterm	ENP-S514A (9)	ENP-S514A (40)	ENP-S514A (15)	ENP-S553A (22)	ENP-S553A (21)	ENP-S553A (10)	ENP-S553A (7)	ENP-S514E (9)	ENP-S514E (16)	ENP-S514E (16)	ENP-S514E (62)	ENP-S553E (13)	ENP-S553E (26)	ENP-S553E (12)	ENP-S553E (12)	ENP-S514A/S553A (23)	ENP-S514A/S553A (69)	ENP-S514A/S553A (40)	ENP-S514E/S553E (57)	ENP-S514E/S553E (12)	ENP-S514E/S553E (21)	ENP-S514E/S553A (19)	ENP-S514E/S553A (15)	ENP-S514A/S553E (29)	ENP-S514A/S553E (37)
22.6337	13.0439	13.953	10.6918	1.34955	0.279143	0.394918	0.336647	0.0950914	0.793587	0.986809	0.615731	10.5306	15.4466	12.7454	14.5857	11.4447	11.8896	28.6292	11.539	14.4972	15.9416	20.0813	13.576	15.6976	5.90334	12.7414	11.567	12.0608	23.8344
31.2185	21.1228	12.1929	10.7541	0.407624	0.329396	0.440493	0.268257	0.198738	1.07463	0.736292	0.295907	13.7768	7.15231	8.87322	8.71915	7.86063	15.3637	21.5921	6.5593	13.9704	13.8685	33.0804	14.3939	19.1774	14.9341	38.6482	18.5508	11.907	13.1135
27.7768	13.5547	8.6879	7.0899	0.830154	0.191006	0.514163	0.725351	0.0687975	0.845427	0.792211	0.548305	11.7285	6.44266	4.71037	10.2175	9.60988	19.9963	25.0112	8.65088	12.1737	11.0394	30.3941	10.6329	26.8134	15.6457	31.1223	21.8424	11.6839	31.5228
23.8754	16.2765	12.1354	10.1589	0.954657	0.222969	0.570593	0.288823	-0.0872245	1.02761	0.403613	0.982558	7.66547	13.9576	5.9252	9.95451	14.5705	12.391	26.7144	9.12379	16.4768	7.26008	20.7925	14.6916	16.4257	9.01621	35.4995	11.0994	18.4904	8.62784
8.3085	16.0536	14.4284	6.42593	0.761098	0.196546	0.202065	0.493253	-0.012079	0.689225	0.441711	0.588757	9.97504	10.911	4.14476	12.4445	14.3244	10.8979	18.682	5.48899	14.5329	8.35934	25.8834	10.3746	17.3509	16.9766	21.5043	10.9546	10.8347	8.67963
25.742	5.35267	10.8769	10.0979	0.444168	0.394291	0.183103	0.233032	-0.0112853	0.541224	0.531821	0.111729	10.2045	15.4442	3.39713	19.2548	10.2081	8.11103	19.4239	12.0272	20.7502	12.5571	35.6626	11.2181	21.6884	14.7858	22.1142	10.3897	10.6946	32.414
31.1007	20.8939	7.65578	1.81398	0.576694	0.384208	0.367574	0.571996	0.975198	0.245828	0.384744	2.83541	6.5494	11.673	8.03821	10.5083	12.2057	16.1498	21.8006	9.15622	16.4509	11.8327	12.0906	14.176	16.2932	7.39476	15.8066	28.1857	27.6107	17.1731
28.4723	13.9649	10.134	1.14928	0.813683	0.0867386	0.30076	0.597355	0.61978	0.671418	0.643208	1.55845	9.01972	13.126	9.54633	9.3993	18.5768	9.82504	13.6767	9.27154	15.1071	21.0375	11.9733	14.5954	23.1499	11.0598	20.8018	16.631	28.7362	15.5543
34.5101	21.0809	7.48212	2.09253	0.377298	0.25667	0.308392	0.774671	1.11808	0.625455	0.352509	1.70713	7.11436	10.7229	9.08341	12.2196	15.8339	9.58798	11.4936	7.98341	11.3176	18.1115	16.7507	12.3612	30.7715	14.464	17.6631	15.907	28.7402	14.0847
32.2363	22.7627	5.63231	1.67961	0.374741	0.348458	0.177373	0.741331	0.505801	0.654463	0.332853	1.84711	7.33326	9.1273	9.01304	5.9149	8.59326	14.0326	12.5671	10.3261	10.5149	12.9113	20.3771	11.4349	25.8031	9.84111	12.4765	20.5053	29.9665	16.3446
28.2849	11.4538	12.3121	1.23044	0.226931	0.318253	0.316401	0.259849	0.328405	0.45564	0.326971	1.74833	8.6534	6.59716	10.3012	8.27208	10.2433	11.878	16.5909	7.23427	10.4635	16.4686	10.6233	10.9956	14.9824	15.3849	15.4462	9.5763	36.7125	18.893
33.7893	13.3973	12.9231	1.4721	0.297953	0.303512	0.211885	0.286658	0.487495	0.662594	0.651226	1.98706	10.7775	5.34686	8.69103	5.7231	11.9144	16.4561	19.3626	5.93925	8.99641	17.1303	22.4739	11.3306	14.7548	16.6261	6.3437	12.9104	30.6471	13.62
34.325	10.5367	10.8241	4.02479	0.477222	0.248853	0.275764	0.63692	0.288794	0.339634	1.07496	1.08505	15.4514	3.91922	21.3833	6.17616	10.7907	14.1577	22.3003	10.1447	18.7378	19.5854	18.2331	18.7384	14.325	9.91847	20.9714	23.698	10.5224	18.202
38.0174	27.5083	9.67613	2.87017	0.411931	0.153937	0.25635	0.452148	0.731605	0.719328	0.642881	1.11835	30.3336	3.78922	19.8803	9.38083	16.3481	11.6586	17.9207	4.85471	12.448	12.5534	23.503	15.9446	13.9146	12.9787	14.01	22.1096	13.0246	13.4954
39.2178	9.24953	10.6511	3.38386	0.294431	0.199249	0.162343	0.333045	0.515193	0.460954	0.771109	0.934249	20.9517	5.26738	18.9381	9.76005	7.7522	9.5749	25.4996	7.38302	9.87185	19.2445	21.599	14.8487	14.6573	10.3213	11.9253	21.6895	12.8967	5.68303
30.3101	17.578	5.66266	3.23232	0.504363	0.238406	0.236118	0.23733	0.884871	0.649561	0.593321	0.524925	29.3356	2.46748	13.5992	2.73337	13.547	15.0913	12.949	4.90109	9.44236	10.5987	8.97251	11.4102	15.6106	7.06463	15.5678	17.0062	14.7692	6.29511
32.0154	8.8067	9.29076	1.94659	0.320577	0.326216	0.578242	0.9171	0.55133	0.388499	0.551265	0.821443	31.7256	1.86007	10.3729	4.2227	11.2052	15.2364	10.538	4.4794	6.08338	21.1461	15.041	10.4504	19.2272	7.66056	19.7941	10.6184	7.90673	4.95675
33.3826	10.4696	10.0828	4.1347	0.124293	0.384472	0.372508	0.537337	0.373289	0.34259	0.329024	0.724665	22.6325	2.22783	12.3234	10.268	13.1385	13.2235	17.3655	11.9074	11.4587	20.3429	15.0914	14.2398	14.9622	7.71346	16.8437	12.7107	14.1419	5.09355
18.6083	35.6222	9.17341	9.76979	1.21627	0.374915	0.461418	0.518832	0.629907	0.722177	0.70673	0.528497	13.2386	7.5236	2.28463	22.7906	9.5329	10.3427	23.8956	21.7099	12.4873	21.4861	18.877	16.5852	12.8241	2.39264	16.9609	18.912	20.9417	24.4403
19.9404	26.5384	9.38638	5.26698	1.01961	0.257591	0.568882	0.770458	0.778896	0.498768	0.649099	0.644432	13.6194	8.24613	7.42785	13.1081	13.7933	10.8811	23.0915	15.8967	27.3979	26.1206	10.7496	18.0595	9.58476	9.14042	16.5516	12.4857	22.4436	21.6809
17.3735	14.6157	9.0086	3.81673	0.868985	0.243491	0.566071	0.613346	0.389147	0.352763	0.854369	0.820813	20.8403	5.79906	4.04435	14.6596	12.898	10.6901	19.3155	13.9205	13.9351	21.14	14.5531	10.2953	14.8628	8.93613	22.7887	15.0639	28.1509	18.1116
19.0399	11.9229	10.6348	10.2096	0.805494	0.455765	0.241693	0.333064	0.710646	0.377503	0.558633	0.856177	24.4567	8.95196	4.06115	15.103	10.6736	16.5047	14.9179	21.2185	28.7581	18.7526	8.49444	13.526	8.08496	6.38441	22.0702	19.1319	24.0876	29.3081
22.6158	29.5319	11.1323	12.5614	0.863603	0.231539	0.26665	0.682749	0.305492	0.65759	0.863764	0.59077	23.2757	3.92359	7.86258	11.1843	9.06487	6.91366	23.0643	11.0298	8.65784	23.8922	12.1764	14.0146	8.67484	4.78743	15.1831	20.6554	23.5128	11.7491
18.2256	19.371	9.91265	7.53578	1.09723	0.310651	0.297609	0.785482	0.343551	0.778083	0.498335	0.698202	13.7479	5.35045	9.82126	9.78911	7.44618	12.4724	27.0195	16.0064	11.1252	13.9117	18.5139	14.6412	7.65918	7.42405	25.5111	16.9662	14.0173	13.1511
26.2705	17.706	12.5531	7.42468	0.600224	0.406616	0.247328	0.908319	0.452864	0.719763	0.593192	0.47188	5.06638	4.30469	9.74167	13.4521	12.4097	25.9924	10.3994	20.4644	18.7919	8.40235	14.0305	8.32053	26.3513	12.308	13.6274	19.0282	33.7212	13.5739
27.0023	19.7242	11.8466	5.57886	0.388738	0.412856	0.16038	0.595619	0.630405	0.52111	0.43087	0.573585	7.309	3.53066	6.36571	12.564	21.1738	31.2777	22.2112	24.0853	16.0257	14.7614	13.448	7.46635	26.6598	15.4901	20.0687	17.386	37.2197	19.4181
22.2151	22.2032	16.6572	9.01277	0.300121	0.426103	0.250835	0.549047	0.43986	0.750147	0.546977	0.487116	4.21368	1.54061	10.176	14.7871	10.8057	17.4463	20.2107	16.5996	17.2261	14.9432	22.5523	8.38803	23.5872	20.1637	13.7122	19.1965	34.5606	14.806
28.908	18.449	7.12173	4.39263	0.218493	0.466716	0.44245	0.687013	0.36565	0.934384	0.473138	0.558793	3.89715	3.55294	8.32439	5.85723	28.2722	26.4849	26.7726	19.0497	15.2607	11.1724	20.9348	14.6579	28.9717	14.8196	22.5617	23.725	27.4348	18.9915
21.639	26.3638	6.80079	6.80522	0.481106	0.704883	0.190518	0.367459	0.298221	1.06117	0.311448	0.54832	2.81027	4.69812	4.26467	6.46928	23.9014	20.8204	13.2805	20.1151	14.7166	13.4989	6.8155	13.8436	18.0728	12.0814	13.1607	17.2292	25.956	14.3916
34.1599	21.3557	10.7091	7.37782	0.567388	0.522802	0.276003	0.708148	0.437103	0.622264	0.30158	0.402469	8.00219	2.08272	2.66181	13.0115	28.7362	28.0096	15.0762	10.739	22.9253	8.99937	19.0716	14.153	20.9011	8.60426	8.58835	20.6933	27.6647	17.0104
27.1233	21.5175	8.84881	16.9682	0.915476	0.240092	0.947793	0.181015	0.671794	0.794637	0.225461	0.833245	9.95371	5.99558	9.73598	14.6095	11.8119	13.3442	22.9312	11.1441	14.8648	25.9156	17.0982	4.61248	6.93701	14.7985	16.1874	16.6927	16.636	20.2747
25.389	12.5036	11.2327	8.42852	0.500343	0.509615	0.602182	0.286957	0.655615	1.10806	0.177972	0.666924	6.58366	5.26374	9.28226	11.28	12.3074	21.8919	24.8587	10.7837	21.0723	23.5222	20.5004	5.11598	5.75356	18.8366	9.7536	28.7771	13.8309	20.1852
28.978	21.2662	8.54924	8.06042	0.355891	0.575676	0.519899	0.151351	1.2213	0.830652	0.543582	0.820298	8.28255	8.74687	8.54749	14.7065	21.6543	21.4871	15.7707	23.0228	20.2029	23.9456	8.39935	3.67923	3.94677	12.3367	22.2011	12.6131	11.1101	10.3234
31.386	16.186	9.82451	11.3044	0.748373	0.505732	0.425362	0.121207	0.629502	0.800664	0.375081	1.24933	14.6136	8.30721	4.03784	4.16367	6.2644	7.4961	13.8374	13.0808	22.9874	20.9844	13.3186	6.77508	7.48709	13.7262	14.7351	10.8068	14.1223	17.2695
23.9837	15.792	11.6515	11.6477	0.387298	0.559912	0.633371	0.201861	0.789338	0.635911	0.213269	0.785814	7.22373	6.04279	10.1373	6.70561	8.20242	7.47369	22.8406	19.1199	14.7666	25.8254	7.44795	4.81073	6.18457	17.0039	5.7717	12.6776	8.70239	14.799
19.4057	13.5747	6.00492	7.14421	0.683282	0.716799	0.646684	0.307087	0.488209	0.490775	0.413812	0.812264	12.1286	5.45183	6.71799	8.24767	15.3692	13.946	9.9414	12.1866	18.5329	14.538	10.393	11.8565	7.30541	17.3189	9.45089	10.6732	9.95073	7.71957
33.6209	10.3927	6.5128	20.8541	0.657089	0.194191	0.303225	0.294624	0.524305	0.723686	0.882179	0.538156	13.7819	12.7135	9.6477	11.1151	8.65158	12.4156	15.5237	11.0651	10.8022	14.1525	9.36762	15.2825	16.6167	12.5526	9.6987	17.3787	8.76027	28.0578
25.4929	21.3543	7.4206	15.4469	0.536947	0.372324	0.74452	0.420386	0.5545	0.883854	0.829268	0.326558	6.13609	15.2621	5.70253	11.8159	10.9051	17.4631	11.4508	13.5615	11.5132	14.5464	14.4185	12.6754	20.7341	5.54163	14.7576	18.0531	9.76473	33.6789
23.5352	14.9308	7.76016	14.1931	0.773865	0.28367	0.755144	0.565824	0.418622	0.695255	0.418991	0.559887	9.07733	16.6605	9.23157	16.0387	26.8383	18.5401	12.6886	21.8323	4.84014	11.6063	19.3438	13.3223	22.7297	10.7209	7.11993	23.4076	7.57608	17.6575
30.8301	19.799	8.21777	10.4713	0.61028	0.167306	0.810898	0.572988	0.197972	1.23424	0.644317	0.680995	9.82577	6.61194	7.07726	9.84103	15.8326	10.5699	9.02824	13.2099	10.0976	16.0007	12.8369	24.6875	12.5898	6.04512	13.984	12.1555	15.7286	23.0214
22.158	16.5572	8.45272	11.3578	0.360757	0.309016	0.717251	0.37609	0.181207	0.594677	0.222117	0.52417	7.23622	8.1417	10.0144	19.0454	19.212	4.83484	11.9244	8.37225	7.03081	9.65791	21.1436	12.4974	21.7146	6.86577	4.64971	16.1857	7.13299	13.3315
35.8131	18.9891	6.07383	8.19906	0.444157	0.339748	0.550597	0.446081	0.265031	1.11345	0.217906	0.55523	8.434	6.14852	8.07415	11.0602	25.349	6.65832	11.9462	7.44659	12.8319	10.4995	22.4868	10.9834	17.0708	5.22286	7.02954	16.6844	2.97183	14.6844
22.6916	10.8207	7.73774	10.2381	0.303533	0.576072	0.840938	0.294281	0.616684	0.450331	0.730383	0.568953	9.49806	4.44745	6.80017	16.1367	15.1113	25.4741	19.4408	9.42241	9.64924	6.61847	13.8304	19.8089	14.4267	8.29066	9.17825	27.0005	21.2362	31.6496
16.0147	16.4678	6.92833	11.7359	0.328966	0.639925	0.735614	0.667157	0.502856	0.492936	0.731557	0.837916	7.56737	3.65401	9.38787	9.48315	11.49	11.0764	15.1659	9.67688	12.0125	13.9557	19.5177	18.4518	11.3989	5.84074	9.8992	22.4936	25.8001	30.1435
15.7901	10.8158	7.18879	11.6667	0.229845	0.61859	0.334545	0.240243	0.427033	0.288473	0.662124	0.715358	14.5466	5.45396	13.9011	9.14417	13.6456	18.9848	13.1766	4.90622	13.0027	14.4666	17.052	18.3706	13.8354	13.4922	18.2478	16.539	23.0178	14.2326
19.7909	18.4109	8.41092	8.35006	0.354698	0.594302	0.287869	0.373749	0.4626	0.835934	0.269359	0.662553	14.3012	3.98287	10.8361	12.3943	17.2397	15.6188	22.9501	10.2619	12.9674	14.1775	13.1068	9.67224	14.5985	3.80713	14.49	10.5269	20.6665	12.0827
18.8532	19.1051	4.37742	12.4119	0.605671	0.503096	0.398045	0.260004	0.384112	0.753155	0.475403	0.256866	9.77059	6.44614	9.37456	16.715	20.015	18.5444	10.2455	3.28425	7.13873	14.6814	21.2961	15.0704	22.7557	3.59587	15.7426	11.0418	10.468	15.1469
18.4935	14.3451	4.22191	5.76684	0.693682	0.517585	0.466856	0.243601	0.29227	0.383956	0.383488	0.882522	7.2724	2.65369	11.3424	17.5834	8.60636	15.7294	18.3549	3.61528	6.59772	13.5643	18.7229	10.753	14.8431	3.52303	7.80249	24.7691	13.0661	16.0299
32.8948	15.401	9.21134	8.12159	0.502738	0.185951	0.740151	0.30035	0.39028	0.721753	0.688671	0.57342	11.2668	14.2186	19.347	12.9524	4.84254	18.6211	14.5039	19.2928	17.6219	15.7739	10.9341	15.9009	32.0772	7.52298	7.76132	11.7818	5.91618	9.01187
28.406	9.9082	11.2359	5.42712	0.695353	0.290414	0.428221	0.185725	0.315889	0.535858	0.527289	0.617346	14.4581	14.6625	25.8172	16.0152	7.82957	13.5062	20.2666	20.5252	13.157	16.8143	9.50862	25.0553	9.30733	7.7828	14.1134	12.8226	11.2449	11.1432
32.8384	12.926	8.5234	8.97392	0.55942	0.318915	0.293003	0.263717	0.75524	0.743876	0.88809	0.349135	13.5666	15.1023	17.2312	7.55215	11.6544	15.3503	13.1234	20.2763	11.2008	16.9121	11.3061	18.8219	15.3784	6.87067	9.43446	11.8176	8.65281	9.05499
26.916	11.0607	3.83585	5.50773	0.63046	0.322665	0.406408	0.24596	0.586105	0.522217	0.426271	0.498512	17.2741	15.6825	5.64934	10.0806	12.056	9.69305	17.5113	19.4701	12.1013	19.2972	8.75836	13.331	19.5479	3.30174	7.7487	12.4122	4.89716	5.45754
30.248	10.9147	4.22355	6.95269	0.60742	0.202082	0.562479	0.148917	0.431713	0.285849	0.457016	0.251065	4.1289	5.10388	19.1125	12.9147	9.124	15.6188	9.86922	13.477	13.0932	13.6754	15.1458	16.0233	16.7274	5.90566	13.1675	8.58377	4.91298	15.9839
26.5249	11.9787	3.71356	8.49318	0.314756	0.243903	0.342337	0.168992	0.381731	0.526427	0.532023	0.573384	5.71197	15.083	8.63519	16.8736	13.6891	13.953	12.3558	18.9305	13.106	13.6996	11.0497	11.2719	15.0411	6.53472	6.47288	12.6131	3.35618	8.39437
24.3901	17.0531	8.99053	10.9858	1.00067	1.21333	0.789736	0.658252	1.10817	1.39	0.310911	0.652841	15.8004	18.7216	27.3955	11.1146	11.7318	16.5618	14.0119	7.19332	12.7491	18.982	13.8007	20.6679	19.632	7.11121	14.4473	12.3014	25.6408	20.5204
22.2821	15.547	6.33096	7.84428	0.990655	0.789371	0.575182	0.583587	0.677956	1.58684	0.293996	0.538355	10.7194	20.0996	10.4853	13.8255	13.9911	18.8629	11.5149	1.87692	10.7039	18.3702	12.8831	25.5501	11.7323	10.7636	7.00752	28.9673	21.1595	14.2434
23.9971	5.95776	7.19624	9.21432	1.03215	0.492216	0.890993	0.582225	0.638156	1.12127	0.449511	0.561416	12.4192	14.5565	28.6277	12.4249	17.5444	21.0377	11.7865	5.50009	10.3744	14.6576	8.17786	28.4281	13.4541	9.89644	11.0172	27.8033	14.5151	13.0615
17.9085	6.52052	2.84099	6.79609	0.889156	0.498203	0.65903	0.278308	0.591028	0.921908	0.44299	0.265614	12.9654	26.8673	21.7264	18.519	8.94215	15.8895	18.0256	4.30621	12.4343	18.5715	8.08017	24.8509	13.7345	8.55509	15.6489	18.0066	20.7037	12.8793
20.6858	17.0659	4.94091	5.3857	0.771569	0.598166	0.468429	0.395399	0.36822	1.06295	0.749773	0.699482	16.4065	13.2424	35.1863	16.8141	11.651	18.3732	11.3866	1.77662	7.81392	11.4444	12.1327	23.774	7.66552	3.94557	12.3924	20.7113	16.4767	10.4654
12.8469	20.7637	13.9296	3.88346	0.562234	0.835579	0.705027	0.377425	0.738529	0.647361	0.52976	0.709533	11.7157	19.103	22.2067	15.3508	13.5543	17.5988	14.3039	1.59146	7.20712	16.895	9.42953	17.753	12.325	6.3174	16.383	15.0987	13.2006	10.8197
			12.1619		0.265918																		12.5515		20.2482
			9.80745		0.420243																		22.2421		21.8747
			6.83987		0.675621																		20.1913		21.5063
			6.4152		0.687407																		15.4306		21.1621
			10.3811		0.378444																		8.64447		24.9169
			3.78378		0.50141																		19.1942		22.0434

## Sheet: CTCF Auswertung
b=	ENP 1-4 no.1 (17)								b=	ENP 12-3 seq. no.2 (17)								b=	Delta Cterm e (11)								b=	Delta_Cterm_2a (58)								b=	delta_Nterm (33)								b=	SDM 7_(9)
background	EGFP-ENP								background	ENP-GFP6								background	ENP∆Cterm no.1								background	ENP∆Cterm no.2								background	ENP∆Nterm no.1								background	ENP-S514A no.1
Root No	Cell No	Area	MeanGValue	IntDent	Mean fluorescence of background readingbackground	CTCF	Root Mean		Root No	Cell No	Area	MeanGValue	IntDent	Mean fluorescence of background readingbackground	CTCF	Root Mean		Root No	Cell No	Area	MeanGValue	IntDent	Mean fluorescence of background readingbackground	CTCF	Root Mean		Root No	Cell No	Area	MeanGValue	IntDent	Mean fluorescence of background readingbackground	CTCF	Root Mean		Root No	Cell No	Area	MeanGValue	IntDent	Mean fluorescence of background readingbackground	CTCF	Root Mean		Root No	Cell No	Area	MeanGValue	IntDent
1	1	10.096	3003.55	30323.4	761.657	22.6337	23.2591		1	1	8.712	1716.57	14954.4	219.296	13.0439	14.234		1	1	7.778	2016.1	15682	222.295	13.953	12.0458		1	1	3.991	2978.05	11885.8	299.178	10.6918	9.20307		1	1	6.609	432.938	2861.27	228.737	1.34955	0.791208		1	1	4.71	239.358	1127.37
	2	11.094	3575.78	39668.3		31.2185				2	9.677	2401.98	23244.9		21.1228				2	9.291	1534.6	14258.2		12.1929				2	4.259	2823.97	12028.3		10.7541				2	7.102	286.113	2032.12		0.407624				2	5.568	239.237	1332.13
	3	9.785	3600.48	35229.6		27.7768				3	9.066	1714.44	15542.9		13.5547				3	6.77	1505.61	10192.8		8.6879				3	3.079	2601.69	8011.07		7.0899				3	7.178	344.41	2472.03		0.830154				3	4.785	220.004	1052.73
	4	7.478	3954.4	29571		23.8754				4	7.854	2291.82	17998.9		16.2765				4	8.487	1652.28	14022.1		12.1354				4	4.871	2384.81	11616.2		10.1589				4	6.995	365.204	2554.68		0.954657				4	3.895	237.361	924.418
	5	4.56	2583.84	11781.7		8.3085				5	5.901	2939.85	17347.6		16.0536				5	8.562	1907.55	16331.7		14.4284				5	3.659	2055.64	7520.62		6.42593				5	6.148	352.555	2167.38		0.761098				5	6.083	212.392	1292.03
	6	8.647	3738.45	32328.1		25.742				6	6.609	1029.21	6802		5.35267				6	6.652	1857.46	12355.6		10.8769				6	3.991	2829.25	11291.9		10.0979				6	4.388	329.954	1447.87		0.444168				6	6.555	240.229	1574.78
	b	3.905	727.755	2842.1						b	3.905	191.915	749.484						b	3.905	216.931	847.181						b	3.905	288.929	1128.35						b	3.905	253.113	988.48						b	3.905	180.129	703.458
	b	3.905	790.069	3085.45						b	3.905	233.099	910.32						b	3.905	234.294	914.987						b	3.905	269.964	1054.29						b	3.905	198.723	776.07						b	3.905	173.662	678.202
	b	3.905	767.146	2995.93						b	3.905	232.874	909.441						b	3.905	215.659	842.214						b	3.905	338.64	1322.49						b	3.905	234.376	915.309						b	3.905	186.478	728.252
Root No	Cell No	Area	MeanGValue	IntDent	Mean fluorescence of background readingbackground	CTCF	Root Mean		Root No	Cell No	Area	MeanGValue	IntDent	Mean fluorescence of background readingbackground	CTCF	Root Mean		Root No	Cell No	Area	MeanGValue	IntDent	Mean fluorescence of background readingbackground	CTCF	Root Mean		Root No	Cell No	Area	MeanGValue	IntDent	Mean fluorescence of background readingbackground	CTCF	Root Mean		Root No	Cell No	Area	MeanGValue	IntDent	Mean fluorescence of background readingbackground	CTCF	Root Mean		Root No	Cell No	Area	MeanGValue	IntDent
2	1	8.776	4031.25	35379	487.508	31.1007	31.3989		2	1	7.789	2884.51	22467.8	202.061	20.8939	17.2589		2	1	6.673	1366.83	9121.33	219.624	7.65578	9.35656		2	1	6.781	477.237	3235.97	209.702	1.81398	1.57299		2	1	4.399	355.739	1564.83	224.628	0.576694	0.44455		2	1	4.088	268.488	1097.5
	2	8.218	3952	32478.7		28.4723				2	7.156	2153.51	15410.8		13.9649				2	7.424	1584.58	11764.5		10.134				2	4.066	492.33	2001.93		1.14928				2	6.266	354.505	2221.2		0.813683				2	4.925	192.113	946.069
	3	10.085	3909.39	39426.6		34.5101				3	7.478	3021.11	22591.9		21.0809				3	7.457	1223.07	9119.85		7.48212				3	4.174	711.111	2967.83		2.09253				3	3.036	348.873	1059.27		0.377298				3	6.534	213.77	1396.74
	4	9.248	3973.16	36744.8		32.2363				4	8.293	2946.73	24438.4		22.7627				4	7.049	1018.67	7180.44		5.63231				4	4.57	577.171	2637.95		1.67961				4	3.079	346.317	1066.37		0.374741				4	7.457	221.226	1649.58
	5	8.572	3787.04	32463.8		28.2849				5	6.351	2005.38	12737.1		11.4538				5	9.195	1558.68	14331.5		12.3121				5	2.232	761.111	1698.49		1.23044				5	5.804	263.713	1530.67		0.226931				5	5.515	232.206	1280.53
	6	11.126	3524.53	39213.3		33.7893				6	6.233	2351.3	14656.7		13.3973				6	7.778	1881.02	14631.3		12.9231				6	5.343	485.225	2592.54		1.4721				6	4.517	290.601	1312.6		0.297953				6	5.386	230.841	1243.28
	b	3.905	395.099	1542.98						b	3.905	236.266	922.691						b	3.905	221.912	866.632						b	3.905	213.363	833.244						b	3.905	218.005	851.376						b	3.905	166.401	649.846
	b	3.905	533.275	2082.6						b	3.905	205.736	803.461						b	3.905	216.659	846.119						b	3.905	204.835	799.942						b	3.905	231.676	904.763						b	3.905	175.335	684.736
	b	3.905	534.151	2086.02						b	3.905	164.181	641.177						b	3.905	220.302	860.345						b	3.905	210.909	823.663						b	3.905	224.203	875.58						b	3.905	181.714	709.648
Root No	Cell No	Area	MeanGValue	IntDent	Mean fluorescence of background readingbackground	CTCF	Root Mean		Root No	Cell No	Area	MeanGValue	IntDent	Mean fluorescence of background readingbackground	CTCF	Root Mean		Root No	Cell No	Area	MeanGValue	IntDent	Mean fluorescence of background readingbackground	CTCF	Root Mean		Root No	Cell No	Area	MeanGValue	IntDent	Mean fluorescence of background readingbackground	CTCF	Root Mean		Root No	Cell No	Area	MeanGValue	IntDent	Mean fluorescence of background readingbackground	CTCF	Root Mean		Root No	Cell No	Area	MeanGValue	IntDent
3	1	9.763	4049.96	39540.8	534.241	34.325	34.5447		3	1	8.079	1519.71	12277.4	215.459	10.5367	14.0248		3	1	6.588	1873.12	12339.2	229.973	10.8241	9.36461		3	1	4.839	1061.73	5137.4	229.924	4.02479	3.2654		3	1	8.068	274.459	2214.36	215.312	0.477222	0.35547		3	1	5.107	216.887	1107.62
	2	11.115	3954.58	43955.5		38.0174				2	12.006	2506.76	30095.1		27.5083				2	5.794	1900.14	11008.6		9.67613				2	4.581	856.422	3923.45		2.87017				2	4.12	315.305	1299.02		0.411931				2	5.279	197.331	1041.63
	3	11.437	3963.29	45327.9		39.2178				3	4.796	2144.14	10282.9		9.24953				3	5.686	2103.09	11958.7		10.6511				3	5.836	809.682	4725.7		3.38386				3	3.358	302.981	1017.45		0.294431				3	4.356	213.901	931.735
	4	8.712	4013.45	34964.4		30.3101				4	9.753	2017.88	19679.4		17.578				4	5.59	1243.03	6948.21		5.66266				4	3.787	1083.37	4103.04		3.23232				4	6.598	291.743	1924.99		0.504363				4	4.71	218.774	1030.42
	5	9.71	3831.56	37202.9		32.0154				5	7.092	1457.29	10334.7		8.8067				5	6.276	1710.24	10734.1		9.29076				5	3.97	720.308	2859.39		1.94659				5	6.716	263.035	1766.61		0.320577				5	5.547	226.973	1258.97
	6	9.817	3934.77	38627.2		33.3826				6	6.362	1861.05	11840.4		10.4696				6	6.158	1867.22	11499		10.0828				6	4.667	1115.86	5207.76		4.1347				6	7.446	232.01	1727.5		0.124293				6	4.849	247.423	1199.86
	b	3.905	505.621	1974.6						b	3.905	197.187	770.073						b	3.905	222.17	867.641						b	3.905	197.995	773.227						b	3.905	234.113	914.279						b	3.905	165.533	646.455
	b	3.905	497.212	1941.76						b	3.905	223.519	872.909						b	3.905	232.44	907.745						b	3.905	252.731	986.989						b	3.905	213.091	832.182						b	3.905	168.297	657.248
	b	3.905	599.89	2342.75						b	3.905	225.67	881.31						b	3.905	235.308	918.946						b	3.905	239.047	933.548						b	3.905	198.731	776.103						b	3.905	170.637	666.389
Root No	Cell No	Area	MeanGValue	IntDent	Mean fluorescence of background readingbackground	CTCF	Root Mean		Root No	Cell No	Area	MeanGValue	IntDent	Mean fluorescence of background readingbackground	CTCF	Root Mean		Root No	Cell No	Area	MeanGValue	IntDent	Mean fluorescence of background readingbackground	CTCF	Root Mean		Root No	Cell No	Area	MeanGValue	IntDent	Mean fluorescence of background readingbackground	CTCF	Root Mean		Root No	Cell No	Area	MeanGValue	IntDent	Mean fluorescence of background readingbackground	CTCF	Root Mean		Root No	Cell No	Area	MeanGValue	IntDent
4	1	6.384	3555.81	22699.1	640.777	18.6083	19.3006		4	1	13.282	2908.3	38628.9	226.371	35.6222	22.9337		4	1	6.03	1752.87	10569.1	231.463	9.17341	9.87468		4	1	6.92	1630.32	11282	218.525	9.76979	8.19338		4	1	7.253	363.538	2636.63	195.831	1.21627	0.978532		4	1	8.037	218.482	1755.88
	2	6.169	3873.08	23893.3		19.9404				2	11.126	2611.67	29057		26.5384				2	6.33	1714.3	10851.5		9.38638				2	4.817	1311.87	6319.62		5.26698				2	6.394	355.273	2271.76		1.01961				2	8.905	200.758	1787.7
	3	5.15	4014.39	20673.5		17.3735				3	8.594	1927.11	16561.2		14.6157				3	8.304	1316.3	10930.7		9.0086				3	4.978	985.209	4904.55		3.81673				3	6.427	331.062	2127.59		0.868985				3	6.382	209.965	1340.08
	4	5.536	4080	22587.2		19.0399				4	10.214	1393.7	14235.1		11.9229				4	7.51	1647.5	12373		10.6348				4	8.83	1374.79	12139.1		10.2096				4	7.51	303.08	2276.19		0.805494				4	7.21	235.052	1694.63
	5	6.63	4051.65	26864.2		22.6158				5	10.343	3081.74	31873.2		29.5319				5	6.995	1822.88	12751.4		11.1323				5	6.523	2144.2	13986.9		12.5614				5	6.995	319.282	2233.44		0.863603				5	5.943	210.775	1252.7
	6	8.476	2791.11	23656.9		18.2256				6	6.995	2995.55	20954.4		19.371				6	5.364	2079.3	11154.2		9.91265				6	6.684	1345.95	8996.4		7.53578				6	5.118	410.245	2099.49		1.09723				6	7.628	212.544	1621.34
	b	3.905	605.113	2363.14						b	3.905	225.135	879.217						b	3.905	219.973	859.058						b	3.905	222.566	869.186						b	3.905	172.434	673.406						b	3.86	168.971	652.242
	b	3.905	634.214	2476.8						b	3.905	221.511	865.066						b	3.905	234.063	914.086						b	3.905	219.783	858.318						b	3.905	171.898	671.314						b	3.86	172.45	665.67
	b	3.905	683.005	2667.34						b	3.905	232.467	907.853						b	3.905	240.352	938.644						b	3.905	213.225	832.708						b	3.905	243.162	949.62						b	3.86	174.056	671.869
Root No	Cell No	Area	MeanGValue	IntDent	Mean fluorescence of background readingbackground	CTCF	Root Mean		Root No	Cell No	Area	MeanGValue	IntDent	Mean fluorescence of background readingbackground	CTCF	Root Mean		Root No	Cell No	Area	MeanGValue	IntDent	Mean fluorescence of background readingbackground	CTCF	Root Mean		Root No	Cell No	Area	MeanGValue	IntDent	Mean fluorescence of background readingbackground	CTCF	Root Mean		Root No	Cell No	Area	MeanGValue	IntDent	Mean fluorescence of background readingbackground	CTCF	Root Mean		Root No	Cell No	Area	MeanGValue	IntDent
5	1	8.132	3888.03	31619.2	657.736	26.2705	26.6991		5	1	11.641	1736.91	20219	215.874	17.706	20.967		5	1	7.864	1816.36	14284.3	220.145	12.5531	10.9481		5	1	5.461	1572.08	8585.11	212.493	7.42468	6.76533		5	1	5.676	324.875	1843.85	219.102	0.600224	0.426012		5	1	5.847	233.569	1365.73
	2	8.197	3951.99	32393.8		27.0023				2	10.579	2080.41	22007.9		19.7242				2	8.208	1663.54	13653.6		11.8466				2	6.073	1131.22	6869.33		5.57886				2	5.043	296.213	1493.67		0.388738				2	9.034	209.742	1894.74
	3	6.727	3960.13	26639.7		22.2151				3	10.933	2246.78	24563.3		22.2032				3	7.617	2406.84	18334.1		16.6572				3	5.118	1973.62	10100.3		9.01277				3	5.182	277.017	1435.51		0.300121				3	8.229	215.815	1775.94
	4	9.13	3823.9	34913.1		28.908				4	8.304	2437.54	20241.7		18.449				4	7.167	1213.85	8699.51		7.12173				4	4.689	1149.41	5389.01		4.39263				4	4.431	268.412	1189.33		0.218493				4	7.65	225.053	1721.58
	5	6.781	3849.08	26099.1		21.639				5	7.671	3652.64	28019.8		26.3638				5	6.684	1237.61	8272.23		6.80079				5	6.663	1233.91	8221.06		6.80522				5	4.817	318.962	1536.52		0.481106				5	9.055	241.876	2190.22
	6	10.107	4037.74	40807.6		34.1599				6	9.817	2391.28	23474.9		21.3557				6	7.049	1739.43	12260.9		10.7091				6	7.821	1155.78	9039.73		7.37782				6	5.343	325.297	1738.05		0.567388				6	7.371	234.971	1731.9
	b	3.905	749.723	2927.89						b	3.905	195.324	762.799						b	3.905	215.266	840.679						b	3.905	204.44	798.397						b	3.905	230.646	900.739						b	3.905	171.489	669.715
	b	3.905	584.984	2284.53						b	3.905	228.104	890.815						b	3.905	214.907	839.274						b	3.905	229.599	896.652						b	3.905	209.94	819.876						b	3.905	171.409	669.404
	b	3.905	638.5	2493.53						b	3.905	224.195	875.548						b	3.905	230.261	899.237						b	3.905	203.44	794.492						b	3.905	216.72	846.355						b	3.905	149.206	582.694
Root No	Cell No	Area	MeanGValue	IntDent	Mean fluorescence of background readingbackground	CTCF	Root Mean		Root No	Cell No	Area	MeanGValue	IntDent	Mean fluorescence of background readingbackground	CTCF	Root Mean		Root No	Cell No	Area	MeanGValue	IntDent	Mean fluorescence of background readingbackground	CTCF	Root Mean		Root No	Cell No	Area	MeanGValue	IntDent	Mean fluorescence of background readingbackground	CTCF	Root Mean		Root No	Cell No	Area	MeanGValue	IntDent	Mean fluorescence of background readingbackground	CTCF	Root Mean		Root No	Cell No	Area	MeanGValue	IntDent
6	1	7.564	4076.74	30835.8	490.805	27.1233	26.0443		6	1	9.227	2550.28	23530.9	218.211	21.5175	16.8066		6	1	6.073	1711.02	10390.2	253.812	8.84881	9.35196		6	1	8.025	2353.2	18884.8	238.827	16.9682	10.5922		6	1	8.111	365.328	2963.18	252.46	0.915476	0.598444		6	1	6.512	214.718	1398.33
	2	7.156	4038.66	28901.2		25.389				2	7.778	1825.68	14200.9		12.5036				2	7.886	1678.27	13234.3		11.2327				2	7.961	1297.59	10329.8		8.42852				2	4.785	357.02	1708.36		0.500343				2	9.259	232.903	2156.44
	3	8.068	4082.48	32937.8		28.978				3	9.034	2572.32	23237.5		21.2662				3	7.596	1379.3	10477.2		8.54924				3	7.467	1318.25	9843.74		8.06042				3	5.075	322.603	1637.12		0.355891				3	7.113	258.787	1840.81
	4	8.755	4075.85	35683		31.386				4	5.729	3043.38	17436.1		16.186				4	7.864	1503.07	11820.5		9.82451				4	8.25	1608.97	13274.8		11.3044				4	5.397	391.153	2110.9		0.748373				4	6.899	251.18	1732.8
	5	6.781	4027.93	27311.9		23.9837				5	7.156	2424.98	17353.5		15.792				5	7.725	1762.15	13612.2		11.6515				5	7.778	1736.25	13505.3		11.6477				5	6.212	314.807	1955.58		0.387298				5	8.605	242.944	2090.42
	6	5.418	4072.47	22064.9		19.4057				6	5.922	2510.32	14866.9		13.5747				6	6.201	1222.14	7578.81		6.00492				6	7.317	1215.2	8891.7		7.14421				6	4.474	405.189	1812.79		0.683282				6	9.055	257.019	2327.34
	b	3.905	474.929	1854.74						b	3.905	222.764	869.958						b	3.905	225.102	879.089						b	3.905	258.313	1008.79						b	3.905	221.255	864.068						b	3.905	174.203	680.315
	b	3.905	462.239	1805.18						b	3.905	202.426	790.533						b	3.905	247.143	965.166						b	3.905	225.5	880.644						b	3.905	248.261	969.533						b	3.905	180.876	706.376
	b	3.905	535.247	2090.3						b	3.905	229.442	896.04						b	3.905	289.192	1129.38						b	3.905	232.668	908.636						b	3.905	287.863	1124.19						b	3.905	178.508	697.128
Root No	Cell No	Area	MeanGValue	IntDent	Mean fluorescence of background readingbackground	CTCF	Root Mean		Root No	Cell No	Area	MeanGValue	IntDent	Mean fluorescence of background readingbackground	CTCF	Root Mean		Root No	Cell No	Area	MeanGValue	IntDent	Mean fluorescence of background readingbackground	CTCF	Root Mean		Root No	Cell No	Area	MeanGValue	IntDent	Mean fluorescence of background readingbackground	CTCF	Root Mean		Root No	Cell No	Area	MeanGValue	IntDent	Mean fluorescence of background readingbackground	CTCF	Root Mean		Root No	Cell No	Area	MeanGValue	IntDent
7	1	11.63	3998.16	46498.9	1107.31	33.6209	28.575		7	1	5.761	2018.62	11630.1	214.79	10.3927	17.0038		7	1	6.03	1308.51	7889.8	228.359	6.5128	7.40631		7	1	8.411	2693.22	22653.8	213.963	20.8541	13.4204		7	1	6.738	324.823	2188.57	227.289	0.657089	0.563849		7	1	6.373	207.657	1323.38
	2	8.605	4070.1	35021.3		25.4929				2	8.851	2627.34	23255.4		21.3543				2	6.384	1390.81	8878.44		7.4206				2	7.714	2216.4	17097.4		15.4469				2	7.306	300.769	2197.52		0.536947				2	5.815	241.21	1402.64
	3	7.972	4059.79	32362.7		23.5352				3	6.877	2385.84	16407.9		14.9308				3	7.51	1261.64	9475.14		7.76016				3	9.216	1754	16165		14.1931				3	7.585	329.303	2497.86		0.773865				3	6.373	221.697	1412.86
	4	10.332	4091.31	42270.8		30.8301				4	8.658	2501.53	21658.6		19.799				4	5.611	1692.89	9499.1		8.21777				4	8.572	1435.48	12305.4		10.4713				4	6.148	326.574	2007.65		0.61028				4	7.628	199.111	1518.86
	5	7.457	4078.99	30415.2		22.158				5	7.929	2303.09	18260.3		16.5572				5	7.017	1433.04	10055.1		8.45272				5	5.847	2156.39	12608.9		11.3578				5	5.987	287.561	1721.54		0.360757				5	7.499	218.378	1637.71
	6	11.995	4093.03	49095.2		35.8131				6	7.864	2629.39	20678.2		18.9891				6	4.41	1605.81	7080.89		6.07383				6	5.332	1751.6	9339.91		8.19906				6	5.579	306.902	1712.2		0.444157				6	6.62	228.515	1512.7
	b	3.905	1073.11	4190.8						b	3.905	222.78	870.023						b	3.905	225.451	880.451						b	3.905	206.637	806.98						b	3.905	219.181	855.968						b	3.905	163.47	638.398
	b	3.905	1157.05	4518.62						b	3.905	206.887	807.956						b	3.905	223.937	874.54						b	3.905	232.008	906.061						b	3.905	235.992	921.618						b	3.905	172.283	672.816
	b	3.905	1091.77	4263.67						b	3.905	214.703	838.48						b	3.905	235.69	920.438						b	3.905	203.245	793.73						b	3.905	226.695	885.311						b	3.905	195.797	764.644
Root No	Cell No	Area	MeanGValue	IntDent	Mean fluorescence of background readingbackground	CTCF	Root Mean		Root No	Cell No	Area	MeanGValue	IntDent	Mean fluorescence of background readingbackground	CTCF	Root Mean		Root No	Cell No	Area	MeanGValue	IntDent	Mean fluorescence of background readingbackground	CTCF	Root Mean		Root No	Cell No	Area	MeanGValue	IntDent	Mean fluorescence of background readingbackground	CTCF	Root Mean		Root No	Cell No	Area	MeanGValue	IntDent	Mean fluorescence of background readingbackground	CTCF	Root Mean		Root No	Cell No	Area	MeanGValue	IntDent
8	1	7.435	4000.86	29746.7	948.914	22.6916	18.6057		8	1	6.201	1970.51	12219.6	225.604	10.8207	14.9942		8	1	6.641	1386.9	9210.64	221.789	7.73774	6.47752		8	1	8.304	1449.16	12034	216.273	10.2381	10.0283		8	1	4.935	291.046	1436.39	229.555	0.303533	0.419399		8	1	6.223	267.547	1664.87
	2	5.214	4020.23	20962.3		16.0147				2	6.394	2800.95	17910.3		16.4678				2	7.092	1198.75	8501.25		6.92833				2	8.347	1622.27	13541.1		11.7359				2	6.191	282.712	1750.14		0.328966				2	7.339	262.175	1923.98
	3	5.085	4053.77	20615.3		15.7901				3	8.883	1443.11	12819.8		10.8158				3	5.386	1556.54	8383.34		7.18879				3	8.315	1619.39	13465		11.6667				3	6.534	264.737	1729.76		0.229845				3	4.699	306.591	1440.74
	4	6.416	4033.63	25879.1		19.7909				4	7.896	2557.14	20192.3		18.4109				4	5.332	1799.15	9593.5		8.41092				4	7.199	1376.15	9907.01		8.35006				4	6.791	281.771	1913.61		0.354698				4	6.609	264.888	1750.63
	5	6.448	3872.78	24971.8		18.8532				5	8.411	2496.93	21002.7		19.1051				5	3.422	1500.77	5136.38		4.37742				5	7.049	1977.12	13936.4		12.4119				5	8.411	301.55	2536.46		0.605671				5	6.008	258.695	1554.28
	6	6.233	3915.66	24408.1		18.4935				6	6.115	2571.31	15724.7		14.3451				6	3.465	1440.06	4990.41		4.22191				6	5.579	1249.94	6973.42		5.76684				6	7.489	322.193	2412.82		0.693682				6	4.603	287.429	1322.94
	b	3.905	804.066	3140.12						b	3.905	220.92	862.759						b	3.905	216.011	843.587						b	3.905	218.033	851.483						b	3.905	217.915	851.022						b	3.905	162.151	633.248
	b	3.905	1063.09	4151.66						b	3.905	216.074	843.834						b	3.905	242.503	947.045						b	3.905	204.497	798.622						b	3.905	230.676	900.857						b	3.905	188.484	736.084
	b	3.905	979.591	3825.59						b	3.905	239.819	936.563						b	3.905	206.852	807.817						b	3.905	226.288	883.723						b	3.905	240.074	937.561						b	3.905	174.255	680.519
Root No	Cell No	Area	MeanGValue	IntDent	Mean fluorescence of background readingbackground	CTCF	Root Mean		Root No	Cell No	Area	MeanGValue	IntDent	Mean fluorescence of background readingbackground	CTCF	Root Mean		Root No	Cell No	Area	MeanGValue	IntDent	Mean fluorescence of background readingbackground	CTCF	Root Mean		Root No	Cell No	Area	MeanGValue	IntDent	Mean fluorescence of background readingbackground	CTCF	Root Mean		Root No	Cell No	Area	MeanGValue	IntDent	Mean fluorescence of background readingbackground	CTCF	Root Mean		Root No	Cell No	Area	MeanGValue	IntDent
9	1	11.737	4085.06	47947.7	1282.52	32.8948	29.638		9	1	9.742	1822.44	17753.9	241.515	15.401	12.0316		9	1	6.673	1601.13	10684.9	220.818	9.21134	6.7906		9	1	5.633	1660.48	9352.88	218.585	8.12159	7.24604		9	1	5.794	303.678	1759.38	216.887	0.502738	0.551691		9	1	6.18	192.769	1191.28
	2	10.16	4078.3	41436.4		28.406				2	8.401	1420.98	11937.2		9.9082				2	6.008	2090.93	12562.6		11.2359				2	5.043	1294.87	6529.44		5.42712				2	5.246	349.409	1833.14		0.695353				2	6.995	204.186	1428.32
	3	11.694	4090.51	47836.2		32.8384				3	9.527	1598.26	15226.9		12.926				3	6.244	1585.83	9902.19		8.5234				3	5.955	1725.68	10275.6		8.97392				3	6.244	306.471	1913.66		0.55942				3	7.017	208.133	1460.4
	4	9.602	4085.55	39230.7		26.916				4	9.388	1419.73	13328		11.0607				4	5.901	870.873	5138.9		3.83585				4	4.613	1412.42	6516.06		5.50773				4	5.322	335.381	1784.73		0.63046				4	8.529	200.496	1710.11
	5	10.761	4093.41	44049.3		30.248				5	5.847	2108.15	12326.8		10.9147				5	5.246	1025.84	5381.96		4.22355				5	6.942	1220.2	8470.1		6.95269				5	5.826	321.16	1871		0.60742				5	8.401	186.736	1568.71
	6	9.452	4088.76	38647.3		26.5249				6	6.845	1991.51	13631.9		11.9787				6	5.171	938.915	4855.41		3.71356				6	7.317	1379.32	10092.6		8.49318				6	5.558	273.541	1520.21		0.314756				6	7.07	197.164	1394.01
	b	3.905	1234.5	4821.08						b	3.905	289.473	1130.48						b	3.905	226.646	885.118						b	3.905	225.385	880.194						b	3.905	216.962	847.299						b	3.905	160.349	626.21
	b	3.905	1331.36	5199.37						b	3.905	201.201	785.748						b	3.905	204.492	798.601						b	3.905	203.728	795.618						b	3.905	221.371	864.519						b	3.905	165.319	645.618
	b	3.905	1281.71	5005.45						b	3.905	233.871	913.335						b	3.905	231.316	903.357						b	3.905	226.643	885.108						b	3.905	212.327	829.2						b	3.905	162.354	634.042
Root No	Cell No	Area	MeanGValue	IntDent	Mean fluorescence of background readingbackground	CTCF	Root Mean		Root No	Cell No	Area	MeanGValue	IntDent	Mean fluorescence of background readingbackground	CTCF	Root Mean		Root No	Cell No	Area	MeanGValue	IntDent	Mean fluorescence of background readingbackground	CTCF	Root Mean		Root No	Cell No	Area	MeanGValue	IntDent	Mean fluorescence of background readingbackground	CTCF	Root Mean		Root No	Cell No	Area	MeanGValue	IntDent	Mean fluorescence of background readingbackground	CTCF	Root Mean		Root No	Cell No	Area	MeanGValue	IntDent
10	1	7.156	3988	28538.7	579.727	24.3901	20.3517		10	1	10.042	1887.72	18956.8	189.577	17.0531	13.818		10	1	6.834	1536.42	10500.3	220.925	8.99053	7.37153		10	1	7.457	1692.69	12621.6	219.371	10.9858	7.35161		10	1	6.18	352.189	2176.46	190.258	1.00067	0.874405		10	1	9.549	321.767	3072.45
	2	6.727	3892.07	26181.9		22.2821				2	7.725	2202.2	17011.5		15.547				2	5.472	1377.97	7539.86		6.33096				2	6.748	1381.74	9324.59		7.84428				2	6.427	344.421	2213.45		0.990655				2	6.276	320.45	2011.26
	3	7.081	3968.65	28102.1		23.9971				3	8.583	883.705	7584.9		5.95776				3	6.03	1414.42	8528.42		7.19624				3	7.714	1413.86	10906.5		9.21432				3	5.976	362.977	2169.14		1.03215				3	6.684	268.331	1793.54
	4	5.568	3795.86	21136.4		17.9085				4	6.716	1160.43	7793.72		6.52052				4	6.115	685.47	4191.95		2.84099				4	6.062	1340.51	8125.91		6.79609				4	4.978	368.862	1836.26		0.889156				4	4.57	303.676	1387.95
	5	6.384	3820.2	24386.8		20.6858				5	9.13	2058.73	18796.7		17.0659				5	4.914	1226.45	6026.54		4.94091				5	6.716	1021.25	6859		5.3857				5	4.656	355.949	1657.41		0.771569				5	5.407	305.302	1650.87
	6	3.905	3869.29	15110.7		12.8469				6	8.057	2766.56	22291.2		20.7637				6	9.388	1704.74	16003.6		13.9296				6	4.646	1055.34	4902.66		3.88346				6	6.233	280.441	1748.11		0.562234				6	8.336	294.919	2458.53
	b	3.905	594.352	2321.12						b	3.905	175.973	687.225						b	3.905	214.821	838.941						b	3.905	223.541	872.995						b	3.905	192.97	753.604						b	3.905	195.893	765.02
	b	3.905	552.613	2158.12						b	3.905	192.261	750.836						b	3.905	227.423	888.155						b	3.905	215.319	840.883						b	3.905	186.385	727.887						b	3.905	198.448	774.997
	b	3.905	592.217	2312.78						b	3.905	200.497	783.001						b	3.905	220.53	861.236						b	3.905	219.253	856.247						b	3.905	191.42	747.553						b	3.905	189.736	740.976
																											Root No	Cell No	Area	MeanGValue	IntDent	Mean fluorescence of background readingbackground	CTCF	Root Mean											Root No	Cell No	Area	MeanGValue	IntDent
																											11	1	7.467	1852.85	13835.7	224.168	12.1619	8.23154											11	1	5.043	241.321	1216.88
																												2	6.491	1735.11	11262.5		9.80745													2	7.918	241.648	1913.34
																												3	6.834	1224.98	8371.83		6.83987													3	8.465	268.381	2271.86
																												4	6.974	1144.08	7978.54		6.4152													4	7.832	276.337	2164.28
																												5	7.381	1630.53	12035.6		10.3811													5	5.279	260.278	1373.9
																												6	5.246	945.364	4959.76		3.78378													6	10.31	237.194	2445.56
																												b	3.905	218.121	851.827															b	3.905	187.992	734.164
																												b	3.905	214.714	838.523															b	3.905	190.437	743.712
																												b	3.905	239.668	935.973															b	3.905	187.28	731.385
[truncated: 195 more columns]
