# Supplementary material for: Distinct domains of ENHANCER OF PINOID hold information for its polarization required for auxin-mediated cotyledon and flower development in Arabidopsis
Source: PLoS Genet. 2025 Jun 23;21(6):e1011217. doi: 10.1371/journal.pgen.1011217 (PMC12201645; doi:10.1371/journal.pgen.1011217)
Supplement: S8 Data — (XLSX) [file pgen.1011217.s022.xlsx]

## Sheet: EGFP-ENP control
ENP vs. FM4-64 experiments - EGFP:ENP control
Session no.1																															Domain	Chi2
																																(for bi-exp. decay))
Parameter	A[1][kCnts]	±Err	A[2][kCnts]	±Err	tau[1][ns]	±Err	tau[2][ns]	±Err	Bkgr_Dec[Cnts]	±Err	Shift_IRF[ns]	±Err	Bkgr_IRF[Cnts]	±Err	I[1][kCnts]	±Err	I[2][kCnts]	±Err	I_Sum[kCnts]	±Err	A_Sum[kCnts]	±Err	tau_Av_Int[ns]	±Err	tau_Av_Amp[ns]	±Err	A_rel[1][]	±Err	A_rel[2][]	±Err
Overall Decay	65	0.63	0	0	2.65	0.006	0	0	18	1.1	0.00017	9e-05	7.1	1.4	6877	50	0	0	7461	2.3	75.3	0.092	2.55	0.001	2.48	0.003	0.863	0.007	0	0
Pixel (1,1)	0	0	0	0	0	0	0	0	0	0	0	0	0	0	0	0	0	0	0	0	0	0	0	0	0	0	0	0	0	0
ROI 0	16	0.37	0	0	2.63	0.016	0	0	4	0.21	0.00389	0.00056	10	10	1654	28	0	0	1805	1.5	18.4	0.028	2.531	0.0036	2.45	0.004	0.85	0.02	0	0	PM	0.943	calc
Parameter	A[1][kCnts]	±Err	A[2][kCnts]	±Err	tau[1][ns]	±Err	tau[2][ns]	±Err	Bkgr_Dec[Cnts]	±Err	Shift_IRF[ns]	±Err	Bkgr_IRF[Cnts]	±Err	I[1][kCnts]	±Err	I[2][kCnts]	±Err	I_Sum[kCnts]	±Err	A_Sum[kCnts]	±Err	tau_Av_Int[ns]	±Err	tau_Av_Amp[ns]	±Err	A_rel[1][]	±Err	A_rel[2][]	±Err
Overall Decay	111	0.44	0	0	2.629	0.0028	0	0	34	0.79	0.00011	7e-05	-8.6	2.8	11702	34	0	0	12469	5.3	126	0.11	2.5466	0.00067	2.472	0.0015	0.8825	0.0032	0	0
Pixel (1,1)	0	0	0	0	0	0	0	0	0	0	0	0	0	0	0	0	0	0	0	0	0	0	0	0	0	0	0	0	0	0
ROI 0	13	0.17	0	0	2.621	0.0082	0	0	3.59	0.096	0.00392	0.00027	16	8.6	1398	14	0	0	1482	0.89	15	0.035	2.54	0.001	2.466	0.0046	0.888	0.011	0	0	PM	1.022	calc
Parameter	A[1][kCnts]	±Err	A[2][kCnts]	±Err	tau[1][ns]	±Err	tau[2][ns]	±Err	Bkgr_Dec[Cnts]	±Err	Shift_IRF[ns]	±Err	Bkgr_IRF[Cnts]	±Err	I[1][kCnts]	±Err	I[2][kCnts]	±Err	I_Sum[kCnts]	±Err	A_Sum[kCnts]	±Err	tau_Av_Int[ns]	±Err	tau_Av_Amp[ns]	±Err	A_rel[1][]	±Err	A_rel[2][]	±Err
Overall Decay	14	0.63	0	0	1.5	0.031	0	0	29	1.3	0.00097	0.00013	-44	10	849	51	0	0	10799	4.7	108	0.076	2.55	0.0011	2.49	0.002	0.1302	0.0058	0	0
Pixel (1,1)	0	0	0	0	0	0	0	0	0	0	0	0	0	0	0	0	0	0	0	0	0	0	0	0	0	0	0	0	0	0
ROI 0	16	0.65	0	0	2.62	0.019	0	0	4.2	0.3	0.00552	0.00035	-54	30	1724	55	0	0	1883	1.2	19	0.037	2.533	0.0026	2.482	0.0055	0.867	0.037	0	0	PM	1.057	calc
Parameter	A[1][kCnts]	±Err	A[2][kCnts]	±Err	tau[1][ns]	±Err	tau[2][ns]	±Err	Bkgr_Dec[Cnts]	±Err	Shift_IRF[ns]	±Err	Bkgr_IRF[Cnts]	±Err	I[1][kCnts]	±Err	I[2][kCnts]	±Err	I_Sum[kCnts]	±Err	A_Sum[kCnts]	±Err	tau_Av_Int[ns]	±Err	tau_Av_Amp[ns]	±Err	A_rel[1][]	±Err	A_rel[2][]	±Err
Overall Decay	117	0.51	0	0	2.628	0.0041	0	0	35	1.3	0.00027	0.00013	-40	11	12298	44	0	0	13064	3.2	133	0.13	2.546	0.0014	2.463	0.0025	0.8823	0.0047	0	0
Pixel (1,1)	0	0	0	0	0	0	0	0	0	0	0	0	0	0	0	0	0	0	0	0	0	0	0	0	0	0	0	0	0	0
ROI 0	19	0.25	0	0	2.611	0.0082	0	0	4.5	0.28	0.00578	0.00068	-107	44	1951	21	0	0	2082	0.89	21.3	0.058	2.526	0.0026	2.443	0.0077	0.877	0.0096	0	0	PM	1.011	calc
Parameter	A[1][kCnts]	±Err	A[2][kCnts]	±Err	tau[1][ns]	±Err	tau[2][ns]	±Err	Bkgr_Dec[Cnts]	±Err	Shift_IRF[ns]	±Err	Bkgr_IRF[Cnts]	±Err	I[1][kCnts]	±Err	I[2][kCnts]	±Err	I_Sum[kCnts]	±Err	A_Sum[kCnts]	±Err	tau_Av_Int[ns]	±Err	tau_Av_Amp[ns]	±Err	A_rel[1][]	±Err	A_rel[2][]	±Err
Overall Decay	141	1.2	0	0	2.612	0.0045	0	0	40	2.5	0.00064	8e-05	-34	7.8	14724	97	0	0	15914	3.1	162	0.065	2.5215	0.00089	2.454	0.0014	0.8691	0.0065	0	0
Pixel (1,1)	0	0	0	0	0	0	0	0	0	0	0	0	0	0	0	0	0	0	0	0	0	0	0	0	0	0	0	0	0	0
ROI 0	23	0.51	0	0	2.59	0.014	0	0	5.7	0.12	0.00477	0.00021	-51	38	2386	40	0	0	2576	1.8	26.4	0.023	2.502	0.0015	2.435	0.0028	0.87	0.018	0	0	PM	1.015	calc
Session no.2
																																Chi2
Parameter	A[1][kCnts]	±Err	A[2][kCnts]	±Err	tau[1][ns]	±Err	tau[2][ns]	±Err	Bkgr_Dec[Cnts]	±Err	Shift_IRF[ns]	±Err	Bkgr_IRF[Cnts]	±Err	I[1][kCnts]	±Err	I[2][kCnts]	±Err	I_Sum[kCnts]	±Err	A_Sum[kCnts]	±Err	tau_Av_Int[ns]	±Err	tau_Av_Amp[ns]	±Err	A_rel[1][]	±Err	A_rel[2][]	±Err
Overall Decay	236	0.63	0	0	2.635	0.0019	0	0	71	1.9	0.00038	0.00011	-33	7.7	24881	40	0	0	26217	4.2	268	0.27	2.5545	0.00035	2.448	0.0024	0.882	0.003	0	0
Pixel (1,1)	0	0	0	0	0	0	0	0	0	0	0	0	0	0	0	0	0	0	0	0	0	0	0	0	0	0	0	0	0	0
ROI 0	22	0.19	0	0	2.615	0.0047	0	0	6	0.3	0.00435	0.00032	-57	21	2304	15	0	0	2414	1.2	25	0.03	2.54	0.002	2.421	0.0019	0.8835	0.0066	0	0	PM	1.064	calc
Parameter	A[1][kCnts]	±Err	A[2][kCnts]	±Err	tau[1][ns]	±Err	tau[2][ns]	±Err	Bkgr_Dec[Cnts]	±Err	Shift_IRF[ns]	±Err	Bkgr_IRF[Cnts]	±Err	I[1][kCnts]	±Err	I[2][kCnts]	±Err	I_Sum[kCnts]	±Err	A_Sum[kCnts]	±Err	tau_Av_Int[ns]	±Err	tau_Av_Amp[ns]	±Err	A_rel[1][]	±Err	A_rel[2][]	±Err
Overall Decay	244	0.38	0	0	2.607	0.0021	0	0	67	1.4	0.00044	9e-05	-42	6	25418	34	0	0	27066	5.3	278	0.25	2.5223	0.00091	2.436	0.0018	0.878	0.002	0	0
Pixel (1,1)	0	0	0	0	0	0	0	0	0	0	0	0	0	0	0	0	0	0	0	0	0	0	0	0	0	0	0	0	0	0
ROI 0	39	0.44	0	0	2.607	0.0073	0	0	9.2	0.22	0.00544	0.00023	-63	41	4110	34	0	0	4442	2.7	45.6	0.063	2.5124	0.00079	2.44	0.003	0.8647	0.0092	0	0	PM	1.079	calc
Parameter	A[1][kCnts]	±Err	A[2][kCnts]	±Err	tau[1][ns]	±Err	tau[2][ns]	±Err	Bkgr_Dec[Cnts]	±Err	Shift_IRF[ns]	±Err	Bkgr_IRF[Cnts]	±Err	I[1][kCnts]	±Err	I[2][kCnts]	±Err	I_Sum[kCnts]	±Err	A_Sum[kCnts]	±Err	tau_Av_Int[ns]	±Err	tau_Av_Amp[ns]	±Err	A_rel[1][]	±Err	A_rel[2][]	±Err
Overall Decay	183	0.74	0	0	2.605	0.0033	0	0	53	0.87	-0.00014	6e-05	3	3.8	19090	62	0	0	20296	2.6	209	0.13	2.5212	0.00041	2.433	0.0015	0.8783	0.0027	0	0
Pixel (1,1)	0	0	0	0	0	0	0	0	0	0	0	0	0	0	0	0	0	0	0	0	0	0	0	0	0	0	0	0	0	0
ROI 0	18	0.19	0	0	2.61	0.008	0	0	3.9	0.38	0.00493	0.00023	13	16	1830	15	0	0	1942	1.1	20	0.054	2.522	0.0012	2.431	0.0032	0.88	0.01	0	0	PM	1.041	calc
Parameter	A[1][kCnts]	±Err	A[2][kCnts]	±Err	tau[1][ns]	±Err	tau[2][ns]	±Err	Bkgr_Dec[Cnts]	±Err	Shift_IRF[ns]	±Err	Bkgr_IRF[Cnts]	±Err	I[1][kCnts]	±Err	I[2][kCnts]	±Err	I_Sum[kCnts]	±Err	A_Sum[kCnts]	±Err	tau_Av_Int[ns]	±Err	tau_Av_Amp[ns]	±Err	A_rel[1][]	±Err	A_rel[2][]	±Err
Overall Decay	44	0.55	0	0	2.74	0.008	0	0	33	0.83	-0.00058	0.00017	15	3.8	4843	46	0	0	5799	2.5	62	0.11	2.506	0.0011	2.333	0.0039	0.712	0.009	0	0
Pixel (1,1)	0	0	0	0	0	0	0	0	0	0	0	0	0	0	0	0	0	0	0	0	0	0	0	0	0	0	0	0	0	0
ROI 0	4.2	0.12	0	0	2.7	0.02	0	0	1.7	0.16	0.00949	0.00076	4	18	446	8.6	0	0	509	0.85	5.35	0.023	2.51	0.006	2.38	0.0085	0.781	0.019	0	0	PM	0.977	calc
Parameter	A[1][kCnts]	±Err	A[2][kCnts]	±Err	tau[1][ns]	±Err	tau[2][ns]	±Err	Bkgr_Dec[Cnts]	±Err	Shift_IRF[ns]	±Err	Bkgr_IRF[Cnts]	±Err	I[1][kCnts]	±Err	I[2][kCnts]	±Err	I_Sum[kCnts]	±Err	A_Sum[kCnts]	±Err	tau_Av_Int[ns]	±Err	tau_Av_Amp[ns]	±Err	A_rel[1][]	±Err	A_rel[2][]	±Err
Overall Decay	121	0.3	0	0	2.633	0.0021	0	0	36	1.3	-0.00022	0.00014	9.2	2.2	12731	30	0	0	13389	5.1	135	0.2	2.5607	0.00062	2.479	0.0035	0.8955	0.0017	0	0
Pixel (1,1)	0	0	0	0	0	0	0	0	0	0	0	0	0	0	0	0	0	0	0	0	0	0	0	0	0	0	0	0	0	0
ROI 0	16	0.12	0	0	2.616	0.0042	0	0	4.2	0.14	0.00587	0.00039	1	16	1719	10	0	0	1818	1.9	18.5	0.029	2.54	0.0015	2.46	0.0033	0.89	0.006	0	0	PM	1.074	calc
Parameter	A[1][kCnts]	±Err	A[2][kCnts]	±Err	tau[1][ns]	±Err	tau[2][ns]	±Err	Bkgr_Dec[Cnts]	±Err	Shift_IRF[ns]	±Err	Bkgr_IRF[Cnts]	±Err	I[1][kCnts]	±Err	I[2][kCnts]	±Err	I_Sum[kCnts]	±Err	A_Sum[kCnts]	±Err	tau_Av_Int[ns]	±Err	tau_Av_Amp[ns]	±Err	A_rel[1][]	±Err	A_rel[2][]	±Err
Overall Decay	204	0.58	0	0	2.582	0.0021	0	0	56	0.61	0.00037	7e-05	-23	5.5	21078	52	0	0	22360	6.7	231	0.15	2.5016	0.00093	2.417	0.0017	0.8823	0.0016	0	0
Pixel (1,1)	0	0	0	0	0	0	0	0	0	0	0	0	0	0	0	0	0	0	0	0	0	0	0	0	0	0	0	0	0	0
ROI 0	36	0.36	0	0	2.56	0.0076	0	0	8.1	0.21	0.00784	0.00035	-53	18	3689	27	0	0	3903	4	40.8	0.066	2.482	0.0011	2.394	0.0025	0.884	0.008	0	0	PM	1.116	calc
Parameter	A[1][kCnts]	±Err	A[2][kCnts]	±Err	tau[1][ns]	±Err	tau[2][ns]	±Err	Bkgr_Dec[Cnts]	±Err	Shift_IRF[ns]	±Err	Bkgr_IRF[Cnts]	±Err	I[1][kCnts]	±Err	I[2][kCnts]	±Err	I_Sum[kCnts]	±Err	A_Sum[kCnts]	±Err	tau_Av_Int[ns]	±Err	tau_Av_Amp[ns]	±Err	A_rel[1][]	±Err	A_rel[2][]	±Err
Overall Decay	81	0.59	0	0	2.627	0.0043	0	0	24	0.62	-0.00058	0.00018	6.7	1.8	8461	48	0	0	8961	2.4	91	0.12	2.545	0.0015	2.454	0.0034	0.882	0.0064	0	0
Pixel (1,1)	0	0	0	0	0	0	0	0	0	0	0	0	0	0	0	0	0	0	0	0	0	0	0	0	0	0	0	0	0	0
ROI 0	2.8	0.19	0	0	1.19	0.056	0	0	5.41	0.088	0.0034	0.00034	30	7.1	131	15	0	0	2258	1.2	23.1	0.056	2.531	0.0011	2.443	0.0049	0.1197	0.0086	0	0	PM	1.027	calc
Parameter	A[1][kCnts]	±Err	A[2][kCnts]	±Err	tau[1][ns]	±Err	tau[2][ns]	±Err	Bkgr_Dec[Cnts]	±Err	Shift_IRF[ns]	±Err	Bkgr_IRF[Cnts]	±Err	I[1][kCnts]	±Err	I[2][kCnts]	±Err	I_Sum[kCnts]	±Err	A_Sum[kCnts]	±Err	tau_Av_Int[ns]	±Err	tau_Av_Amp[ns]	±Err	A_rel[1][]	±Err	A_rel[2][]	±Err
Overall Decay	57	0.24	0	0	2.63	0.0034	0	0	17	0.51	-8e-05	0.00012	2.4	2.5	5959	19	0	0	6339	3	64.4	0.067	2.55	0.001	2.46	0.002	0.8798	0.0039	0	0
Pixel (1,1)	0	0	0	0	0	0	0	0	0	0	0	0	0	0	0	0	0	0	0	0	0	0	0	0	0	0	0	0	0	0
ROI 0	9.46	0.079	0	0	2.619	0.0096	0	0	2.6	0.18	0.00294	0.00026	12	8	991	5.6	0	0	1059	1	10.8	0.014	2.535	0.0041	2.462	0.0067	0.8798	0.0078	0	0	PM	0.953	calc
Parameter	A[1][kCnts]	±Err	A[2][kCnts]	±Err	tau[1][ns]	±Err	tau[2][ns]	±Err	Bkgr_Dec[Cnts]	±Err	Shift_IRF[ns]	±Err	Bkgr_IRF[Cnts]	±Err	I[1][kCnts]	±Err	I[2][kCnts]	±Err	I_Sum[kCnts]	±Err	A_Sum[kCnts]	±Err	tau_Av_Int[ns]	±Err	tau_Av_Amp[ns]	±Err	A_rel[1][]	±Err	A_rel[2][]	±Err
Overall Decay	189	0.18	0	0	2.6235	0.00076	0	0	61	1.5	-4e-05	4e-05	6.3	1.1	19878	16	0	0	21494	2.5	222	0.13	2.521	0.0007	2.426	0.0015	0.85512	0.00088	0	0
Pixel (1,1)	0	0	0	0	0	0	0	0	0	0	0	0	0	0	0	0	0	0	0	0	0	0	0	0	0	0	0	0	0	0
ROI 0	5.1	0.39	0	0	1.27	0.064	0	0	6.8	0.43	0.00523	0.00038	-5	14	258	34	0	0	3320	2.2	34.5	0.064	2.502	0.0012	2.409	0.0038	0.147	0.012	0	0	PM	1.016	calc
Parameter	A[1][kCnts]	±Err	A[2][kCnts]	±Err	tau[1][ns]	±Err	tau[2][ns]	±Err	Bkgr_Dec[Cnts]	±Err	Shift_IRF[ns]	±Err	Bkgr_IRF[Cnts]	±Err	I[1][kCnts]	±Err	I[2][kCnts]	±Err	I_Sum[kCnts]	±Err	A_Sum[kCnts]	±Err	tau_Av_Int[ns]	±Err	tau_Av_Amp[ns]	±Err	A_rel[1][]	±Err	A_rel[2][]	±Err
Overall Decay	202	1.2	0	0	2.547	0.0054	0	0	59	0.56	0.00429	0.00077	41	5.7	20532	90	0	0	21708	13	230	0.74	2.465	0.0023	2.362	0.0082	0.8769	0.0018	0	0
Pixel (1,1)	0	0	0	0	0	0	0	0	0	0	0	0	0	0	0	0	0	0	0	0	0	0	0	0	0	0	0	0	0	0
ROI 0	35	0.33	0	0	2.559	0.0094	0	0	8.6	0.29	0.01036	0.00081	41	16	3562	24	0	0	3830	3	40.4	0.037	2.463	0.0024	2.367	0.0047	0.8605	0.0086	0	0	PM	1.225	calc

## Sheet: EGFP-ENP control Summary
EGFP:ENP control Summary
TAUav.int.	±Err	calc IRF	Session	Comments
		Chi2 bi-exp. decay
2.531	0.0036	0.943	no.1	Analysis of PM domain
2.54	0.001	1.022		“
2.533	0.0026	1.057		“
2.526	0.0026	1.011		“
2.502	0.0015	1.015		“
2.54	0.002	1.064	no.2	“
2.5124	0.00079	1.079		“
2.522	0.0012	1.041		“
2.51	0.006	0.977		“
2.54	0.0015	1.074		“
2.482	0.0011	1.116		“
2.531	0.0011	1.027		“
2.535	0.0041	0.953		“
2.502	0.0012	1.016		“
2.463	0.0024	1.225		“

## Sheet: EGFP-ENP & FM4_64
ENP vs. FM4-64 experiments - EGFP:ENP1_4 & FM4-64
Sessin no.1																															Domain	Chi2
																																(for bi-exp. decay)
Parameter	A[1][kCnts]	±Err	A[2][kCnts]	±Err	tau[1][ns]	±Err	tau[2][ns]	±Err	Bkgr_Dec[Cnts]	±Err	Shift_IRF[ns]	±Err	Bkgr_IRF[Cnts]	±Err	I[1][kCnts]	±Err	I[2][kCnts]	±Err	I_Sum[kCnts]	±Err	A_Sum[kCnts]	±Err	tau_Av_Int[ns]	±Err	tau_Av_Amp[ns]	±Err	A_rel[1][]	±Err	A_rel[2][]	±Err
Overall Decay	318	0.99	0	0	2.604	0.0026	0	0	91	1.7	0.0004	6e-05	-17	6.4	33141	70	0	0	35520	5.5	368	0.2	2.5099	0.00077	2.414	0.0017	0.8647	0.0029	0	0
Pixel (1,1)	0	0	0	0	0	0	0	0	0	0	0	0	0	0	0	0	0	0	0	0	0	0	0	0	0	0	0	0	0	0
ROI 0	7.1	0.25	0	0	1.25	0.041	0	0	7.9	0.21	0.00363	0.00049	-33	16	356	20	0	0	3802	1.6	41	0.057	2.421	0.0011	2.32	0.002	0.173	0.006	0	0	PM	1.019	calc
Parameter	A[1][kCnts]	±Err	A[2][kCnts]	±Err	tau[1][ns]	±Err	tau[2][ns]	±Err	Bkgr_Dec[Cnts]	±Err	Shift_IRF[ns]	±Err	Bkgr_IRF[Cnts]	±Err	I[1][kCnts]	±Err	I[2][kCnts]	±Err	I_Sum[kCnts]	±Err	A_Sum[kCnts]	±Err	tau_Av_Int[ns]	±Err	tau_Av_Amp[ns]	±Err	A_rel[1][]	±Err	A_rel[2][]	±Err
Overall Decay	3	0.45	0	0	1.44	0.097	0	0	5.3	0.35	8e-05	0.00022	0.9	2.3	174	38	0	0	1846	2.4	18.9	0.046	2.522	0.0026	2.443	0.0047	0.16	0.023	0	0
Pixel (1,1)	0	0	0	0	0	0	0	0	0	0	0	0	0	0	0	0	0	0	0	0	0	0	0	0	0	0	0	0	0	0
ROI 0	2.4	0.07	0	0	2.52	0.019	0	0	0.63	0.07	0.00886	0.00079	11	12	245	5.7	0	0	260	0.63	2.73	0.018	2.448	0.0039	2.38	0.009	0.891	0.019	0	0	PM	1.008	calc
Parameter	A[1][kCnts]	±Err	A[2][kCnts]	±Err	tau[1][ns]	±Err	tau[2][ns]	±Err	Bkgr_Dec[Cnts]	±Err	Shift_IRF[ns]	±Err	Bkgr_IRF[Cnts]	±Err	I[1][kCnts]	±Err	I[2][kCnts]	±Err	I_Sum[kCnts]	±Err	A_Sum[kCnts]	±Err	tau_Av_Int[ns]	±Err	tau_Av_Amp[ns]	±Err	A_rel[1][]	±Err	A_rel[2][]	±Err
Overall Decay	72	1.8	0	0	1.34	0.023	0	0	71	1.6	0.00045	9e-05	-77	12	3895	167	0	0	27368	8.7	300	0.22	2.4046	0.00066	2.282	0.0024	0.2415	0.0062	0	0
Pixel (1,1)	0	0	0	0	0	0	0	0	0	0	0	0	0	0	0	0	0	0	0	0	0	0	0	0	0	0	0	0	0	0
ROI 0	17	0.34	0	0	1.3	0.018	0	0	8.4	0.17	0.00215	0.00049	-89	37	896	28	0	0	4138	3.6	50.2	0.082	2.207	0.0015	2.06	0.002	0.3437	0.0067	0	0	PM	1.101	calc
Parameter	A[1][kCnts]	±Err	A[2][kCnts]	±Err	tau[1][ns]	±Err	tau[2][ns]	±Err	Bkgr_Dec[Cnts]	±Err	Shift_IRF[ns]	±Err	Bkgr_IRF[Cnts]	±Err	I[1][kCnts]	±Err	I[2][kCnts]	±Err	I_Sum[kCnts]	±Err	A_Sum[kCnts]	±Err	tau_Av_Int[ns]	±Err	tau_Av_Amp[ns]	±Err	A_rel[1][]	±Err	A_rel[2][]	±Err
Overall Decay	74	0.48	0	0	2.591	0.0044	0	0	21	0.85	-0.00024	6e-05	-5.6	2.6	7704	37	0	0	8126	4.3	84.7	0.089	2.51	0.001	2.398	0.0027	0.8774	0.0038	0	0
Pixel (1,1)	0	0	0	0	0	0	0	0	0	0	0	0	0	0	0	0	0	0	0	0	0	0	0	0	0	0	0	0	0	0
ROI 0	12	0.14	0	0	2.5	0.009	0	0	2.9	0.11	0.0071	0.00037	-4	12	1249	11	0	0	1352	1.3	14.7	0.026	2.4	0.0014	2.298	0.0039	0.8478	0.0097	0	0	PM	0.969	calc
Parameter	A[1][kCnts]	±Err	A[2][kCnts]	±Err	tau[1][ns]	±Err	tau[2][ns]	±Err	Bkgr_Dec[Cnts]	±Err	Shift_IRF[ns]	±Err	Bkgr_IRF[Cnts]	±Err	I[1][kCnts]	±Err	I[2][kCnts]	±Err	I_Sum[kCnts]	±Err	A_Sum[kCnts]	±Err	tau_Av_Int[ns]	±Err	tau_Av_Amp[ns]	±Err	A_rel[1][]	±Err	A_rel[2][]	±Err
Overall Decay	74	0.55	0	0	2.598	0.0045	0	0	22	1.2	0.0002	0.0001	-10	2	7697	44	0	0	8401	4	87	0.09	2.49	0.001	2.401	0.0021	0.8467	0.0064	0	0
Pixel (1,1)	0	0	0	0	0	0	0	0	0	0	0	0	0	0	0	0	0	0	0	0	0	0	0	0	0	0	0	0	0	0
ROI 0	13	0.26	0	0	2.55	0.012	0	0	3.4	0.13	0.00803	0.00053	-13	11	1311	21	0	0	1516	1.1	16.3	0.034	2.405	0.0016	2.321	0.0031	0.787	0.016	0	0	PM	1.061	calc
Parameter	A[1][kCnts]	±Err	A[2][kCnts]	±Err	tau[1][ns]	±Err	tau[2][ns]	±Err	Bkgr_Dec[Cnts]	±Err	Shift_IRF[ns]	±Err	Bkgr_IRF[Cnts]	±Err	I[1][kCnts]	±Err	I[2][kCnts]	±Err	I_Sum[kCnts]	±Err	A_Sum[kCnts]	±Err	tau_Av_Int[ns]	±Err	tau_Av_Amp[ns]	±Err	A_rel[1][]	±Err	A_rel[2][]	±Err
Overall Decay	44	0.41	0	0	2.594	0.0066	0	0	16	0.63	0.00406	0.00089	15	9.6	4523	31	0	0	4901	2.2	52	0.22	2.484	0.0031	2.37	0.014	0.8425	0.0045	0	0
Pixel (1,1)	0	0	0	0	0	0	0	0	0	0	0	0	0	0	0	0	0	0	0	0	0	0	0	0	0	0	0	0	0	0
ROI 0	12	0.33	0	0	2.56	0.021	0	0	2.5	0.34	0.01634	0.00047	2.4	3.1	1229	24	0	0	1371	1.4	14.5	0.029	2.44	0.003	2.359	0.0051	0.825	0.024	0	0	PM	1.012	calc
Parameter	A[1][kCnts]	±Err	A[2][kCnts]	±Err	tau[1][ns]	±Err	tau[2][ns]	±Err	Bkgr_Dec[Cnts]	±Err	Shift_IRF[ns]	±Err	Bkgr_IRF[Cnts]	±Err	I[1][kCnts]	±Err	I[2][kCnts]	±Err	I_Sum[kCnts]	±Err	A_Sum[kCnts]	±Err	tau_Av_Int[ns]	±Err	tau_Av_Amp[ns]	±Err	A_rel[1][]	±Err	A_rel[2][]	±Err
Overall Decay	43	1.6	0	0	1.34	0.027	0	0	80	2.5	0.00046	3e-05	-21	11	2312	134	0	0	30769	4.8	315	0.15	2.5225	0.00065	2.4443	0.00081	0.1365	0.0051	0	0
Pixel (1,1)	0	0	0	0	0	0	0	0	0	0	0	0	0	0	0	0	0	0	0	0	0	0	0	0	0	0	0	0	0	0
ROI 0	32	0.34	0	0	2.558	0.0098	0	0	6.8	1.3	0.00448	0.00011	-126	26	3299	25	0	0	3630	2.3	38	0.06	2.45	0.002	2.364	0.0028	0.8398	0.0092	0	0	PM	1.09	calc
Parameter	A[1][kCnts]	±Err	A[2][kCnts]	±Err	tau[1][ns]	±Err	tau[2][ns]	±Err	Bkgr_Dec[Cnts]	±Err	Shift_IRF[ns]	±Err	Bkgr_IRF[Cnts]	±Err	I[1][kCnts]	±Err	I[2][kCnts]	±Err	I_Sum[kCnts]	±Err	A_Sum[kCnts]	±Err	tau_Av_Int[ns]	±Err	tau_Av_Amp[ns]	±Err	A_rel[1][]	±Err	A_rel[2][]	±Err
Overall Decay	63	0.38	0	0	2.604	0.0027	0	0	19	0.47	-0.00057	0.00018	-15	7.1	6531	33	0	0	6995	3.9	73	0.14	2.5078	0.00076	2.4	0.004	0.8618	0.0028	0	0
Pixel (1,1)	0	0	0	0	0	0	0	0	0	0	0	0	0	0	0	0	0	0	0	0	0	0	0	0	0	0	0	0	0	0
ROI 0	9.2	0.13	0	0	2.526	0.0047	0	0	1.87	0.095	0.00701	0.00061	-27	24	933	8.6	0	0	1022	1.3	11.1	0.043	2.412	0.0019	2.309	0.0046	0.835	0.011	0	0	PM	0.938	calc
Session no.2
Parameter	A[1][kCnts]	±Err	A[2][kCnts]	±Err	tau[1][ns]	±Err	tau[2][ns]	±Err	Bkgr_Dec[Cnts]	±Err	Shift_IRF[ns]	±Err	Bkgr_IRF[Cnts]	±Err	I[1][kCnts]	±Err	I[2][kCnts]	±Err	I_Sum[kCnts]	±Err	A_Sum[kCnts]	±Err	tau_Av_Int[ns]	±Err	tau_Av_Amp[ns]	±Err	A_rel[1][]	±Err	A_rel[2][]	±Err
Overall Decay	63	0.22	0	0	2.591	0.0025	0	0	18	0.99	0.00018	0.00011	-6.5	2.1	6577	17	0	0	7527	3.7	82.6	0.071	2.421	0.0013	2.279	0.0017	0.7685	0.0021	0	0
Pixel (1,1)	0	0	0	0	0	0	0	0	0	0	0	0	0	0	0	0	0	0	0	0	0	0	0	0	0	0	0	0	0	0
ROI 0	9.51	0.088	0	0	2.477	0.0061	0	0	2.5	0.16	-0.0016	0.00032	-7.6	5.9	943	6.1	0	0	1192	0.55	14.7	0.045	2.212	0.0016	2.031	0.0062	0.648	0.0064	0	0	PM	0.966	calc
Parameter	A[1][kCnts]	±Err	A[2][kCnts]	±Err	tau[1][ns]	±Err	tau[2][ns]	±Err	Bkgr_Dec[Cnts]	±Err	Shift_IRF[ns]	±Err	Bkgr_IRF[Cnts]	±Err	I[1][kCnts]	±Err	I[2][kCnts]	±Err	I_Sum[kCnts]	±Err	A_Sum[kCnts]	±Err	tau_Av_Int[ns]	±Err	tau_Av_Amp[ns]	±Err	A_rel[1][]	±Err	A_rel[2][]	±Err
Overall Decay	57	0.29	0	0	2.517	0.0045	0	0	26	1.3	-8e-05	0.00013	-8.7	5.5	5723	18	0	0	6557	2.3	80.2	0.088	2.311	0.0018	2.045	0.0029	0.7091	0.0029	0	0
Pixel (1,1)	0	0	0	0	0	0	0	0	0	0	0	0	0	0	0	0	0	0	0	0	0	0	0	0	0	0	0	0	0	0
ROI 0	6.84	0.056	0	0	2.467	0.0064	0	0	1.7	0.13	0.0071	0.0013	-26	34	675	3.9	0	0	756	0.73	8.92	0.042	2.31	0.003	2.117	0.0067	0.7663	0.0072	0	0	PM	1.015	calc
Parameter	A[1][kCnts]	±Err	A[2][kCnts]	±Err	tau[1][ns]	±Err	tau[2][ns]	±Err	Bkgr_Dec[Cnts]	±Err	Shift_IRF[ns]	±Err	Bkgr_IRF[Cnts]	±Err	I[1][kCnts]	±Err	I[2][kCnts]	±Err	I_Sum[kCnts]	±Err	A_Sum[kCnts]	±Err	tau_Av_Int[ns]	±Err	tau_Av_Amp[ns]	±Err	A_rel[1][]	±Err	A_rel[2][]	±Err
Overall Decay	45	0.29	0	0	2.604	0.0026	0	0	17	0.15	0.00023	6e-05	-19	4	4655	26	0	0	5210	0.89	56	0.033	2.4571	0.00092	2.324	0.0011	0.7974	0.0053	0	0
Pixel (1,1)	0	0	0	0	0	0	0	0	0	0	0	0	0	0	0	0	0	0	0	0	0	0	0	0	0	0	0	0	0	0
ROI 0	5.4	0.14	0	0	2.5	0.02	0	0	1.69	0.081	0.00141	0.00075	-25	13	532	11	0	0	686	0.92	8.43	0.016	2.208	0.0016	2.034	0.0028	0.635	0.014	0	0	PM	1.069	calc
Parameter	A[1][kCnts]	±Err	A[2][kCnts]	±Err	tau[1][ns]	±Err	tau[2][ns]	±Err	Bkgr_Dec[Cnts]	±Err	Shift_IRF[ns]	±Err	Bkgr_IRF[Cnts]	±Err	I[1][kCnts]	±Err	I[2][kCnts]	±Err	I_Sum[kCnts]	±Err	A_Sum[kCnts]	±Err	tau_Av_Int[ns]	±Err	tau_Av_Amp[ns]	±Err	A_rel[1][]	±Err	A_rel[2][]	±Err
Overall Decay	90	0.68	0	0	2.57	0.005	0	0	28	0.78	0.0045	0.0014	17	4.5	9193	52	0	0	9918	3	107	0.26	2.4574	0.00091	2.326	0.0039	0.8395	0.0045	0	0
Pixel (1,1)	0	0	0	0	0	0	0	0	0	0	0	0	0	0	0	0	0	0	0	0	0	0	0	0	0	0	0	0	0	0
ROI 0	3.3	0.14	0	0	1.12	0.064	0	0	3	0.15	0.007	0.001	18	2.9	149	15	0	0	1282	2	14.8	0.067	2.321	0.0023	2.172	0.0081	0.2259	0.0094	0	0	PM	1.083	calc
Parameter	A[1][kCnts]	±Err	A[2][kCnts]	±Err	tau[1][ns]	±Err	tau[2][ns]	±Err	Bkgr_Dec[Cnts]	±Err	Shift_IRF[ns]	±Err	Bkgr_IRF[Cnts]	±Err	I[1][kCnts]	±Err	I[2][kCnts]	±Err	I_Sum[kCnts]	±Err	A_Sum[kCnts]	±Err	tau_Av_Int[ns]	±Err	tau_Av_Amp[ns]	±Err	A_rel[1][]	±Err	A_rel[2][]	±Err
Overall Decay	249	0.85	0	0	2.482	0.0025	0	0	69	0.41	0.0001	6e-05	4.6	2.1	24676	60	0	0	27639	6.5	311	0.18	2.3427	0.00059	2.2194	0.00091	0.7982	0.0024	0	0
Pixel (1,1)	0	0	0	0	0	0	0	0	0	0	0	0	0	0	0	0	0	0	0	0	0	0	0	0	0	0	0	0	0	0
ROI 0	56	0.59	0	0	2.424	0.0069	0	0	12	0.21	0.00706	0.00033	-21	8.8	5410	41	0	0	6444	1.4	77	0.11	2.234	0.0011	2.102	0.0027	0.728	0.0069	0	0	PM	1.092	calc
Session no.3
Parameter	A[1][kCnts]	±Err	A[2][kCnts]	±Err	tau[1][ns]	±Err	tau[2][ns]	±Err	Bkgr_Dec[Cnts]	±Err	Shift_IRF[ns]	±Err	Bkgr_IRF[Cnts]	±Err	I[1][kCnts]	±Err	I[2][kCnts]	±Err	I_Sum[kCnts]	±Err	A_Sum[kCnts]	±Err	tau_Av_Int[ns]	±Err	tau_Av_Amp[ns]	±Err	A_rel[1][]	±Err	A_rel[2][]	±Err
Overall Decay	155	0.66	0	0	2.58	0.003	0	0	45	1.6	-7e-05	6e-05	-57	4.7	16064	50	0	0	17538	5.1	185	0.1	2.4703	0.00075	2.367	0.0023	0.8393	0.0035	0	0
Pixel (1,1)	0	0	0	0	0	0	0	0	0	0	0	0	0	0	0	0	0	0	0	0	0	0	0	0	0	0	0	0	0	0
ROI 0	22.9	0.069	0	0	2.535	0.0033	0	0	5.8	0.11	0.00268	0.00051	-36	17	2323	6.6	0	0	2640	2.2	28.9	0.065	2.39	0.001	2.28	0.0041	0.7914	0.0028	0	0	PM	1.027	calc
Parameter	A[1][kCnts]	±Err	A[2][kCnts]	±Err	tau[1][ns]	±Err	tau[2][ns]	±Err	Bkgr_Dec[Cnts]	±Err	Shift_IRF[ns]	±Err	Bkgr_IRF[Cnts]	±Err	I[1][kCnts]	±Err	I[2][kCnts]	±Err	I_Sum[kCnts]	±Err	A_Sum[kCnts]	±Err	tau_Av_Int[ns]	±Err	tau_Av_Amp[ns]	±Err	A_rel[1][]	±Err	A_rel[2][]	±Err
Overall Decay	192	0.6	0	0	2.619	0.0031	0	0	55	0.91	0.00026	7e-05	11	2.1	20112	48	0	0	22086	7.4	227	0.14	2.5105	0.00097	2.431	0.0023	0.8452	0.0017	0	0
Pixel (1,1)	0	0	0	0	0	0	0	0	0	0	0	0	0	0	0	0	0	0	0	0	0	0	0	0	0	0	0	0	0	0
ROI 0	10	0.18	0	0	2.61	0.011	0	0	2.2	0.49	0.00359	0.00052	-18	32	1097	14	0	0	1269	0.57	13.3	0.029	2.466	0.0036	2.381	0.0038	0.787	0.013	0	0	PM	1.113	calc
Parameter	A[1][kCnts]	±Err	A[2][kCnts]	±Err	tau[1][ns]	±Err	tau[2][ns]	±Err	Bkgr_Dec[Cnts]	±Err	Shift_IRF[ns]	±Err	Bkgr_IRF[Cnts]	±Err	I[1][kCnts]	±Err	I[2][kCnts]	±Err	I_Sum[kCnts]	±Err	A_Sum[kCnts]	±Err	tau_Av_Int[ns]	±Err	tau_Av_Amp[ns]	±Err	A_rel[1][]	±Err	A_rel[2][]	±Err
Overall Decay	223	0.24	0	0	2.556	0.0011	0	0	60	2.3	0.00043	5e-05	-40	5.6	22781	20	0	0	24369	2.5	259	0.14	2.4611	0.00048	2.354	0.0013	0.86108	0.00081	0	0
Pixel (1,1)	0	0	0	0	0	0	0	0	0	0	0	0	0	0	0	0	0	0	0	0	0	0	0	0	0	0	0	0	0	0
ROI 0	22	0.16	0	0	2.52	0.0047	0	0	5.2	0.15	0.0041	0.00028	-55	76	2244	12	0	0	2426	1.7	26.4	0.056	2.413	0.0013	2.294	0.0061	0.8419	0.0079	0	0	PM	1.052	calc
Parameter	A[1][kCnts]	±Err	A[2][kCnts]	±Err	tau[1][ns]	±Err	tau[2][ns]	±Err	Bkgr_Dec[Cnts]	±Err	Shift_IRF[ns]	±Err	Bkgr_IRF[Cnts]	±Err	I[1][kCnts]	±Err	I[2][kCnts]	±Err	I_Sum[kCnts]	±Err	A_Sum[kCnts]	±Err	tau_Av_Int[ns]	±Err	tau_Av_Amp[ns]	±Err	A_rel[1][]	±Err	A_rel[2][]	±Err
Overall Decay	22	0.51	0	0	1.23	0.011	0	0	40	1.2	-7e-05	7e-05	0.3	1.9	1104	31	0	0	13429	6.4	141	0.095	2.49	0.001	2.387	0.0017	0.1588	0.0035	0	0
Pixel (1,1)	0	0	0	0	0	0	0	0	0	0	0	0	0	0	0	0	0	0	0	0	0	0	0	0	0	0	0	0	0	0
ROI 0	1.4	0.14	0	0	1.4	0.06	0	0	1.8	0.13	0.00949	0.00033	-11	10	78	11	0	0	930	0.72	9.58	0.016	2.508	0.0014	2.427	0.0032	0.149	0.015	0	0	PM	1.079	calc
Parameter	A[1][kCnts]	±Err	A[2][kCnts]	±Err	tau[1][ns]	±Err	tau[2][ns]	±Err	Bkgr_Dec[Cnts]	±Err	Shift_IRF[ns]	±Err	Bkgr_IRF[Cnts]	±Err	I[1][kCnts]	±Err	I[2][kCnts]	±Err	I_Sum[kCnts]	±Err	A_Sum[kCnts]	±Err	tau_Av_Int[ns]	±Err	tau_Av_Amp[ns]	±Err	A_rel[1][]	±Err	A_rel[2][]	±Err
Overall Decay	220	0.38	0	0	2.557	0.0014	0	0	65	0.86	-9e-05	4e-05	3.6	0.79	22547	27	0	0	24921	5	266	0.12	2.4375	0.00034	2.3418	0.00078	0.8286	0.0019	0	0
Pixel (1,1)	0	0	0	0	0	0	0	0	0	0	0	0	0	0	0	0	0	0	0	0	0	0	0	0	0	0	0	0	0	0
ROI 0	41	0.62	0	0	2.469	0.0096	0	0	9	0.32	0.00796	0.00035	-21	18	4097	50	0	0	4750	2	54	0.1	2.315	0.0014	2.215	0.0046	0.774	0.011	0	0	PM	1.134	calc

## Sheet: EGFP-ENP & FM4_64 Summary
EGFP_ENP & FM4_64 Summary
TAUav.int.	±Err	calc IRF	Session	Comments
		Chi2 bi-exp. decay
2.421	0.0011	1.019	no.1	Analysis of PM domain
2.448	0.0039	1.008		“
2.207	0.0015	1.101		“
2.4	0.0014	0.969		“
2.405	0.0016	1.061		“
2.44	0.003	1.012		“
2.45	0.002	1.09		“
2.412	0.0019	0.938		“
2.212	0.0016	0.966	no.2	“
2.31	0.003	1.915		“
2.208	0.0016	1.069		“
2.321	0.0023	1.083		“
2.234	0.0011	1.092		“
2.39	0.001	1.027	no.3	“
2.466	0.0036	1.113		“
2.413	0.0013	1.052		“
2.508	0.0014	1.079		“
2.315	0.0014	1.134		“

## Sheet: ENP-GFP6 control
ENP vs. FM4-64 experiments - ENP_GFP6 control
Session no.1																															Domain	ChiSquare
																																(for bi-exp. decay)
Parameter	A[1][kCnts]	±Err	A[2][kCnts]	±Err	tau[1][ns]	±Err	tau[2][ns]	±Err	Bkgr_Dec[Cnts]	±Err	Shift_IRF[ns]	±Err	Bkgr_IRF[Cnts]	±Err	I[1][kCnts]	±Err	I[2][kCnts]	±Err	I_Sum[kCnts]	±Err	A_Sum[kCnts]	±Err	tau_Av_Int[ns]	±Err	tau_Av_Amp[ns]	±Err	A_rel[1][]	±Err	A_rel[2][]	±Err
Overall Decay	3.95	0.015	0	0	2.443	0.0038	0	0	22	0.4	0.003	0.0018	25	6.2	386	1.1	0	0	421	0.54	6.98	0.096	2.263	0.0066	1.51	0.019	0.5654	0.0089	0	0
Pixel (1,1)	0	0	0	0	0	0	0	0	0	0	0	0	0	0	0	0	0	0	0	0	0	0	0	0	0	0	0	0	0	0
ROI 0	0.8	0.14	0.06	0.13	2.3	0.18	0	1.2	0.22	0.05	0.0338	0.0017	0.4	3.5	75	8.1	0	8.8	75	0.85	0.8586	0.0095	2.33	0.028	2.18	0.043	0.93	0.15	0.07	0.15	PM	1.284
Parameter	A[1][kCnts]	±Err	A[2][kCnts]	±Err	tau[1][ns]	±Err	tau[2][ns]	±Err	Bkgr_Dec[Cnts]	±Err	Shift_IRF[ns]	±Err	Bkgr_IRF[Cnts]	±Err	I[1][kCnts]	±Err	I[2][kCnts]	±Err	I_Sum[kCnts]	±Err	A_Sum[kCnts]	±Err	tau_Av_Int[ns]	±Err	tau_Av_Amp[ns]	±Err	A_rel[1][]	±Err	A_rel[2][]	±Err
Overall Decay	37.6	0.084	0	0	2.507	0.0032	0	0	27	0.36	0.0058	0.0021	18	2.6	3768	4.5	0	0	3899	4.5	48	1.2	2.43	0.004	2	0.05	0.776	0.019	0	0
Pixel (1,1)	0	0	0	0	0	0	0	0	0	0	0	0	0	0	0	0	0	0	0	0	0	0	0	0	0	0	0	0	0	0
ROI 0	8.39	0.019	-3.9	0.34	2.461	0.0013	0.0843	0.0043	2.6	0.11	0.0253	0.0015	8.7	3.4	826	1.9	-13	1.1	813	0.91	4.5	0.33	2.5	0.0033	4.5	0.31	1.9	0.13	-0.88	0.13	PM	1.145
Parameter	A[1][kCnts]	±Err	A[2][kCnts]	±Err	tau[1][ns]	±Err	tau[2][ns]	±Err	Bkgr_Dec[Cnts]	±Err	Shift_IRF[ns]	±Err	Bkgr_IRF[Cnts]	±Err	I[1][kCnts]	±Err	I[2][kCnts]	±Err	I_Sum[kCnts]	±Err	A_Sum[kCnts]	±Err	tau_Av_Int[ns]	±Err	tau_Av_Amp[ns]	±Err	A_rel[1][]	±Err	A_rel[2][]	±Err
Overall Decay	18.7	0.075	0	0	2.556	0.0052	0	0	9.6	0.21	0.0044	0.0017	15	4.8	1911	4.8	0	0	2015	2.6	22	0.13	2.461	0.0025	2.26	0.011	0.8378	0.0038	0	0
Pixel (1,1)	0	0	0	0	0	0	0	0	0	0	0	0	0	0	0	0	0	0	0	0	0	0	0	0	0	0	0	0	0	0
ROI 0	4.5	0.017	-2.1	0.42	2.48	0.005	0.074	0.0083	1.11	0.087	0.0229	0.0034	-3.6	8.1	447	1.3	-6.2	0.69	441	1.2	2.4	0.41	2.52	0.011	4.6	0.66	1.9	0.27	-0.86	0.27	PM	1.158
Parameter	A[1][kCnts]	±Err	A[2][kCnts]	±Err	tau[1][ns]	±Err	tau[2][ns]	±Err	Bkgr_Dec[Cnts]	±Err	Shift_IRF[ns]	±Err	Bkgr_IRF[Cnts]	±Err	I[1][kCnts]	±Err	I[2][kCnts]	±Err	I_Sum[kCnts]	±Err	A_Sum[kCnts]	±Err	tau_Av_Int[ns]	±Err	tau_Av_Amp[ns]	±Err	A_rel[1][]	±Err	A_rel[2][]	±Err
Overall Decay	11.2	0.047	0	0	2.557	0.0058	0	0	6.4	0.22	0.0044	0.0018	5.5	0.91	1144	3.3	0	0	1204	1.7	14	0.14	2.454	0.0021	2.11	0.018	0.7859	0.0064	0	0
Pixel (135,76)	0	0	0	0	0	0	0	0	0	0	0	0	0	0	0	0	0	0	0	0	0	0	0	0	0	0	0	0	0	0
ROI 0	1.11	0.011	-0.67	0.21	2.5	0.02	0.086	0.017	0.32	0.05	0.0191	0.0064	-3.5	7.8	109	0.49	-2.3	0.32	107	0.25	0.44	0.22	2.52	0.016	6.1	5.9	2.5	2.4	-1.5	2.4	PM	0.985
Parameter	A[1][kCnts]	±Err	A[2][kCnts]	±Err	tau[1][ns]	±Err	tau[2][ns]	±Err	Bkgr_Dec[Cnts]	±Err	Shift_IRF[ns]	±Err	Bkgr_IRF[Cnts]	±Err	I[1][kCnts]	±Err	I[2][kCnts]	±Err	I_Sum[kCnts]	±Err	A_Sum[kCnts]	±Err	tau_Av_Int[ns]	±Err	tau_Av_Amp[ns]	±Err	A_rel[1][]	±Err	A_rel[2][]	±Err
Overall Decay	32.9	0.037	0	0	2.534	0.0032	0	0	16	0.4	0.0037	0.0021	28	3.1	3335	1.7	0	0	3480	3.7	40	0.23	2.449	0.0022	2.16	0.014	0.8168	0.0034	0	0
Pixel (1,1)	0	0	0	0	0	0	0	0	0	0	0	0	0	0	0	0	0	0	0	0	0	0	0	0	0	0	0	0	0	0
ROI 0	6.91	0.031	-1.5	0.97	2.476	0.0023	0.06	0.013	2.3	0.11	0.0174	0.0037	8	22	685	2.1	-3.6	1.9	681	1.6	5	1	2.489	0.0045	3.1	0.49	1.3	0.19	-0.28	0.19	PM	1.215
Parameter	A[1][kCnts]	±Err	A[2][kCnts]	±Err	tau[1][ns]	±Err	tau[2][ns]	±Err	Bkgr_Dec[Cnts]	±Err	Shift_IRF[ns]	±Err	Bkgr_IRF[Cnts]	±Err	I[1][kCnts]	±Err	I[2][kCnts]	±Err	I_Sum[kCnts]	±Err	A_Sum[kCnts]	±Err	tau_Av_Int[ns]	±Err	tau_Av_Amp[ns]	±Err	A_rel[1][]	±Err	A_rel[2][]	±Err
Overall Decay	37	0.2	0	0	2.553	0.0047	0	0	23	0.41	0.0036	0.0023	37	20	3807	9.8	0	0	4017	5.9	45	0.32	2.454	0.0027	2.22	0.017	0.8246	0.0034	0	0
Pixel (1,1)	0	0	0	0	0	0	0	0	0	0	0	0	0	0	0	0	0	0	0	0	0	0	0	0	0	0	0	0	0	0
ROI 0	11.8	0.022	-6.2	0.39	2.468	0.0027	0.0879	0.0033	3.5	0.15	0.024	0.0012	6	16	1169	0.99	-22	1.3	1147	0.62	5.6	0.38	2.513	0.0037	5.1	0.32	2.1	0.14	-1.1	0.14	PM	1.261
Parameter	A[1][kCnts]	±Err	A[2][kCnts]	±Err	tau[1][ns]	±Err	tau[2][ns]	±Err	Bkgr_Dec[Cnts]	±Err	Shift_IRF[ns]	±Err	Bkgr_IRF[Cnts]	±Err	I[1][kCnts]	±Err	I[2][kCnts]	±Err	I_Sum[kCnts]	±Err	A_Sum[kCnts]	±Err	tau_Av_Int[ns]	±Err	tau_Av_Amp[ns]	±Err	A_rel[1][]	±Err	A_rel[2][]	±Err
Overall Decay	30	0.15	0	0	2.534	0.0033	0	0	17	0.21	0.0041	0.0014	17	4.6	3063	7.7	0	0	3179	3.5	37	0.56	2.457	0.0024	2.15	0.032	0.818	0.012	0	0
Pixel (1,1)	0	0	0	0	0	0	0	0	0	0	0	0	0	0	0	0	0	0	0	0	0	0	0	0	0	0	0	0	0	0
ROI 0	5.36	0.013	-2.9	0.3	2.483	0.0027	0.076	0.006	1.7	0.08	0.0223	0.0016	2.1	5.5	533	0.75	-8.9	0.6	524	0.63	2.4	0.3	2.524	0.0041	5.4	0.76	2.2	0.31	-1.2	0.31	PM	1.113
Parameter	A[1][kCnts]	±Err	A[2][kCnts]	±Err	tau[1][ns]	±Err	tau[2][ns]	±Err	Bkgr_Dec[Cnts]	±Err	Shift_IRF[ns]	±Err	Bkgr_IRF[Cnts]	±Err	I[1][kCnts]	±Err	I[2][kCnts]	±Err	I_Sum[kCnts]	±Err	A_Sum[kCnts]	±Err	tau_Av_Int[ns]	±Err	tau_Av_Amp[ns]	±Err	A_rel[1][]	±Err	A_rel[2][]	±Err
Overall Decay	48	0.13	0	0	2.501	0.0017	0	0	31	0.48	0.0066	0.0023	57	14	4838	8.6	0	0	5035	4.5	69	1.6	2.413	0.0034	1.83	0.043	0.703	0.014	0	0
Pixel (146,73)	0	0	0	0	0	0	0	0	0	0	0	0	0	0	0	0	0	0	0	0	0	0	0	0	0	0	0	0	0	0
ROI 0	10.5	0.035	-5.3	1.3	2.467	0.0067	0.0813	0.0081	3.4	0.15	0.0212	0.0034	3	37	1040	2	-17	2.8	1023	1.5	5.2	1.3	2.508	0.0059	4.9	1.1	2	0.46	-1	0.46	PM	1.31
Session no.2
Parameter	A[1][kCnts]	±Err	A[2][kCnts]	±Err	tau[1][ns]	±Err	tau[2][ns]	±Err	Bkgr_Dec[Cnts]	±Err	Shift_IRF[ns]	±Err	Bkgr_IRF[Cnts]	±Err	I[1][kCnts]	±Err	I[2][kCnts]	±Err	I_Sum[kCnts]	±Err	A_Sum[kCnts]	±Err	tau_Av_Int[ns]	±Err	tau_Av_Amp[ns]	±Err	A_rel[1][]	±Err	A_rel[2][]	±Err
Overall Decay	36	0.28	6	0.2	2.529	0.0068	0.75	0.084	15	0.26	0.00414	0.00091	21	10	3663	19	179	18	3842	1.8	42	0.29	2.446	0.0023	2.28	0.015	0.8588	0.0041	0.1412	0.0041
Pixel (1,1)	0	0	0	0	0	0	0	0	0	0	0	0	0	0	0	0	0	0	0	0	0	0	0	0	0	0	0	0	0	0
ROI 0	7.48	0.021	-2.7	0.2	2.467	0.0032	0.0762	0.0053	2.1	0.23	0.0217	0.0007	-3.6	3.5	738	1.1	-8.1	0.6	730	0.79	4.8	0.21	2.493	0.0032	3.8	0.18	1.55	0.067	-0.553	0.067	PM	1.204
12_3seq no2
Parameter	A[1][kCnts]	±Err	A[2][kCnts]	±Err	tau[1][ns]	±Err	tau[2][ns]	±Err	Bkgr_Dec[Cnts]	±Err	Shift_IRF[ns]	±Err	Bkgr_IRF[Cnts]	±Err	I[1][kCnts]	±Err	I[2][kCnts]	±Err	I_Sum[kCnts]	±Err	A_Sum[kCnts]	±Err	tau_Av_Int[ns]	±Err	tau_Av_Amp[ns]	±Err	A_rel[1][]	±Err	A_rel[2][]	±Err
Overall Decay	17	0.1	3.12	0.044	2.539	0.0057	0.725	0.056	8.2	0.41	0.0036	0.0011	27	9.3	1737	6.6	91	7.3	1827	1	20.2	0.096	2.449	0.0032	2.26	0.012	0.846	0.002	0.154	0.002
Pixel (1,1)	0	0	0	0	0	0	0	0	0	0	0	0	0	0	0	0	0	0	0	0	0	0	0	0	0	0	0	0	0	0
ROI 0	3.98	0.011	-1.6	0.18	2.459	0.0037	0.0958	0.0074	1.25	0.048	0.0209	0.0013	-1.1	2.7	391	1.5	-6	0.66	385	1.1	2.4	0.16	2.496	0.0061	4	0.28	1.6	0.13	-0.65	0.13	PM	1.098
12_3seq no3
Parameter	A[1][kCnts]	±Err	A[2][kCnts]	±Err	tau[1][ns]	±Err	tau[2][ns]	±Err	Bkgr_Dec[Cnts]	±Err	Shift_IRF[ns]	±Err	Bkgr_IRF[Cnts]	±Err	I[1][kCnts]	±Err	I[2][kCnts]	±Err	I_Sum[kCnts]	±Err	A_Sum[kCnts]	±Err	tau_Av_Int[ns]	±Err	tau_Av_Amp[ns]	±Err	A_rel[1][]	±Err	A_rel[2][]	±Err
Overall Decay	28	0.13	5.8	0.11	2.534	0.0053	0.541	0.043	12	0.54	0.0033	0.0014	24	12	2801	8	127	2.4	2928	3.5	33	0.29	2.448	0.0047	2.19	0.021	0.8253	0.0039	0.1747	0.0039
Pixel (1,1)	0	0	0	0	0	0	0	0	0	0	0	0	0	0	0	0	0	0	0	0	0	0	0	0	0	0	0	0	0	0
ROI 0	6.23	0.017	-2.5	0.52	2.476	0.0036	0.081	0.005	1.94	0.056	0.0153	0.0031	13	3.2	617	1.1	-8.2	0.78	609	0.77	3.7	0.5	2.508	0.0034	4.1	0.48	1.7	0.2	-0.7	0.2	PM	1.145
Parameter	A[1][kCnts]	±Err	A[2][kCnts]	±Err	tau[1][ns]	±Err	tau[2][ns]	±Err	Bkgr_Dec[Cnts]	±Err	Shift_IRF[ns]	±Err	Bkgr_IRF[Cnts]	±Err	I[1][kCnts]	±Err	I[2][kCnts]	±Err	I_Sum[kCnts]	±Err	A_Sum[kCnts]	±Err	tau_Av_Int[ns]	±Err	tau_Av_Amp[ns]	±Err	A_rel[1][]	±Err	A_rel[2][]	±Err
Overall Decay	16.7	0.088	32	0.66	2.51	0.009	0.1876	0.0048	17	0.32	0.00158	0.00063	9.8	6.2	1672	3.4	240	5	1912	3.7	49	0.52	2.219	0.0046	0.983	0.012	0.3426	0.0081	0.6574	0.0081
Pixel (1,1)	0	0	0	0	0	0	0	0	0	0	0	0	0	0	0	0	0	0	0	0	0	0	0	0	0	0	0	0	0	0
ROI 0	3.06	0.065	0.642	0.048	2.54	0.014	1.2	0.13	0.9	0.1	0.0147	0.0014	-53	35	311	5.6	32	5	343	0.6	3.7	0.025	2.419	0.0049	2.31	0.014	0.827	0.016	0.173	0.016	PM	1.05
Parameter	A[1][kCnts]	±Err	A[2][kCnts]	±Err	tau[1][ns]	±Err	tau[2][ns]	±Err	Bkgr_Dec[Cnts]	±Err	Shift_IRF[ns]	±Err	Bkgr_IRF[Cnts]	±Err	I[1][kCnts]	±Err	I[2][kCnts]	±Err	I_Sum[kCnts]	±Err	A_Sum[kCnts]	±Err	tau_Av_Int[ns]	±Err	tau_Av_Amp[ns]	±Err	A_rel[1][]	±Err	A_rel[2][]	±Err
Overall Decay	29	0.12	4.9	0.11	2.53	0.0031	0.812	0.035	12	0.37	-0.00029	0.00011	0.9	1.9	2929	10	160	11	3089	0.95	33.9	0.042	2.441	0.0014	2.28	0.003	0.854	0.003	0.146	0.003
Pixel (1,1)	0	0	0	0	0	0	0	0	0	0	0	0	0	0	0	0	0	0	0	0	0	0	0	0	0	0	0	0	0	0
ROI 0	7.57	0.025	-5.8	0.58	2.454	0.0072	0.0648	0.0032	2.27	0.075	-0.0022	0.0022	11	20	743	1.2	-15	0.75	728	0.92	1.7	0.6	2.504	0.0049	10	3.4	4.3	1.4	-3.3	1.4	PM	1.203
Parameter	A[1][kCnts]	±Err	A[2][kCnts]	±Err	tau[1][ns]	±Err	tau[2][ns]	±Err	Bkgr_Dec[Cnts]	±Err	Shift_IRF[ns]	±Err	Bkgr_IRF[Cnts]	±Err	I[1][kCnts]	±Err	I[2][kCnts]	±Err	I_Sum[kCnts]	±Err	A_Sum[kCnts]	±Err	tau_Av_Int[ns]	±Err	tau_Av_Amp[ns]	±Err	A_rel[1][]	±Err	A_rel[2][]	±Err
Overall Decay	15	0.11	3.8	0.14	2.631	0.0066	0.81	0.057	9.7	0.3	0.0023	0.0013	23	3.1	1544	8.1	122	5.7	1666	1.1	18	0.13	2.497	0.0034	2.26	0.014	0.796	0.0061	0.204	0.0061
Pixel (1,1)	0	0	0	0	0	0	0	0	0	0	0	0	0	0	0	0	0	0	0	0	0	0	0	0	0	0	0	0	0	0
ROI 0	2.7	0.13	0.91	0.15	2.64	0.034	1.78	0.073	0.955	0.093	0.0312	0.0013	-14	7	282	9.1	65	11	347	1.4	3.58	0.016	2.477	0.0091	2.42	0.011	0.746	0.041	0.254	0.041	PM	1.094
Parameter	A[1][kCnts]	±Err	A[2][kCnts]	±Err	tau[1][ns]	±Err	tau[2][ns]	±Err	Bkgr_Dec[Cnts]	±Err	Shift_IRF[ns]	±Err	Bkgr_IRF[Cnts]	±Err	I[1][kCnts]	±Err	I[2][kCnts]	±Err	I_Sum[kCnts]	±Err	A_Sum[kCnts]	±Err	tau_Av_Int[ns]	±Err	tau_Av_Amp[ns]	±Err	A_rel[1][]	±Err	A_rel[2][]	±Err
Overall Decay	40	0.12	14	0.14	2.501	0.0043	0.34	0.015	19	0.29	-0.00071	0.00018	8.5	1.1	3990	4.8	185	9.2	4176	5	53	0.2	2.41	0.002	1.951	0.0054	0.7456	0.0018	0.2544	0.0018
Pixel (1,1)	0	0	0	0	0	0	0	0	0	0	0	0	0	0	0	0	0	0	0	0	0	0	0	0	0	0	0	0	0	0
ROI 0	14.2	0.023	-10	0.86	2.459	0.0027	0.0591	0.0029	4.4	0.1	0.0003	0.0017	15	21	1395	0.57	-25	1.2	1371	0.84	3.7	0.83	2.503	0.0038	9.2	1.7	3.8	0.7	-2.8	0.7	PM	1.341
Parameter	A[1][kCnts]	±Err	A[2][kCnts]	±Err	tau[1][ns]	±Err	tau[2][ns]	±Err	Bkgr_Dec[Cnts]	±Err	Shift_IRF[ns]	±Err	Bkgr_IRF[Cnts]	±Err	I[1][kCnts]	±Err	I[2][kCnts]	±Err	I_Sum[kCnts]	±Err	A_Sum[kCnts]	±Err	tau_Av_Int[ns]	±Err	tau_Av_Amp[ns]	±Err	A_rel[1][]	±Err	A_rel[2][]	±Err
Overall Decay	17	0.12	4.88	0.075	2.579	0.0097	0.696	0.035	11	0.3	-0.00063	8e-05	-8	3.2	1726	7.3	136	7.5	1862	1.4	21.6	0.088	2.441	0.0017	2.2	0.01	0.7742	0.0038	0.2258	0.0038
Pixel (1,1)	0	0	0	0	0	0	0	0	0	0	0	0	0	0	0	0	0	0	0	0	0	0	0	0	0	0	0	0	0	0
ROI 0	7.033	0.0094	-7.2	0.74	2.476	0.0035	0.0595	0.0021	2.2	0.11	0.0077	0.0031	-34	7.2	697	0.66	-17	0.91	680	0.55	-0.2	0.7	2.537	0.0054	-93	82	-38	34	39	34	PM	1.169
Parameter	A[1][kCnts]	±Err	A[2][kCnts]	±Err	tau[1][ns]	±Err	tau[2][ns]	±Err	Bkgr_Dec[Cnts]	±Err	Shift_IRF[ns]	±Err	Bkgr_IRF[Cnts]	±Err	I[1][kCnts]	±Err	I[2][kCnts]	±Err	I_Sum[kCnts]	±Err	A_Sum[kCnts]	±Err	tau_Av_Int[ns]	±Err	tau_Av_Amp[ns]	±Err	A_rel[1][]	±Err	A_rel[2][]	±Err
Overall Decay	34.6	0.064	8.4	0.12	2.518	0.0029	0.571	0.025	17	0.28	-0.00102	0.00019	11	1.9	3487	3.4	192	4.9	3679	2.5	43	0.11	2.416	0.0017	2.137	0.0058	0.8045	0.0021	0.1955	0.0021
Pixel (1,1)	0	0	0	0	0	0	0	0	0	0	0	0	0	0	0	0	0	0	0	0	0	0	0	0	0	0	0	0	0	0
ROI 0	14.9	0.028	-14	1	2.445	0.0014	0.0716	0.0022	4.1	0.25	0.004	0.002	2	13	1454	2.3	-39	1.6	1415	1.4	1	1	2.511	0.0047	28	119	12	50	-11	50	PM	1.321
Parameter	A[1][kCnts]	±Err	A[2][kCnts]	±Err	tau[1][ns]	±Err	tau[2][ns]	±Err	Bkgr_Dec[Cnts]	±Err	Shift_IRF[ns]	±Err	Bkgr_IRF[Cnts]	±Err	I[1][kCnts]	±Err	I[2][kCnts]	±Err	I_Sum[kCnts]	±Err	A_Sum[kCnts]	±Err	tau_Av_Int[ns]	±Err	tau_Av_Amp[ns]	±Err	A_rel[1][]	±Err	A_rel[2][]	±Err
Overall Decay	31	0.11	7.4	0.34	2.5	0.0033	0.481	0.026	15	0.44	-0.0013	0.0004	-36	16	3114	7.8	143	4.6	3257	3.4	39	0.33	2.411	0.0019	2.11	0.015	0.8075	0.0069	0.1925	0.0069
Pixel (1,1)	0	0	0	0	0	0	0	0	0	0	0	0	0	0	0	0	0	0	0	0	0	0	0	0	0	0	0	0	0	0
ROI 0	15.3	0.024	-10	1.9	2.448	0.0017	0.0588	0.0018	5.3	0.22	0.005	0.005	-120	109	1498	1.8	-24	3.9	1474	2.9	4.9	1.9	2.488	0.0067	7.5	4.7	3	2	-2	2	PM	1.482
Parameter	A[1][kCnts]	±Err	A[2][kCnts]	±Err	tau[1][ns]	±Err	tau[2][ns]	±Err	Bkgr_Dec[Cnts]	±Err	Shift_IRF[ns]	±Err	Bkgr_IRF[Cnts]	±Err	I[1][kCnts]	±Err	I[2][kCnts]	±Err	I_Sum[kCnts]	±Err	A_Sum[kCnts]	±Err	tau_Av_Int[ns]	±Err	tau_Av_Amp[ns]	±Err	A_rel[1][]	±Err	A_rel[2][]	±Err
Overall Decay	8.86	0.043	4.5	0.16	2.576	0.0082	0.399	0.028	7.3	0.13	0.0037	0.0022	8	1	913	1.7	72	2.7	985	1	13	0.18	2.417	0.0044	1.84	0.026	0.6633	0.0071	0.3367	0.0071
Pixel (1,1)	0	0	0	0	0	0	0	0	0	0	0	0	0	0	0	0	0	0	0	0	0	0	0	0	0	0	0	0	0	0
ROI 0	2.9	0.23	1	0.25	2.65	0.044	1.7	0.12	1	0.11	0.02855	0.00083	1.2	1.4	307	19	67	20	374	0.65	3.9	0.019	2.471	0.0053	2.39	0.011	0.743	0.062	0.257	0.062	PM	1.028
Parameter	A[1][kCnts]	±Err	A[2][kCnts]	±Err	tau[1][ns]	±Err	tau[2][ns]	±Err	Bkgr_Dec[Cnts]	±Err	Shift_IRF[ns]	±Err	Bkgr_IRF[Cnts]	±Err	I[1][kCnts]	±Err	I[2][kCnts]	±Err	I_Sum[kCnts]	±Err	A_Sum[kCnts]	±Err	tau_Av_Int[ns]	±Err	tau_Av_Amp[ns]	±Err	A_rel[1][]	±Err	A_rel[2][]	±Err
Overall Decay	17	0.3	6.2	0.18	2.74	0.013	1	0.07	15	0.23	-0.0026	0.00079	21	25	1890	24	259	22	2148	6.1	23	0.17	2.534	0.0021	2.29	0.014	0.7351	0.0091	0.2649	0.0091
Pixel (1,1)	0	0	0	0	0	0	0	0	0	0	0	0	0	0	0	0	0	0	0	0	0	0	0	0	0	0	0	0	0	0
ROI 0	6.84	0.017	-4.6	0.45	2.451	0.0029	0.064	0.0035	2.6	0.053	-0.0012	0.0012	-26	13	671	1.2	-12	0.54	659	0.43	2.2	0.43	2.494	0.0012	7.3	1.8	3	0.74	-2	0.74	PM	1.113
Parameter	A[1][kCnts]	±Err	A[2][kCnts]	±Err	tau[1][ns]	±Err	tau[2][ns]	±Err	Bkgr_Dec[Cnts]	±Err	Shift_IRF[ns]	±Err	Bkgr_IRF[Cnts]	±Err	I[1][kCnts]	±Err	I[2][kCnts]	±Err	I_Sum[kCnts]	±Err	A_Sum[kCnts]	±Err	tau_Av_Int[ns]	±Err	tau_Av_Amp[ns]	±Err	A_rel[1][]	±Err	A_rel[2][]	±Err
Overall Decay	22.1	0.083	8.9	0.17	2.478	0.0051	0.347	0.024	12	0.13	-0.00071	0.00023	-44	14	2192	3.9	124	5.9	2315	2.9	31	0.26	2.364	0.0014	1.87	0.018	0.7133	0.0036	0.2867	0.0036
Pixel (1,1)	0	0	0	0	0	0	0	0	0	0	0	0	0	0	0	0	0	0	0	0	0	0	0	0	0	0	0	0	0	0
ROI 0	8.47	0.028	-7.9	0.68	2.423	0.0044	0.0647	0.0024	2.5	0.15	-0.0025	0.0034	-73	54	821	1.5	-20	1.3	801	1.2	0.6	0.65	2.484	0.0044	34	22	14	9.3	-13	9.3	PM	1.243
Parameter	A[1][kCnts]	±Err	A[2][kCnts]	±Err	tau[1][ns]	±Err	tau[2][ns]	±Err	Bkgr_Dec[Cnts]	±Err	Shift_IRF[ns]	±Err	Bkgr_IRF[Cnts]	±Err	I[1][kCnts]	±Err	I[2][kCnts]	±Err	I_Sum[kCnts]	±Err	A_Sum[kCnts]	±Err	tau_Av_Int[ns]	±Err	tau_Av_Amp[ns]	±Err	A_rel[1][]	±Err	A_rel[2][]	±Err
Overall Decay	18.3	0.081	3.92	0.084	2.529	0.0045	0.759	0.035	9.8	0.26	-0.0009	0.00025	-2.2	1.9	1849	5.2	119	4.8	1969	1.5	22.2	0.091	2.422	0.0017	2.2	0.01	0.8232	0.0043	0.1768	0.0043
Pixel (1,1)	0	0	0	0	0	0	0	0	0	0	0	0	0	0	0	0	0	0	0	0	0	0	0	0	0	0	0	0	0	0
ROI 0	7.78	0.019	-6.7	0.45	2.437	0.0029	0.0627	0.0041	2.8	0.12	-0.001	0.003	-5.1	6.5	759	0.8	-17	0.75	742	1.6	1.1	0.48	2.491	0.0075	18	8	7.4	3.3	-6.4	3.3	PM	1.213
Parameter	A[1][kCnts]	±Err	A[2][kCnts]	±Err	tau[1][ns]	±Err	tau[2][ns]	±Err	Bkgr_Dec[Cnts]	±Err	Shift_IRF[ns]	±Err	Bkgr_IRF[Cnts]	±Err	I[1][kCnts]	±Err	I[2][kCnts]	±Err	I_Sum[kCnts]	±Err	A_Sum[kCnts]	±Err	tau_Av_Int[ns]	±Err	tau_Av_Amp[ns]	±Err	A_rel[1][]	±Err	A_rel[2][]	±Err
Overall Decay	28	0.14	9.5	0.27	2.527	0.0052	0.55	0.039	19	0.28	0.0031	0.0018	22	4.4	2805	8.6	208	12	3013	3.3	37	0.26	2.391	0.0023	2.02	0.018	0.7459	0.0046	0.2541	0.0046
Pixel (1,1)	0	0	0	0	0	0	0	0	0	0	0	0	0	0	0	0	0	0	0	0	0	0	0	0	0	0	0	0	0	0
ROI 0	8.3	0.79	4.3	0.8	2.65	0.042	1.8	0.11	3.2	0.4	0.02892	0.00072	1.9	4.1	876	68	305	68	1182	1	12.5	0.048	2.43	0.002	2.356	0.0077	0.659	0.063	0.341	0.063	PM	1.303
Parameter	A[1][kCnts]	±Err	A[2][kCnts]	±Err	tau[1][ns]	±Err	tau[2][ns]	±Err	Bkgr_Dec[Cnts]	±Err	Shift_IRF[ns]	±Err	Bkgr_IRF[Cnts]	±Err	I[1][kCnts]	±Err	I[2][kCnts]	±Err	I_Sum[kCnts]	±Err	A_Sum[kCnts]	±Err	tau_Av_Int[ns]	±Err	tau_Av_Amp[ns]	±Err	A_rel[1][]	±Err	A_rel[2][]	±Err
Overall Decay	33	0.21	5.8	0.17	2.544	0.0054	0.956	0.045	14	0.21	-0.00069	0.00029	-15	5.3	3333	16	220	15	3553	2.1	39	0.13	2.446	0.0014	2.3	0.01	0.8505	0.0045	0.1495	0.0045
Pixel (1,1)	0	0	0	0	0	0	0	0	0	0	0	0	0	0	0	0	0	0	0	0	0	0	0	0	0	0	0	0	0	0
ROI 0	14.6	0.055	-9	1.5	2.457	0.0027	0.0751	0.0053	4.1	0.22	0.0087	0.0031	-11	15	1433	2.8	-27	2.4	1406	1.8	5.6	1.4	2.503	0.0039	6.3	1.4	2.6	0.59	-1.6	0.59	PM	1.454

## Sheet: ENP-GFP6 control Summary
ENP_GFP6 control Summary
TAUav.int.	±Err	calc IRF	Session	Comments
		Chi2 bi-exp. decay
2.33	0.028	1.284	no.1	Analysis of PM domain
2.5	0.0033	1.145		“
2.52	0.011	1.158		“
2.52	0.016	0.985		“
2.489	0.0045	1.215		“
2.513	0.0037	1.261		“
2.524	0.0041	1.113		“
2.508	0.0059	1.31		“
2.493	0.0032	1.204	no.2	“
2.496	0.0061	1.098		“
2.508	0.0034	1.145		“
2.419	0.0049	1.203		“
2.504	0.0049	1.203		“
2.477	0.0091	1.094		“
2.503	0.0038	1.341		“
2.537	0.0054	1.169		“
2.511	0.0047	1.321		“
2.488	0.0067	1.482		“
2.471	0.0053	1.028		“
2.494	0.0012	1.113		“
2.484	0.0044	1.243		“
2.491	0.0075	1.213		“
2.43	0.002	1.303		“
2.503	0.0039	1.454		“

## Sheet: ENP-GFP6 & FM4_64
ENP vs. FM4-64 experiments - ENP_GFP6 & FM4_64
Session no.1																															Domain	ChiSquare
																																(for bi-exp. decay)
Parameter	A[1][kCnts]	±Err	A[2][kCnts]	±Err	tau[1][ns]	±Err	tau[2][ns]	±Err	Bkgr_Dec[Cnts]	±Err	Shift_IRF[ns]	±Err	Bkgr_IRF[Cnts]	±Err	I[1][kCnts]	±Err	I[2][kCnts]	±Err	I_Sum[kCnts]	±Err	A_Sum[kCnts]	±Err	tau_Av_Int[ns]	±Err	tau_Av_Amp[ns]	±Err	A_rel[1][]	±Err	A_rel[2][]	±Err
Overall Decay	5.34	0.025	3.59	0.057	2.547	0.0048	0.386	0.011	8.9	0.19	-0.00151	0.00018	-0.5	3.3	544	1.5	55	1.1	599	0.57	8.93	0.054	2.347	0.0017	1.678	0.0083	0.5977	0.0035	0.4023	0.0035
Pixel (1,1)	0	0	0	0	0	0	0	0	0	0	0	0	0	0	0	0	0	0	0	0	0	0	0	0	0	0	0	0	0	0
ROI 0	0.825	0.031	0.249	0.032	2.55	0.035	0.92	0.14	0.591	0.039	0.019	0.0022	-43	26	84	2.5	9.2	2.3	93	0.5	1.1	0.01	2.387	0.0083	2.17	0.019	0.77	0.03	0.23	0.03	PM	1.105
Parameter	A[1][kCnts]	±Err	A[2][kCnts]	±Err	tau[1][ns]	±Err	tau[2][ns]	±Err	Bkgr_Dec[Cnts]	±Err	Shift_IRF[ns]	±Err	Bkgr_IRF[Cnts]	±Err	I[1][kCnts]	±Err	I[2][kCnts]	±Err	I_Sum[kCnts]	±Err	A_Sum[kCnts]	±Err	tau_Av_Int[ns]	±Err	tau_Av_Amp[ns]	±Err	A_rel[1][]	±Err	A_rel[2][]	±Err
Overall Decay	6	0.05	2.6	0.07	2.6	0.01	0.505	0.029	8.2	0.19	-0.00074	0.00046	4.5	0.9	621	2.6	53	2.3	674	0.39	8.65	0.094	2.41	0.005	1.95	0.023	0.6974	0.0055	0.3026	0.0055
Pixel (1,1)	0	0	0	0	0	0	0	0	0	0	0	0	0	0	0	0	0	0	0	0	0	0	0	0	0	0	0	0	0	0
ROI 0	0.7273	0.0058	-0.75	0.18	2.394	0.0093	0.0368	0.0054	0.4	0.03	-0.0021	0.0062	1	8.4	70	0.42	-1.1	0.24	69	0.34	-0.02	0.18	2.43	0.013	-91	101	-38	43	39	43	PM	1.047
Parameter	A[1][kCnts]	±Err	A[2][kCnts]	±Err	tau[1][ns]	±Err	tau[2][ns]	±Err	Bkgr_Dec[Cnts]	±Err	Shift_IRF[ns]	±Err	Bkgr_IRF[Cnts]	±Err	I[1][kCnts]	±Err	I[2][kCnts]	±Err	I_Sum[kCnts]	±Err	A_Sum[kCnts]	±Err	tau_Av_Int[ns]	±Err	tau_Av_Amp[ns]	±Err	A_rel[1][]	±Err	A_rel[2][]	±Err
Overall Decay	4.1	0.024	3.3	0.13	2.543	0.0076	0.285	0.019	5.3	0.097	-0.00041	0.00075	3.1	0.53	417	1.5	37	1.3	454	1.5	7.3	0.15	2.358	0.0042	1.54	0.035	0.5573	0.0086	0.4427	0.0086
Pixel (1,1)	0	0	0	0	0	0	0	0	0	0	0	0	0	0	0	0	0	0	0	0	0	0	0	0	0	0	0	0	0	0
ROI 0	0.6	0.04	0.116	0.037	2.57	0.075	1.1	0.17	0.255	0.023	0.0229	0.0013	-9	5	62	2.2	5	2	67	0.2	0.7184	0.0055	2.46	0.011	2.3	0.01	0.838	0.052	0.162	0.052	PM	1.001
Parameter	A[1][kCnts]	±Err	A[2][kCnts]	±Err	tau[1][ns]	±Err	tau[2][ns]	±Err	Bkgr_Dec[Cnts]	±Err	Shift_IRF[ns]	±Err	Bkgr_IRF[Cnts]	±Err	I[1][kCnts]	±Err	I[2][kCnts]	±Err	I_Sum[kCnts]	±Err	A_Sum[kCnts]	±Err	tau_Av_Int[ns]	±Err	tau_Av_Amp[ns]	±Err	A_rel[1][]	±Err	A_rel[2][]	±Err
Overall Decay	2.07	0.013	1.7	0.082	2.527	0.0082	0.239	0.019	2.22	0.093	-0.00053	0.00054	1.2	0.18	209	0.71	16	0.54	225	0.43	3.77	0.093	2.36	0.008	1.5	0.04	0.549	0.011	0.451	0.011
Pixel (1,1)	0	0	0	0	0	0	0	0	0	0	0	0	0	0	0	0	0	0	0	0	0	0	0	0	0	0	0	0	0	0
ROI 0	0.317	0.054	0.14	0.05	2.6	0.11	1.7	0.43	0.162	0.038	0.0194	0.0018	-1.8	2.8	33	4.5	9.3	4.3	42.5	0.088	0.4532	0.0066	2.418	0.0087	2.34	0.035	0.7	0.12	0.3	0.12	PM	1
Parameter	A[1][kCnts]	±Err	A[2][kCnts]	±Err	tau[1][ns]	±Err	tau[2][ns]	±Err	Bkgr_Dec[Cnts]	±Err	Shift_IRF[ns]	±Err	Bkgr_IRF[Cnts]	±Err	I[1][kCnts]	±Err	I[2][kCnts]	±Err	I_Sum[kCnts]	±Err	A_Sum[kCnts]	±Err	tau_Av_Int[ns]	±Err	tau_Av_Amp[ns]	±Err	A_rel[1][]	±Err	A_rel[2][]	±Err
Overall Decay	2.61	0.014	1.25	0.053	2.572	0.0056	0.414	0.023	3.3	0.07	-0.001	0.0009	0.2	0.7	269	0.81	21	0.9	290	0.58	3.86	0.046	2.418	0.0048	1.87	0.023	0.676	0.011	0.324	0.011
Pixel (1,1)	0	0	0	0	0	0	0	0	0	0	0	0	0	0	0	0	0	0	0	0	0	0	0	0	0	0	0	0	0	0
ROI 0	0.621	0.033	0.108	0.028	2.56	0.032	1.5	0.3	0.338	0.024	0.023	0.004	-5	14	64	2.4	6.3	2.5	70	0.2	0.73	0.01	2.5	0.01	2.4	0.035	0.852	0.039	0.148	0.039	PM	0.968
Session no.2
Parameter	A[1][kCnts]	±Err	A[2][kCnts]	±Err	tau[1][ns]	±Err	tau[2][ns]	±Err	Bkgr_Dec[Cnts]	±Err	Shift_IRF[ns]	±Err	Bkgr_IRF[Cnts]	±Err	I[1][kCnts]	±Err	I[2][kCnts]	±Err	I_Sum[kCnts]	±Err	A_Sum[kCnts]	±Err	tau_Av_Int[ns]	±Err	tau_Av_Amp[ns]	±Err	A_rel[1][]	±Err	A_rel[2][]	±Err
Overall Decay	6.05	0.051	11	0.15	2.2	0.01	0.2549	0.0055	10	0.13	-0.00079	0.00019	6.5	0.99	533	2.3	114	2.3	647	0.85	17	0.12	1.858	0.0039	0.9381	0.0057	0.3509	0.0038	0.6491	0.0038
Pixel (1,1)	0	0	0	0	0	0	0	0	0	0	0	0	0	0	0	0	0	0	0	0	0	0	0	0	0	0	0	0	0	0
ROI 0	1.06	0.042	0.891	0.039	2.25	0.024	0.886	0.023	0.393	0.039	0.0128	0.0026	-18	16	95	2.7	32	2.8	127	0.42	1.95	0.019	1.91	0.0079	1.63	0.011	0.54	0.02	0.46	0.02	PM	1.073
Parameter	A[1][kCnts]	±Err	A[2][kCnts]	±Err	tau[1][ns]	±Err	tau[2][ns]	±Err	Bkgr_Dec[Cnts]	±Err	Shift_IRF[ns]	±Err	Bkgr_IRF[Cnts]	±Err	I[1][kCnts]	±Err	I[2][kCnts]	±Err	I_Sum[kCnts]	±Err	A_Sum[kCnts]	±Err	tau_Av_Int[ns]	±Err	tau_Av_Amp[ns]	±Err	A_rel[1][]	±Err	A_rel[2][]	±Err
Overall Decay	4.77	0.033	4.5	0.11	2.27	0.008	0.366	0.011	5.3	0.13	-0.00204	0.00098	-21	14	432	1.6	66	1.4	498	0.8	9.3	0.14	2.014	0.0079	1.34	0.018	0.5147	0.0044	0.4853	0.0044
Pixel (1,1)	0	0	0	0	0	0	0	0	0	0	0	0	0	0	0	0	0	0	0	0	0	0	0	0	0	0	0	0	0	0
ROI 0	1.29	0.038	0.792	0.037	2.3	0.02	1.09	0.071	0.5	0.073	0.0286	0.0017	-233	54	121	2.9	35	3.3	155	0.42	2.09	0.013	2.057	0.0029	1.86	0.011	0.62	0.017	0.38	0.017	PM	1.188
Parameter	A[1][kCnts]	±Err	A[2][kCnts]	±Err	tau[1][ns]	±Err	tau[2][ns]	±Err	Bkgr_Dec[Cnts]	±Err	Shift_IRF[ns]	±Err	Bkgr_IRF[Cnts]	±Err	I[1][kCnts]	±Err	I[2][kCnts]	±Err	I_Sum[kCnts]	±Err	A_Sum[kCnts]	±Err	tau_Av_Int[ns]	±Err	tau_Av_Amp[ns]	±Err	A_rel[1][]	±Err	A_rel[2][]	±Err
Overall Decay	5.98	0.018	9.4	0.23	2.44	0.0054	0.2275	0.0063	10	0.27	-0.00026	0.00067	2.2	2.5	584	2	86	1.5	669	1.6	15	0.25	2.16	0.004	1.09	0.022	0.3889	0.0069	0.6111	0.0069
Pixel (1,1)	0	0	0	0	0	0	0	0	0	0	0	0	0	0	0	0	0	0	0	0	0	0	0	0	0	0	0	0	0	0
ROI 0	0.956	0.026	0.28	0.02	2.44	0.021	0.94	0.13	0.398	0.036	0.0222	0.0011	-24	17	93	1.8	10	1.9	104	0.31	1.23	0.018	2.3	0.01	2.1	0.019	0.775	0.017	0.225	0.017	PM	1.062
Parameter	A[1][kCnts]	±Err	A[2][kCnts]	±Err	tau[1][ns]	±Err	tau[2][ns]	±Err	Bkgr_Dec[Cnts]	±Err	Shift_IRF[ns]	±Err	Bkgr_IRF[Cnts]	±Err	I[1][kCnts]	±Err	I[2][kCnts]	±Err	I_Sum[kCnts]	±Err	A_Sum[kCnts]	±Err	tau_Av_Int[ns]	±Err	tau_Av_Amp[ns]	±Err	A_rel[1][]	±Err	A_rel[2][]	±Err
Overall Decay	4.89	0.023	0	0	2.26	0.006	0	0	6.5	0.12	-0.00127	0.00084	5.5	0.7	441	1.2	0	0	516	1.2	12	0.19	1.969	0.0044	1.1	0.02	0.4192	0.0061	0	0
Pixel (1,1)	0	0	0	0	0	0	0	0	0	0	0	0	0	0	0	0	0	0	0	0	0	0	0	0	0	0	0	0	0	0
ROI 0	1.27	0.082	0.899	0.076	2.35	0.042	1.11	0.079	0.512	0.046	0.0198	0.0012	1.8	1.3	119	5.7	40	5.7	160	0.58	2.17	0.019	2.04	0.0053	1.838	0.0096	0.586	0.038	0.414	0.038	PM	1.1
Parameter	A[1][kCnts]	±Err	A[2][kCnts]	±Err	tau[1][ns]	±Err	tau[2][ns]	±Err	Bkgr_Dec[Cnts]	±Err	Shift_IRF[ns]	±Err	Bkgr_IRF[Cnts]	±Err	I[1][kCnts]	±Err	I[2][kCnts]	±Err	I_Sum[kCnts]	±Err	A_Sum[kCnts]	±Err	tau_Av_Int[ns]	±Err	tau_Av_Amp[ns]	±Err	A_rel[1][]	±Err	A_rel[2][]	±Err
Overall Decay	4.03	0.044	9.1	0.13	2.222	0.0096	0.2367	0.0078	7.6	0.26	-0.00169	0.00049	-1.6	3.6	358	2.5	87	1.9	444	1.8	13	0.13	1.835	0.0054	0.844	0.012	0.306	0.004	0.694	0.004
Pixel (1,1)	0	0	0	0	0	0	0	0	0	0	0	0	0	0	0	0	0	0	0	0	0	0	0	0	0	0	0	0	0	0
ROI 0	0.873	0.039	0.742	0.035	2.3	0.03	0.836	0.049	0.49	0.04	0.0151	0.0015	-17	7.3	80	2.5	25	2.2	105	0.39	1.616	0.0089	1.957	0.0042	1.63	0.013	0.541	0.022	0.459	0.022	PM	0.994
Parameter	A[1][kCnts]	±Err	A[2][kCnts]	±Err	tau[1][ns]	±Err	tau[2][ns]	±Err	Bkgr_Dec[Cnts]	±Err	Shift_IRF[ns]	±Err	Bkgr_IRF[Cnts]	±Err	I[1][kCnts]	±Err	I[2][kCnts]	±Err	I_Sum[kCnts]	±Err	A_Sum[kCnts]	±Err	tau_Av_Int[ns]	±Err	tau_Av_Amp[ns]	±Err	A_rel[1][]	±Err	A_rel[2][]	±Err
Overall Decay	9.38	0.098	9.8	0.24	2.34	0.011	0.288	0.016	11	0.24	-0.00036	0.00065	-7.1	8.3	879	4.9	113	3.4	992	2.7	19	0.24	2.108	0.0041	1.29	0.015	0.4886	0.0076	0.5114	0.0076
Pixel (1,1)	0	0	0	0	0	0	0	0	0	0	0	0	0	0	0	0	0	0	0	0	0	0	0	0	0	0	0	0	0	0
ROI 0	2.76	0.091	1.24	0.082	2.44	0.012	1.2	0.077	1.1	0.05	0.0301	0.0023	-142	56	269	7.5	59	6.9	328	0.48	3.994	0.0092	2.214	0.0057	2.054	0.0053	0.69	0.02	0.31	0.02	PM	1.078
Parameter	A[1][kCnts]	±Err	A[2][kCnts]	±Err	tau[1][ns]	±Err	tau[2][ns]	±Err	Bkgr_Dec[Cnts]	±Err	Shift_IRF[ns]	±Err	Bkgr_IRF[Cnts]	±Err	I[1][kCnts]	±Err	I[2][kCnts]	±Err	I_Sum[kCnts]	±Err	A_Sum[kCnts]	±Err	tau_Av_Int[ns]	±Err	tau_Av_Amp[ns]	±Err	A_rel[1][]	±Err	A_rel[2][]	±Err
Overall Decay	3.11	0.021	7.3	0.28	2.307	0.0094	0.216	0.011	4.7	0.21	-0.0013	0.0013	-2.8	4.2	287	1.2	63	1.4	351	1.8	10	0.29	1.929	0.0078	0.838	0.026	0.2977	0.0076	0.7023	0.0076
Pixel (1,1)	0	0	0	0	0	0	0	0	0	0	0	0	0	0	0	0	0	0	0	0	0	0	0	0	0	0	0	0	0	0
ROI 0	0.862	0.021	0.549	0.019	2.3	0.02	0.749	0.029	0.452	0.036	0.012	0.001	-14	28	80	1.2	16	1.2	97	0.22	1.411	0.0097	2.06	0.009	1.71	0.011	0.611	0.016	0.389	0.016	PM	1.041
Parameter	A[1][kCnts]	±Err	A[2][kCnts]	±Err	tau[1][ns]	±Err	tau[2][ns]	±Err	Bkgr_Dec[Cnts]	±Err	Shift_IRF[ns]	±Err	Bkgr_IRF[Cnts]	±Err	I[1][kCnts]	±Err	I[2][kCnts]	±Err	I_Sum[kCnts]	±Err	A_Sum[kCnts]	±Err	tau_Av_Int[ns]	±Err	tau_Av_Amp[ns]	±Err	A_rel[1][]	±Err	A_rel[2][]	±Err
Overall Decay	2.11	0.061	0.671	0.051	2.49	0.025	0.8	0.1	1.21	0.073	-0.00317	0.00099	-3.9	4.9	210	4.3	20	3.9	230	0.13	2.78	0.029	2.336	0.0023	2.07	0.021	0.759	0.018	0.241	0.018
Pixel (1,1)	0	0	0	0	0	0	0	0	0	0	0	0	0	0	0	0	0	0	0	0	0	0	0	0	0	0	0	0	0	0
ROI 0	0.6	0.29	0.47	0.28	2.7	0.24	1.8	0.72	0.08	0.11	0.0077	0.0026	-1468	414	64	24	34	25	98	2.2	1.1	0.03	2.366	0.0093	2.3	0.03	0.56	0.27	0.44	0.27	PM	0.903
Session no.3
Parameter	A[1][kCnts]	±Err	A[2][kCnts]	±Err	tau[1][ns]	±Err	tau[2][ns]	±Err	Bkgr_Dec[Cnts]	±Err	Shift_IRF[ns]	±Err	Bkgr_IRF[Cnts]	±Err	I[1][kCnts]	±Err	I[2][kCnts]	±Err	I_Sum[kCnts]	±Err	A_Sum[kCnts]	±Err	tau_Av_Int[ns]	±Err	tau_Av_Amp[ns]	±Err	A_rel[1][]	±Err	A_rel[2][]	±Err
Overall Decay	7.59	0.076	13	0.29	2.252	0.0056	0.366	0.011	9.4	0.11	-0.00239	0.00058	15	3.3	683	4.4	191	3.5	874	1.3	21	0.34	1.84	0.0026	1.06	0.013	0.3678	0.0033	0.6322	0.0033
Pixel (1,1)	0	0	0	0	0	0	0	0	0	0	0	0	0	0	0	0	0	0	0	0	0	0	0	0	0	0	0	0	0	0
ROI 0	1.93	0.037	2.39	0.023	2.091	0.0057	0.709	0.028	0.748	0.041	0.0073	0.0017	-26	13	161	2.5	68	2.9	229	0.72	4.32	0.051	1.682	0.0028	1.3	0.02	0.4463	0.0037	0.5537	0.0037	PM	1.123
Session no.4
Parameter	A[1][kCnts]	±Err	A[2][kCnts]	±Err	tau[1][ns]	±Err	tau[2][ns]	±Err	Bkgr_Dec[Cnts]	±Err	Shift_IRF[ns]	±Err	Bkgr_IRF[Cnts]	±Err	I[1][kCnts]	±Err	I[2][kCnts]	±Err	I_Sum[kCnts]	±Err	A_Sum[kCnts]	±Err	tau_Av_Int[ns]	±Err	tau_Av_Amp[ns]	±Err	A_rel[1][]	±Err	A_rel[2][]	±Err
Overall Decay	29	0.13	0	0	2.536	0.0045	0	0	24	0.73	0.00363	0.00061	40	8.8	2981	7.5	0	0	3416	2.6	49	0.32	2.282	0.0047	1.7	0.01	0.5947	0.0029	0	0
Pixel (1,1)	0	0	0	0	0	0	0	0	0	0	0	0	0	0	0	0	0	0	0	0	0	0	0	0	0	0	0	0	0	0
ROI 0	3.8	0.12	1.09	0.045	2.49	0.018	1.1	0.13	1.19	0.075	0.029	0.001	-23	16	379	9.3	48	8.7	427	0.59	4.88	0.022	2.338	0.0046	2.19	0.011	0.778	0.013	0.222	0.013	PM	0.893
Parameter	A[1][kCnts]	±Err	A[2][kCnts]	±Err	tau[1][ns]	±Err	tau[2][ns]	±Err	Bkgr_Dec[Cnts]	±Err	Shift_IRF[ns]	±Err	Bkgr_IRF[Cnts]	±Err	I[1][kCnts]	±Err	I[2][kCnts]	±Err	I_Sum[kCnts]	±Err	A_Sum[kCnts]	±Err	tau_Av_Int[ns]	±Err	tau_Av_Amp[ns]	±Err	A_rel[1][]	±Err	A_rel[2][]	±Err
Overall Decay	19	0.18	0	0	2.356	0.0078	0	0	8.9	0.4	0.0028	0.0022	12	3.7	1819	10	0	0	2012	2.4	26	0.11	2.201	0.0036	1.947	0.0093	0.7467	0.0032	0	0
Pixel (1,1)	0	0	0	0	0	0	0	0	0	0	0	0	0	0	0	0	0	0	0	0	0	0	0	0	0	0	0	0	0	0
ROI 0	2.6	0.47	1.8	0.48	2.4	0.062	1.71	0.085	0.918	0.046	0.0442	0.0015	-5	5.6	249	39	122	39	371	1	4.38	0.025	2.172	0.0057	2.12	0.008	0.59	0.11	0.41	0.11	PM	1.194
Parameter	A[1][kCnts]	±Err	A[2][kCnts]	±Err	tau[1][ns]	±Err	tau[2][ns]	±Err	Bkgr_Dec[Cnts]	±Err	Shift_IRF[ns]	±Err	Bkgr_IRF[Cnts]	±Err	I[1][kCnts]	±Err	I[2][kCnts]	±Err	I_Sum[kCnts]	±Err	A_Sum[kCnts]	±Err	tau_Av_Int[ns]	±Err	tau_Av_Amp[ns]	±Err	A_rel[1][]	±Err	A_rel[2][]	±Err
Overall Decay	546	2.9	0	0	0.4706	0.0077	0	0	56	1.2	0.002	0.0018	57	3.3	10276	138	0	0	16132	45	643	6.1	0.8451	0.0025	0.627	0.006	0.8485	0.0048	0	0
Pixel (1,1)	0	0	0	0	0	0	0	0	0	0	0	0	0	0	0	0	0	0	0	0	0	0	0	0	0	0	0	0	0	0
ROI 0	1.2	0.18	1.1	0.16	2.43	0.064	1.4	0.13	0.396	0.055	0.03466	0.00062	-5.9	3.8	116	15	62	14	178	0.56	2.31	0.028	2.068	0.0026	1.93	0.021	0.52	0.07	0.48	0.07	PM	1.028
Parameter	A[1][kCnts]	±Err	A[2][kCnts]	±Err	tau[1][ns]	±Err	tau[2][ns]	±Err	Bkgr_Dec[Cnts]	±Err	Shift_IRF[ns]	±Err	Bkgr_IRF[Cnts]	±Err	I[1][kCnts]	±Err	I[2][kCnts]	±Err	I_Sum[kCnts]	±Err	A_Sum[kCnts]	±Err	tau_Av_Int[ns]	±Err	tau_Av_Amp[ns]	±Err	A_rel[1][]	±Err	A_rel[2][]	±Err
Overall Decay	23	0.36	0	0	2.275	0.0086	0	0	15	0.32	0.00256	0.00073	30	7.4	2065	27	0	0	2847	4	42	0.22	1.922	0.0023	1.678	0.0072	0.5349	0.0051	0	0
Pixel (1,1)	0	0	0	0	0	0	0	0	0	0	0	0	0	0	0	0	0	0	0	0	0	0	0	0	0	0	0	0	0	0
ROI 0	2.9	0.49	3.3	0.48	2.23	0.068	1.31	0.084	0.998	0.082	0.03031	0.00078	-30	11	263	37	172	37	435	1.1	6.23	0.041	1.868	0.0055	1.75	0.009	0.472	0.078	0.528	0.078	PM	1.152
Parameter	A[1][kCnts]	±Err	A[2][kCnts]	±Err	tau[1][ns]	±Err	tau[2][ns]	±Err	Bkgr_Dec[Cnts]	±Err	Shift_IRF[ns]	±Err	Bkgr_IRF[Cnts]	±Err	I[1][kCnts]	±Err	I[2][kCnts]	±Err	I_Sum[kCnts]	±Err	A_Sum[kCnts]	±Err	tau_Av_Int[ns]	±Err	tau_Av_Amp[ns]	±Err	A_rel[1][]	±Err	A_rel[2][]	±Err
Overall Decay	1318	4.4	0	0	0.49	0.0062	0	0	130	4	0.0044	0.0012	89	9	25824	385	0	0	42107	52	1621	15	0.8185	0.0024	0.6492	0.0038	0.8126	0.0058	0	0
Pixel (1,1)	0	0	0	0	0	0	0	0	0	0	0	0	0	0	0	0	0	0	0	0	0	0	0	0	0	0	0	0	0	0
ROI 0	4.7	0.19	7	0.12	2.2	0.018	1.1	0.03	2.2	0.12	0.0283	0.0016	-42	21	415	14	312	13	727	1.8	11.7	0.081	1.735	0.0024	1.554	0.0095	0.403	0.014	0.597	0.014	PM	1.308
Parameter	A[1][kCnts]	±Err	A[2][kCnts]	±Err	tau[1][ns]	±Err	tau[2][ns]	±Err	Bkgr_Dec[Cnts]	±Err	Shift_IRF[ns]	±Err	Bkgr_IRF[Cnts]	±Err	I[1][kCnts]	±Err	I[2][kCnts]	±Err	I_Sum[kCnts]	±Err	A_Sum[kCnts]	±Err	tau_Av_Int[ns]	±Err	tau_Av_Amp[ns]	±Err	A_rel[1][]	±Err	A_rel[2][]	±Err
Overall Decay	21	0.2	0	0	2.293	0.0098	0	0	14	0.21	-0.00223	0.00078	9.8	1.3	1950	10	0	0	2258	3.1	35	0.41	2.06	0.004	1.6	0.02	0.6156	0.0064	0	0
Pixel (1,1)	0	0	0	0	0	0	0	0	0	0	0	0	0	0	0	0	0	0	0	0	0	0	0	0	0	0	0	0	0	0
ROI 0	2.8	0.42	4	0.33	2.41	0.059	1.56	0.069	1.1	0.035	0.0365	0.0022	-58	31	267	35	250	33	517	1.8	6.78	0.081	1.999	0.0081	1.91	0.014	0.407	0.057	0.593	0.057	PM	1.546
Parameter	A[1][kCnts]	±Err	A[2][kCnts]	±Err	tau[1][ns]	±Err	tau[2][ns]	±Err	Bkgr_Dec[Cnts]	±Err	Shift_IRF[ns]	±Err	Bkgr_IRF[Cnts]	±Err	I[1][kCnts]	±Err	I[2][kCnts]	±Err	I_Sum[kCnts]	±Err	A_Sum[kCnts]	±Err	tau_Av_Int[ns]	±Err	tau_Av_Amp[ns]	±Err	A_rel[1][]	±Err	A_rel[2][]	±Err
Overall Decay	615	1.9	0	0	0.6005	0.0052	0	0	78	2	0.0028	0.0026	55	5.6	14761	155	0	0	21793	60	718	2.4	0.9572	0.0024	0.7593	0.0028	0.8564	0.0035	0	0
Pixel (1,1)	0	0	0	0	0	0	0	0	0	0	0	0	0	0	0	0	0	0	0	0	0	0	0	0	0	0	0	0	0	0
ROI 0	3.4	0.24	5.6	0.28	1.2	0.05	2.31	0.022	1.58	0.058	0.0302	0.0013	-12	9.6	172	19	520	21	692	1.5	9.07	0.048	2.047	0.0026	1.908	0.0068	0.38	0.028	0.62	0.028	PM	1.247
Parameter	A[1][kCnts]	±Err	A[2][kCnts]	±Err	tau[1][ns]	±Err	tau[2][ns]	±Err	Bkgr_Dec[Cnts]	±Err	Shift_IRF[ns]	±Err	Bkgr_IRF[Cnts]	±Err	I[1][kCnts]	±Err	I[2][kCnts]	±Err	I_Sum[kCnts]	±Err	A_Sum[kCnts]	±Err	tau_Av_Int[ns]	±Err	tau_Av_Amp[ns]	±Err	A_rel[1][]	±Err	A_rel[2][]	±Err
Overall Decay	20.8	0.081	0	0	2.404	0.0051	0	0	15	0.6	0.003	0.0029	17	5.1	1997	6.3	0	0	2184	2.9	34	0.41	2.228	0.0042	1.6	0.02	0.6087	0.0081	0	0
Pixel (1,1)	0	0	0	0	0	0	0	0	0	0	0	0	0	0	0	0	0	0	0	0	0	0	0	0	0	0	0	0	0	0
ROI 0	1.5	0.11	1.2	0.1	2.53	0.039	1.55	0.074	0.621	0.066	0.02847	0.00087	-11	9.9	155	9.6	71	9.3	227	0.93	2.69	0.019	2.222	0.0048	2.11	0.0083	0.571	0.038	0.429	0.038	PM	1.042
Parameter	A[1][kCnts]	±Err	A[2][kCnts]	±Err	tau[1][ns]	±Err	tau[2][ns]	±Err	Bkgr_Dec[Cnts]	±Err	Shift_IRF[ns]	±Err	Bkgr_IRF[Cnts]	±Err	I[1][kCnts]	±Err	I[2][kCnts]	±Err	I_Sum[kCnts]	±Err	A_Sum[kCnts]	±Err	tau_Av_Int[ns]	±Err	tau_Av_Amp[ns]	±Err	A_rel[1][]	±Err	A_rel[2][]	±Err
Overall Decay	36	0.22	0	0	2.37	0.0067	0	0	25	0.62	0.0031	0.0025	14	0.98	3427	13	0	0	3737	4.3	55	1.1	2.207	0.0047	1.7	0.03	0.6543	0.0087	0	0
Pixel (1,1)	0	0	0	0	0	0	0	0	0	0	0	0	0	0	0	0	0	0	0	0	0	0	0	0	0	0	0	0	0	0
ROI 0	4.8	0.27	2.6	0.26	2.44	0.032	1.46	0.055	1.4	0.25	0.03408	0.00082	-3.4	3.1	472	20	152	19	624	0.67	7.45	0.042	2.199	0.0052	2.1	0.011	0.65	0.035	0.35	0.035	PM	1.214
Parameter	A[1][kCnts]	±Err	A[2][kCnts]	±Err	tau[1][ns]	±Err	tau[2][ns]	±Err	Bkgr_Dec[Cnts]	±Err	Shift_IRF[ns]	±Err	Bkgr_IRF[Cnts]	±Err	I[1][kCnts]	±Err	I[2][kCnts]	±Err	I_Sum[kCnts]	±Err	A_Sum[kCnts]	±Err	tau_Av_Int[ns]	±Err	tau_Av_Amp[ns]	±Err	A_rel[1][]	±Err	A_rel[2][]	±Err
Overall Decay	0	0	0	0	0	0	0	0	0	0	0	0	0	0	0	0	0	0	0	0	0	0	0	0	0	0	0	0	0	0
Pixel (1,1)	0	0	0	0	0	0	0	0	0	0	0	0	0	0	0	0	0	0	0	0	0	0	0	0	0	0	0	0	0	0
ROI 0	3.2	0.14	2	0.17	2.67	0.025	1.7	0.063	1.35	0.078	0.0267	0.0013	1	11	338	13	138	14	477	0.64	5.21	0.025	2.387	0.0057	2.3	0.01	0.609	0.031	0.391	0.031	PM	1.106
Parameter	A[1][kCnts]	±Err	A[2][kCnts]	±Err	tau[1][ns]	±Err	tau[2][ns]	±Err	Bkgr_Dec[Cnts]	±Err	Shift_IRF[ns]	±Err	Bkgr_IRF[Cnts]	±Err	I[1][kCnts]	±Err	I[2][kCnts]	±Err	I_Sum[kCnts]	±Err	A_Sum[kCnts]	±Err	tau_Av_Int[ns]	±Err	tau_Av_Amp[ns]	±Err	A_rel[1][]	±Err	A_rel[2][]	±Err
Overall Decay	14.5	0.064	0	0	2.521	0.0054	0	0	10	0.31	0.0032	0.0019	21	12	1461	3.9	0	0	1602	4.6	21	0.15	2.344	0.0025	1.867	0.0098	0.6756	0.0062	0	0
Pixel (1,1)	0	0	0	0	0	0	0	0	0	0	0	0	0	0	0	0	0	0	0	0	0	0	0	0	0	0	0	0	0	0
ROI 0	1.1	0.12	0.33	0.12	2.57	0.057	1.5	0.36	0.338	0.032	0.03561	0.00094	-15	11	116	11	20	13	136	1.4	1.45	0.012	2.415	0.0095	2.33	0.023	0.775	0.081	0.225	0.081	PM	1.065
Parameter	A[1][kCnts]	±Err	A[2][kCnts]	±Err	tau[1][ns]	±Err	tau[2][ns]	±Err	Bkgr_Dec[Cnts]	±Err	Shift_IRF[ns]	±Err	Bkgr_IRF[Cnts]	±Err	I[1][kCnts]	±Err	I[2][kCnts]	±Err	I_Sum[kCnts]	±Err	A_Sum[kCnts]	±Err	tau_Av_Int[ns]	±Err	tau_Av_Amp[ns]	±Err	A_rel[1][]	±Err	A_rel[2][]	±Err
Overall Decay	17	0.14	0	0	2.534	0.0071	0	0	16	0.38	0.0038	0.0017	14	2.7	1765	6.7	0	0	1960	4.2	32	0.83	2.316	0.0055	1.53	0.039	0.5446	0.0094	0	0
Pixel (1,1)	0	0	0	0	0	0	0	0	0	0	0	0	0	0	0	0	0	0	0	0	0	0	0	0	0	0	0	0	0	0
ROI 0	3.38	0.018	-1.1	0.24	2.418	0.0067	0.069	0.013	1.23	0.074	0.0236	0.0024	10	2.6	327	0.82	-3.1	0.36	324	1.2	2.3	0.24	2.441	0.0072	3.6	0.43	1.5	0.18	-0.5	0.18	PM	1.174
Parameter	A[1][kCnts]	±Err	A[2][kCnts]	±Err	tau[1][ns]	±Err	tau[2][ns]	±Err	Bkgr_Dec[Cnts]	±Err	Shift_IRF[ns]	±Err	Bkgr_IRF[Cnts]	±Err	I[1][kCnts]	±Err	I[2][kCnts]	±Err	I_Sum[kCnts]	±Err	A_Sum[kCnts]	±Err	tau_Av_Int[ns]	±Err	tau_Av_Amp[ns]	±Err	A_rel[1][]	±Err	A_rel[2][]	±Err
Overall Decay	19.7	0.091	0	0	2.374	0.0055	0	0	14	0.4	0.0031	0.0015	12	2.8	1873	4.4	0	0	2077	3.6	32	0.35	2.183	0.0037	1.64	0.016	0.625	0.0038	0	0
Pixel (1,1)	0	0	0	0	0	0	0	0	0	0	0	0	0	0	0	0	0	0	0	0	0	0	0	0	0	0	0	0	0	0
ROI 0	2.7	0.48	2.7	0.43	2.58	0.069	1.78	0.081	1.1	0.11	0.03904	0.00068	-9.6	6.3	281	39	195	41	477	1.5	5.47	0.063	2.253	0.0066	2.18	0.011	0.499	0.081	0.501	0.081	PM	1.255
Parameter	A[1][kCnts]	±Err	A[2][kCnts]	±Err	tau[1][ns]	±Err	tau[2][ns]	±Err	Bkgr_Dec[Cnts]	±Err	Shift_IRF[ns]	±Err	Bkgr_IRF[Cnts]	±Err	I[1][kCnts]	±Err	I[2][kCnts]	±Err	I_Sum[kCnts]	±Err	A_Sum[kCnts]	±Err	tau_Av_Int[ns]	±Err	tau_Av_Amp[ns]	±Err	A_rel[1][]	±Err	A_rel[2][]	±Err
Overall Decay	31	0.18	0	0	2.511	0.0076	0	0	30	0.81	0.0054	0.0023	25	1.8	3116	7.4	0	0	3395	5.5	57	0.82	2.327	0.0033	1.49	0.019	0.546	0.0059	0	0
Pixel (1,1)	0	0	0	0	0	0	0	0	0	0	0	0	0	0	0	0	0	0	0	0	0	0	0	0	0	0	0	0	0	0
ROI 0	2.46	0.089	0.547	0.084	2.52	0.028	1.16	0.093	0.909	0.052	0.02065	0.00057	4.8	4.8	248	6.3	25	6.5	273	0.26	3	0.012	2.392	0.0044	2.27	0.012	0.818	0.029	0.182	0.029	PM	1.086

## Sheet: ENP-GFP6 & FM4_64 Summary
ENP_GFP6 & FM4_64 Summary
TAUav.int.	±Err	calc IRF	Session	Comments
		Chi2 bi-exp. decay
2.387	0.0083	1.105	no.1	Analysis of PM domain
2.43	0.013	1.047		“
2.46	o,011	1.001		“
2.418	0.0087	1		“
2.5	0.01	0.968		“
1.91	0.0079	1.073	no.2	“
2.057	0.0029	1.188		“
2.3	0.01	1.062		“
2.04	0.0053	1.1		“
1.957	0.0042	0.994		“
2.214	0.0057	1.078		“
2.06	0.009	1.041		“
2.366	0.0093	0.903		“
1.682	0.0028	1.123	no.3	“
2.338	0.0046	0.893	no.4	“
2.172	0.0057	1.194		“
2.068	0.0026	1.028		“
1.868	0.0055	1.152		“
1.735	0.0024	1.308		“
1.999	0.0081	1.546		“
2.047	0.0026	1.247		“
2.222	0.0048	1.042		“
2.199	0.0052	1.214		“
2.387	0.0057	1.106		“
2.415	0.0095	1.065		“
2.441	0.0072	1.174		“
2.253	0.0066	1.255		“
2.392	0.0044	1.086		“

## Sheet: DR5-GFP control
ENP vs. FM4-64 experiments - DR5-GFP control
Sesssion no.1																															Domain	ChiSquare
																																(for bi-exp. decay)
Parameter	A[1][kCnts]	±Err	A[2][kCnts]	±Err	tau[1][ns]	±Err	tau[2][ns]	±Err	Bkgr_Dec[Cnts]	±Err	Shift_IRF[ns]	±Err	Bkgr_IRF[Cnts]	±Err	I[1][kCnts]	±Err	I[2][kCnts]	±Err	I_Sum[kCnts]	±Err	A_Sum[kCnts]	±Err	tau_Av_Int[ns]	±Err	tau_Av_Amp[ns]	±Err	A_rel[1][]	±Err	A_rel[2][]	±Err
Overall Decay	46	0.3	6.8	0.13	2.64	0.006	0.858	0.046	27	0.31	0.004	0.002	23	8	4867	19	233	15	5100	3.4	53	0.22	2.559	0.002	2.411	0.009	0.872	0.002	0.129	0.002
Pixel (1,1)	19.9	0	2.8	0	2.64	0	0.868	0	7.73	0	0.01	0	18.4	0	0	0	0	0	0	0	22.7	0	2.56	0	2.42	0	0.877	0	0.123	0
ROI 0	20	0.24	2.8	0.13	2.64	0.011	0.9	0.1	7.7	0.22	0.01	0.002	17	3.9	2105	14	97	15	2202	1.1	23	0.14	2.56	0.002	2.42	0.016	0.877	0.005	0.123	0.005	PM	1.195
Parameter	A[1][kCnts]	±Err	A[2][kCnts]	±Err	tau[1][ns]	±Err	tau[2][ns]	±Err	Bkgr_Dec[Cnts]	±Err	Shift_IRF[ns]	±Err	Bkgr_IRF[Cnts]	±Err	I[1][kCnts]	±Err	I[2][kCnts]	±Err	I_Sum[kCnts]	±Err	A_Sum[kCnts]	±Err	tau_Av_Int[ns]	±Err	tau_Av_Amp[ns]	±Err	A_rel[1][]	±Err	A_rel[2][]	±Err
Overall Decay	32	0.22	4.6	0.17	2.65	0.007	1.12	0.063	19	0.37	0.004	0.001	11	5.4	3423	20	206	15	3629	2.4	37	0.15	2.57	0.001	2.5	0.01	0.875	0.005	0.125	0.005
Pixel (1,1)	10.1	0	1.53	0	2.66	0	1.26	0	3.67	0	0.009	0	2.92	0	0	0	0	0	0	0	11.6	0	2.56	0	2.47	0	0.868	0	0.132	0
ROI 0	10	0.26	1.5	0.17	2.66	0.017	1.26	0.093	3.7	0.15	0.009	0.001	3	5	1075	18	78	16	1152	1.3	11.7	0.045	2.562	0.003	2.473	0.009	0.868	0.015	0.132	0.015	PM	0.964
Parameter	A[1][kCnts]	±Err	A[2][kCnts]	±Err	tau[1][ns]	±Err	tau[2][ns]	±Err	Bkgr_Dec[Cnts]	±Err	Shift_IRF[ns]	±Err	Bkgr_IRF[Cnts]	±Err	I[1][kCnts]	±Err	I[2][kCnts]	±Err	I_Sum[kCnts]	±Err	A_Sum[kCnts]	±Err	tau_Av_Int[ns]	±Err	tau_Av_Amp[ns]	±Err	A_rel[1][]	±Err	A_rel[2][]	±Err
Overall Decay	47	0.49	7.1	0.15	2.649	0.008	0.97	0.09	21	1.2	0.003	0.002	29	27	4963	36	275	30	5238	5.4	54	0.35	2.561	0.003	2.43	0.013	0.868	0.003	0.132	0.003
Pixel (1,1)	23.2	0	3.56	0	2.65	0	1.01	0	7.54	0	0.012	0	12.8	0	0	0	0	0	0	0	26.7	0	2.56	0	2.43	0	0.867	0	0.133	0
ROI 0	23	0.2	3.6	0.22	2.647	0.01	1	0.02	7.5	0.54	0.012	0.001	13	17	2454	12	144	11	2598	1.7	26.7	0.084	2.557	0.002	2.43	0.008	0.867	0.008	0.133	0.008	PM	1.227
Parameter	A[1][kCnts]	±Err	A[2][kCnts]	±Err	tau[1][ns]	±Err	tau[2][ns]	±Err	Bkgr_Dec[Cnts]	±Err	Shift_IRF[ns]	±Err	Bkgr_IRF[Cnts]	±Err	I[1][kCnts]	±Err	I[2][kCnts]	±Err	I_Sum[kCnts]	±Err	A_Sum[kCnts]	±Err	tau_Av_Int[ns]	±Err	tau_Av_Amp[ns]	±Err	A_rel[1][]	±Err	A_rel[2][]	±Err
Overall Decay	21	0.24	3.3	0.24	2.67	0.009	1.19	0.076	10	0.25	0.004	0.002	8.9	4.8	2221	19	157	19	2378	1.7	24.1	0.062	2.568	0.002	2.465	0.006	0.86	0.01	0.14	0.01
Pixel (1,1)	12.1	0	1.96	0	2.67	0	1.35	0	4.04	0	0.009	0	4.54	0	0	0	0	0	0	0	14.1	0	2.57	0	2.49	0	0.861	0	0.139	0
ROI 0	12	0.15	2	0.12	2.671	0.009	1.35	0.093	4	0.25	0.009	0.0007	4.4	3.6	1296	12	107	13	1403	1.6	14.1	0.035	2.571	0.003	2.486	0.009	0.86	0.009	0.14	0.009	PM	1.036
Parameter	A[1][kCnts]	±Err	A[2][kCnts]	±Err	tau[1][ns]	±Err	tau[2][ns]	±Err	Bkgr_Dec[Cnts]	±Err	Shift_IRF[ns]	±Err	Bkgr_IRF[Cnts]	±Err	I[1][kCnts]	±Err	I[2][kCnts]	±Err	I_Sum[kCnts]	±Err	A_Sum[kCnts]	±Err	tau_Av_Int[ns]	±Err	tau_Av_Amp[ns]	±Err	A_rel[1][]	±Err	A_rel[2][]	±Err
Overall Decay	61	0.18	9.9	0.22	2.64	0.003	0.821	0.022	26	0.29	0.004	0.001	33	5.9	6428	8.9	326	11	6754	3.4	71	0.13	2.555	0.002	2.39	0.004	0.86	0.003	0.141	0.003
Pixel (1,1)	60.8	0	9.94	0	2.64	0	0.821	0	26.4	0	0.004	0	32.7	0	0	0	0	0	0	0	70.7	0	2.56	0	2.39	0	0.859	0	0.141	0
ROI 0	33	0.26	5.3	0.1	2.646	0.007	0.87	0.07	11	0.6	0.011	0.002	24	7.6	3542	19	186	18	3728	1.6	39	0.19	2.557	0.003	2.4	0.014	0.862	0.002	0.138	0.002	PM	1.356
Parameter	A[1][kCnts]	±Err	A[2][kCnts]	±Err	tau[1][ns]	±Err	tau[2][ns]	±Err	Bkgr_Dec[Cnts]	±Err	Shift_IRF[ns]	±Err	Bkgr_IRF[Cnts]	±Err	I[1][kCnts]	±Err	I[2][kCnts]	±Err	I_Sum[kCnts]	±Err	A_Sum[kCnts]	±Err	tau_Av_Int[ns]	±Err	tau_Av_Amp[ns]	±Err	A_rel[1][]	±Err	A_rel[2][]	±Err
Overall Decay	55	0.22	8.7	0.22	2.632	0.005	0.881	0.048	24	0.37	0.004	0.0005	26	8.7	5760	16	307	15	6068	0.92	63	0.25	2.543	0.002	2.39	0.011	0.863	0.004	0.138	0.004
Pixel (1,1)	0	0	0	0	2.63	0	0.881	0	0	0	0.004	0	26.3	0	0	0	0	0	0.001	0	0.001	0	0	0	0	0	0	0	0	0
ROI 0	9.8	0.1	1.45	0.085	2.646	0.009	0.978	0.069	3.1	0.17	0.013	0.001	9.1	8.5	1035	7.5	57	7	1091	1.3	11.2	0.068	2.559	0.003	2.43	0.015	0.871	0.008	0.129	0.008	PM	1.149
Parameter	A[1][kCnts]	±Err	A[2][kCnts]	±Err	tau[1][ns]	±Err	tau[2][ns]	±Err	Bkgr_Dec[Cnts]	±Err	Shift_IRF[ns]	±Err	Bkgr_IRF[Cnts]	±Err	I[1][kCnts]	±Err	I[2][kCnts]	±Err	I_Sum[kCnts]	±Err	A_Sum[kCnts]	±Err	tau_Av_Int[ns]	±Err	tau_Av_Amp[ns]	±Err	A_rel[1][]	±Err	A_rel[2][]	±Err
Overall Decay	100	0.14	17	0.32	2.657	0.002	1.15	0.021	43	0.73	0.0004	0.0001	-49	12	10628	15	789	20	11417	4.6	117	0.13	2.553	0.002	2.438	0.003	0.854	0.003	0.146	0.003
Pixel (1,1)	100	0	17.1	0	2.66	0	1.16	0	43.5	0	0	0	-44.9	0	0	0	0	0	0	0	117	0	2.55	0	2.44	0	0.854	0	0.146	0
ROI 0	50	0.15	8.3	0.14	2.657	0.003	1.19	0.027	17	0.27	0.007	0.0003	-44	28	5269	13	398	8.7	5667	2.4	57.9	0.058	2.554	0.002	2.446	0.003	0.856	0.003	0.144	0.003	PM	1.076
Parameter	A[1][kCnts]	±Err	A[2][kCnts]	±Err	tau[1][ns]	±Err	tau[2][ns]	±Err	Bkgr_Dec[Cnts]	±Err	Shift_IRF[ns]	±Err	Bkgr_IRF[Cnts]	±Err	I[1][kCnts]	±Err	I[2][kCnts]	±Err	I_Sum[kCnts]	±Err	A_Sum[kCnts]	±Err	tau_Av_Int[ns]	±Err	tau_Av_Amp[ns]	±Err	A_rel[1][]	±Err	A_rel[2][]	±Err
Overall Decay	100	1	17	0.69	2.634	0.009	1.1	0.067	46	1.3	0.004	0.002	46	12	10570	70	768	80	11338	10	118	0.23	2.53	0.0006	2.408	0.006	0.852	0.007	0.148	0.007
Pixel (1,1)	64.5	0	11.3	0	2.64	0	1.16	0	22.4	0	0.009	0	37.1	0	0	0	0	0	0	0	75.8	0	2.53	0	2.42	0	0.851	0	0.149	0
ROI 0	64	0.78	11	0.41	2.637	0.007	1.16	0.061	22	0.79	0.009	0.001	37	13	6802	60	525	52	7327	5.6	76	0.15	2.531	0.001	2.417	0.004	0.851	0.006	0.149	0.006	PM	1.496
Parameter	A[1][kCnts]	±Err	A[2][kCnts]	±Err	tau[1][ns]	±Err	tau[2][ns]	±Err	Bkgr_Dec[Cnts]	±Err	Shift_IRF[ns]	±Err	Bkgr_IRF[Cnts]	±Err	I[1][kCnts]	±Err	I[2][kCnts]	±Err	I_Sum[kCnts]	±Err	A_Sum[kCnts]	±Err	tau_Av_Int[ns]	±Err	tau_Av_Amp[ns]	±Err	A_rel[1][]	±Err	A_rel[2][]	±Err
Overall Decay	60	0.63	11	0.49	2.63	0.011	1.08	0.044	31	0.71	0.004	0.001	30	7.2	6284	38	468	43	6752	4.9	71	0.12	2.522	0.003	2.39	0.005	0.846	0.007	0.154	0.007
Pixel (1,1)	0	0	0	0	2.62	0	1.08	0	0	0	0.013	0	10.1	0	0	0	0	0	0.001	0	0.001	0	0	0	0	0	0	0	0	0
ROI 0	21.8	0.083	3.8	0.14	2.624	0.003	1.08	0.024	7	0.77	0.013	0.0009	11	4.7	2293	6.7	163	8	2456	2.8	25.6	0.075	2.52	0.004	2.396	0.008	0.853	0.005	0.148	0.005	PM	1.181
Parameter	A[1][kCnts]	±Err	A[2][kCnts]	±Err	tau[1][ns]	±Err	tau[2][ns]	±Err	Bkgr_Dec[Cnts]	±Err	Shift_IRF[ns]	±Err	Bkgr_IRF[Cnts]	±Err	I[1][kCnts]	±Err	I[2][kCnts]	±Err	I_Sum[kCnts]	±Err	A_Sum[kCnts]	±Err	tau_Av_Int[ns]	±Err	tau_Av_Amp[ns]	±Err	A_rel[1][]	±Err	A_rel[2][]	±Err
Overall Decay	11	0.37	61	0.38	1.08	0.042	2.632	0.006	31	0.84	0.004	0.0009	39	9.1	473	21	6466	24	6938	3.1	72	0.23	2.526	0.002	2.397	0.006	0.151	0.005	0.849	0.005
Pixel (1,1)	5.8	0	34.5	0	1.14	0	2.63	0	11.2	0	0.012	0	29.9	0	0	0	0	0	0	0	40.3	0	2.53	0	2.41	0	0.144	0	0.856	0
ROI 0	5.8	0.24	34	0.31	1.1	0.07	2.63	0.007	11	1.3	0.012	0.001	29	2.6	263	23	3625	24	3888	2.5	40	0.18	2.529	0.002	2.41	0.009	0.144	0.006	0.856	0.006	PM	1.233
Parameter	A[1][kCnts]	±Err	A[2][kCnts]	±Err	tau[1][ns]	±Err	tau[2][ns]	±Err	Bkgr_Dec[Cnts]	±Err	Shift_IRF[ns]	±Err	Bkgr_IRF[Cnts]	±Err	I[1][kCnts]	±Err	I[2][kCnts]	±Err	I_Sum[kCnts]	±Err	A_Sum[kCnts]	±Err	tau_Av_Int[ns]	±Err	tau_Av_Amp[ns]	±Err	A_rel[1][]	±Err	A_rel[2][]	±Err
Overall Decay	70	0.36	13	0.34	2.639	0.004	1.08	0.039	35	1.1	0.004	0.0009	37	7.9	7366	25	549	26	7916	5.1	82	0.19	2.531	0.002	2.399	0.005	0.846	0.004	0.154	0.004
Pixel (1,1)	25.6	0	4.48	0	2.64	0	1.16	0	8.82	0	0.013	0	25.8	0	0	0	0	0	0	0	30.1	0	2.54	0	2.42	0	0.851	0	0.149	0
ROI 0	26	0.31	4.5	0.17	2.642	0.008	1.16	0.068	8.8	0.4	0.013	0.0008	26	8.9	2704	22	208	20	2912	2.4	30.1	0.068	2.536	0.001	2.42	0.006	0.851	0.006	0.149	0.006	PM	1.116

## Sheet: DR5-GFP control Summary
DR5-GFP control Summary
TAUav.int.	±Err	calc IRF	Session	Comments
		Chi2 bi-exp. decay
2.56	0.002	1.195	no.1	Analysis of PM domain
2.562	0.003	0.964		“
2.557	0.002	1.227		“
2.571	0.003	1.036		“
2.557	0.003	1.356		“
2.559	0.003	1.149		“
2.554	0.002	1.076		“
2.531	0.001	1.496		“
2.52	0.004	1.181		“
2.529	0.002	1.233		“
2.536	0.001	1.116		“

[truncated: 2 more sheets: DR5-GFP & FM4_64, DR5-GFP & FM4_64 Summary]
