# Supplementary material for: Distinct domains of ENHANCER OF PINOID hold information for its polarization required for auxin-mediated cotyledon and flower development in Arabidopsis
Source: PLoS Genet. 2025 Jun 23;21(6):e1011217. doi: 10.1371/journal.pgen.1011217 (PMC12201645; doi:10.1371/journal.pgen.1011217)
Supplement: S9 Data — (XLSX) [file pgen.1011217.s023.xlsx]

## Sheet: EGFP-ENP control
ENP vs PIN2 FRET experiments - EGFP-ENP control
Session no.1																															Domain	Chi2
Parameter	A[1][kCnts]	±Err	A[2][kCnts]	±Err	tau[1][ns]	±Err	tau[2][ns]	±Err	Bkgr_Dec[Cnts]	±Err	Shift_IRF[ns]	±Err	Bkgr_IRF[Cnts]	±Err	I[1][kCnts]	±Err	I[2][kCnts]	±Err	I_Sum[kCnts]	±Err	A_Sum[kCnts]	±Err	tau_Av_Int[ns]	±Err	tau_Av_Amp[ns]	±Err	A_rel[1][]	±Err	A_rel[2][]	±Err
Overall Decay	61	0.18	8.3	0.44	2.563	0.0035	0.663	0.043	26	0.37	0.0049	0.0016	19	3.2	6284	10	219	9.7	6503	2.8	70	0.56	2.499	0.0026	2.34	0.018	0.8811	0.0055	0.1189	0.0055
Pixel (1,1)	0	0	0	0	0	0	0	0	0	0	0	0	0	0	0	0	0	0	0	0	0	0	0	0	0	0	0	0	0	0
Data Set (3)	6.92	0.058	0.9	0.05	2.6	0.01	0.831	0.089	1.8	0.4	0.0124	0.0011	16	6.3	709	3.1	30	3.8	739	0.87	7.82	0.053	2.491	0.0024	2.36	0.014	0.885	0.0061	0.115	0.0061	PM	1.216
Parameter	A[1][kCnts]	±Err	A[2][kCnts]	±Err	tau[1][ns]	±Err	tau[2][ns]	±Err	Bkgr_Dec[Cnts]	±Err	Shift_IRF[ns]	±Err	Bkgr_IRF[Cnts]	±Err	I[1][kCnts]	±Err	I[2][kCnts]	±Err	I_Sum[kCnts]	±Err	A_Sum[kCnts]	±Err	tau_Av_Int[ns]	±Err	tau_Av_Amp[ns]	±Err	A_rel[1][]	±Err	A_rel[2][]	±Err
Overall Decay	90	0.41	13	0.31	2.616	0.0041	0.904	0.069	41	0.94	0.0048	0.0017	38	7.4	9430	27	458	22	9888	6.6	103	0.67	2.537	0.0018	2.4	0.015	0.8767	0.0029	0.1233	0.0029
Pixel (1,1)	0	0	0	0	0	0	0	0	0	0	0	0	0	0	0	0	0	0	0	0	0	0	0	0	0	0	0	0	0	0
Data Set (3)	12	0.15	1.9	0.1	2.614	0.0061	1.3	0.063	3.6	0.12	0.01974	0.00044	3.1	5.5	1234	11	98	11	1333	1.1	13.7	0.042	2.517	0.0031	2.432	0.0084	0.862	0.0077	0.138	0.0077	PM	1.03
Parameter	A[1][kCnts]	±Err	A[2][kCnts]	±Err	tau[1][ns]	±Err	tau[2][ns]	±Err	Bkgr_Dec[Cnts]	±Err	Shift_IRF[ns]	±Err	Bkgr_IRF[Cnts]	±Err	I[1][kCnts]	±Err	I[2][kCnts]	±Err	I_Sum[kCnts]	±Err	A_Sum[kCnts]	±Err	tau_Av_Int[ns]	±Err	tau_Av_Amp[ns]	±Err	A_rel[1][]	±Err	A_rel[2][]	±Err
Overall Decay	89	0.32	14	0.38	2.6	0.0031	0.905	0.034	44	0.95	0.0042	0.0011	42	14	9288	23	506	27	9794	5.1	103	0.35	2.512	0.0015	2.37	0.0081	0.8647	0.0034	0.1353	0.0034
Pixel (1,1)	0	0	0	0	0	0	0	0	0	0	0	0	0	0	0	0	0	0	0	0	0	0	0	0	0	0	0	0	0	0
Data Set (3)	10.2	0.073	1.66	0.061	2.555	0.0071	0.937	0.066	3.5	0.21	0.0106	0.0006	17	24	1046	5.5	62	5.4	1108	1	12	0.03	2.464	0.0016	2.329	0.0079	0.8602	0.0053	0.1398	0.0053	PM	1.026
Parameter	A[1][kCnts]	±Err	A[2][kCnts]	±Err	tau[1][ns]	±Err	tau[2][ns]	±Err	Bkgr_Dec[Cnts]	±Err	Shift_IRF[ns]	±Err	Bkgr_IRF[Cnts]	±Err	I[1][kCnts]	±Err	I[2][kCnts]	±Err	I_Sum[kCnts]	±Err	A_Sum[kCnts]	±Err	tau_Av_Int[ns]	±Err	tau_Av_Amp[ns]	±Err	A_rel[1][]	±Err	A_rel[2][]	±Err
Overall Decay	66	0.28	9.8	0.36	2.588	0.0045	0.761	0.064	32	0.81	0.0048	0.0018	30	6.5	6864	19	299	20	7163	4.9	76	0.46	2.512	0.0021	2.35	0.016	0.871	0.0046	0.129	0.0046
Pixel (1,1)	0	0	0	0	0	0	0	0	0	0	0	0	0	0	0	0	0	0	0	0	0	0	0	0	0	0	0	0	0	0
Data Set (3)	11	0.15	1.5	0.15	2.556	0.0088	1.12	0.094	3.4	0.16	0.0211	0.0006	11	4	1149	10	69	9.9	1218	1.1	12.8	0.033	2.475	0.0019	2.383	0.0061	0.88	0.011	0.12	0.011	PM	1.14
Parameter	A[1][kCnts]	±Err	A[2][kCnts]	±Err	tau[1][ns]	±Err	tau[2][ns]	±Err	Bkgr_Dec[Cnts]	±Err	Shift_IRF[ns]	±Err	Bkgr_IRF[Cnts]	±Err	I[1][kCnts]	±Err	I[2][kCnts]	±Err	I_Sum[kCnts]	±Err	A_Sum[kCnts]	±Err	tau_Av_Int[ns]	±Err	tau_Av_Amp[ns]	±Err	A_rel[1][]	±Err	A_rel[2][]	±Err
Overall Decay	108	0.53	17	0.21	2.53	0.0031	1.1	0.031	46	0.28	0.0044	0.0015	24	7.2	10957	42	750	38	11707	10	125	0.4	2.4388	0.00084	2.337	0.0055	0.8643	0.0016	0.1357	0.0016
Pixel (1,1)	0	0	0	0	0	0	0	0	0	0	0	0	0	0	0	0	0	0	0	0	0	0	0	0	0	0	0	0	0	0
Data Set (3)	9.15	0.078	1.22	0.079	2.512	0.0053	1.09	0.081	2.3	0.26	0.0139	0.0011	2.8	6.2	919	6.3	53	3.8	973	1	10.4	0.046	2.43	0.003	2.344	0.0071	0.882	0.0072	0.118	0.0072	PM	1.039
Session no.2
Parameter	A[1][kCnts]	±Err	A[2][kCnts]	±Err	tau[1][ns]	±Err	tau[2][ns]	±Err	Bkgr_Dec[Cnts]	±Err	Shift_IRF[ns]	±Err	Bkgr_IRF[Cnts]	±Err	I[1][kCnts]	±Err	I[2][kCnts]	±Err	I_Sum[kCnts]	±Err	A_Sum[kCnts]	±Err	tau_Av_Int[ns]	±Err	tau_Av_Amp[ns]	±Err	A_rel[1][]	±Err	A_rel[2][]	±Err
Overall Decay	39	0.13	6.2	0.17	2.62	0.0047	1.07	0.016	17	1.3	-0.00023	0.00021	-35	11	4047	7.3	266	9.6	4314	2.2	44.9	0.065	2.524	0.0016	2.404	0.0045	0.8609	0.0037	0.1391	0.0037
Pixel (1,1)	0	0	0	0	0	0	0	0	0	0	0	0	0	0	0	0	0	0	0	0	0	0	0	0	0	0	0	0	0	0
Data Set (3)	5.88	0.063	0.966	0.024	2.591	0.0073	1.39	0.044	1.65	0.075	0.01935	0.00073	-197	101	609	4.7	54	3	663	0.77	6.84	0.014	2.494	0.0029	2.422	0.0034	0.8589	0.0033	0.1411	0.0033	PM	1.018
Parameter	A[1][kCnts]	±Err	A[2][kCnts]	±Err	tau[1][ns]	±Err	tau[2][ns]	±Err	Bkgr_Dec[Cnts]	±Err	Shift_IRF[ns]	±Err	Bkgr_IRF[Cnts]	±Err	I[1][kCnts]	±Err	I[2][kCnts]	±Err	I_Sum[kCnts]	±Err	A_Sum[kCnts]	±Err	tau_Av_Int[ns]	±Err	tau_Av_Amp[ns]	±Err	A_rel[1][]	±Err	A_rel[2][]	±Err
Overall Decay	39	0.13	6.2	0.17	2.62	0.0047	1.07	0.016	17	1.3	-0.00023	0.00021	-35	11	4047	7.3	266	9.6	4314	2.2	44.9	0.065	2.524	0.0016	2.404	0.0045	0.8609	0.0037	0.1391	0.0037
Pixel (1,1)	0	0	0	0	0	0	0	0	0	0	0	0	0	0	0	0	0	0	0	0	0	0	0	0	0	0	0	0	0	0
Data Set (3)	5.88	0.063	0.966	0.024	2.591	0.0073	1.39	0.044	1.65	0.075	0.01935	0.00073	-197	101	609	4.7	54	3	663	0.77	6.84	0.014	2.494	0.0029	2.422	0.0034	0.8589	0.0033	0.1411	0.0033	PM	1.054
Parameter	A[1][kCnts]	±Err	A[2][kCnts]	±Err	tau[1][ns]	±Err	tau[2][ns]	±Err	Bkgr_Dec[Cnts]	±Err	Shift_IRF[ns]	±Err	Bkgr_IRF[Cnts]	±Err	I[1][kCnts]	±Err	I[2][kCnts]	±Err	I_Sum[kCnts]	±Err	A_Sum[kCnts]	±Err	tau_Av_Int[ns]	±Err	tau_Av_Amp[ns]	±Err	A_rel[1][]	±Err	A_rel[2][]	±Err
Overall Decay	39	0.13	6.2	0.17	2.62	0.0047	1.07	0.016	17	1.3	-0.00023	0.00021	-35	11	4047	7.3	266	9.6	4314	2.2	44.9	0.065	2.524	0.0016	2.404	0.0045	0.8609	0.0037	0.1391	0.0037
Pixel (1,1)	0	0	0	0	0	0	0	0	0	0	0	0	0	0	0	0	0	0	0	0	0	0	0	0	0	0	0	0	0	0
Data Set (3)	5.88	0.063	0.966	0.024	2.591	0.0073	1.39	0.044	1.65	0.075	0.01935	0.00073	-197	101	609	4.7	54	3	663	0.77	6.84	0.014	2.494	0.0029	2.422	0.0034	0.8589	0.0033	0.1411	0.0033	PM	1.021
Parameter	A[1][kCnts]	±Err	A[2][kCnts]	±Err	tau[1][ns]	±Err	tau[2][ns]	±Err	Bkgr_Dec[Cnts]	±Err	Shift_IRF[ns]	±Err	Bkgr_IRF[Cnts]	±Err	I[1][kCnts]	±Err	I[2][kCnts]	±Err	I_Sum[kCnts]	±Err	A_Sum[kCnts]	±Err	tau_Av_Int[ns]	±Err	tau_Av_Amp[ns]	±Err	A_rel[1][]	±Err	A_rel[2][]	±Err
Overall Decay	39	0.13	6.2	0.17	2.62	0.0047	1.07	0.016	17	1.3	-0.00023	0.00021	-35	11	4047	7.3	266	9.6	4314	2.2	44.9	0.065	2.524	0.0016	2.404	0.0045	0.8609	0.0037	0.1391	0.0037
Pixel (1,1)	0	0	0	0	0	0	0	0	0	0	0	0	0	0	0	0	0	0	0	0	0	0	0	0	0	0	0	0	0	0
Data Set (3)	5.88	0.063	0.966	0.024	2.591	0.0073	1.39	0.044	1.65	0.075	0.01935	0.00073	-197	101	609	4.7	54	3	663	0.77	6.84	0.014	2.494	0.0029	2.422	0.0034	0.8589	0.0033	0.1411	0.0033	PM	0.978
Session no.3
Parameter	A[1][kCnts]	±Err	A[2][kCnts]	±Err	tau[1][ns]	±Err	tau[2][ns]	±Err	Bkgr_Dec[Cnts]	±Err	Shift_IRF[ns]	±Err	Bkgr_IRF[Cnts]	±Err	I[1][kCnts]	±Err	I[2][kCnts]	±Err	I_Sum[kCnts]	±Err	A_Sum[kCnts]	±Err	tau_Av_Int[ns]	±Err	tau_Av_Amp[ns]	±Err	A_rel[1][]	±Err	A_rel[2][]	±Err
Overall Decay	39	0.089	3.9	0.17	2.614	0.0029	0.785	0.057	15	0.31	0.0047	0.00093	15	3.2	4074	4.9	124	7.8	4198	3.5	43	0.25	2.56	0.0013	2.45	0.016	0.9081	0.0036	0.0919	0.0036
Pixel (1,1)	0	0	0	0	0	0	0	0	0	0	0	0	0	0	0	0	0	0	0	0	0	0	0	0	0	0	0	0	0	0
Data Set (3)	4.42	0.032	0.329	0.024	2.596	0.0086	0.672	0.068	1.5	0.21	0.014	0.001	20	7.6	458	3.1	8.8	1.6	467	1.2	4.74	0.031	2.559	0.0045	2.46	0.012	0.9307	0.0051	0.0693	0.0051	PM	0.947
Parameter	A[1][kCnts]	±Err	A[2][kCnts]	±Err	tau[1][ns]	±Err	tau[2][ns]	±Err	Bkgr_Dec[Cnts]	±Err	Shift_IRF[ns]	±Err	Bkgr_IRF[Cnts]	±Err	I[1][kCnts]	±Err	I[2][kCnts]	±Err	I_Sum[kCnts]	±Err	A_Sum[kCnts]	±Err	tau_Av_Int[ns]	±Err	tau_Av_Amp[ns]	±Err	A_rel[1][]	±Err	A_rel[2][]	±Err
Overall Decay	187	0.85	22	0.7	2.54	0.005	0.781	0.079	63	1.4	0.0045	0.0012	90	44	18983	67	697	56	19680	18	209	1.1	2.482	0.0022	2.36	0.014	0.8932	0.0035	0.1068	0.0035
Pixel (1,1)	0	0	0	0	0	0	0	0	0	0	0	0	0	0	0	0	0	0	0	0	0	0	0	0	0	0	0	0	0	0
Data Set (3)	25	0.24	3.3	0.22	2.55	0.009	0.97	0.069	6.4	0.39	0.01517	0.00094	46	23	2595	16	129	16	2724	1.9	28.7	0.097	2.48	0.002	2.37	0.0057	0.8847	0.0079	0.1153	0.0079	PM	1.131
Parameter	A[1][kCnts]	±Err	A[2][kCnts]	±Err	tau[1][ns]	±Err	tau[2][ns]	±Err	Bkgr_Dec[Cnts]	±Err	Shift_IRF[ns]	±Err	Bkgr_IRF[Cnts]	±Err	I[1][kCnts]	±Err	I[2][kCnts]	±Err	I_Sum[kCnts]	±Err	A_Sum[kCnts]	±Err	tau_Av_Int[ns]	±Err	tau_Av_Amp[ns]	±Err	A_rel[1][]	±Err	A_rel[2][]	±Err
Overall Decay	17	0.33	1.5	0.31	2.63	0.015	1.2	0.16	6.3	0.18	0.00036	0.00016	-11	2.5	1741	26	70	25	1812	1.1	18	0.033	2.579	0.0028	2.518	0.0041	0.919	0.017	0.081	0.017
Pixel (1,1)	0	0	0	0	0	0	0	0	0	0	0	0	0	0	0	0	0	0	0	0	0	0	0	0	0	0	0	0	0	0
Data Set (3)	1.75	0.014	0.132	0.023	2.59	0.012	0.67	0.17	0.651	0.036	0.0066	0.0011	-24	22	181	0.75	3.5	0.81	185	0.36	1.88	0.024	2.56	0.011	2.46	0.028	0.93	0.011	0.07	0.011	PM	1.029
Parameter	A[1][kCnts]	±Err	A[2][kCnts]	±Err	tau[1][ns]	±Err	tau[2][ns]	±Err	Bkgr_Dec[Cnts]	±Err	Shift_IRF[ns]	±Err	Bkgr_IRF[Cnts]	±Err	I[1][kCnts]	±Err	I[2][kCnts]	±Err	I_Sum[kCnts]	±Err	A_Sum[kCnts]	±Err	tau_Av_Int[ns]	±Err	tau_Av_Amp[ns]	±Err	A_rel[1][]	±Err	A_rel[2][]	±Err
Overall Decay	63	0.25	6.2	0.21	2.618	0.0042	1.1	0.037	21	0.36	0.00028	6e-05	4.7	1.1	6611	15	276	20	6887	1.5	69.4	0.042	2.558	0.0011	2.482	0.0036	0.91	0.0031	0.09	0.0031
Pixel (1,1)	0	0	0	0	0	0	0	0	0	0	0	0	0	0	0	0	0	0	0	0	0	0	0	0	0	0	0	0	0	0
Data Set (3)	9.17	0.076	0.951	0.069	2.603	0.0069	1.12	0.054	2	0.37	0.00487	0.00026	1	20	954	5.3	42	5	997	0.63	10.1	0.029	2.539	0.0025	2.463	0.0066	0.906	0.0068	0.094	0.0068	PM	1.012
Parameter	A[1][kCnts]	±Err	A[2][kCnts]	±Err	tau[1][ns]	±Err	tau[2][ns]	±Err	Bkgr_Dec[Cnts]	±Err	Shift_IRF[ns]	±Err	Bkgr_IRF[Cnts]	±Err	I[1][kCnts]	±Err	I[2][kCnts]	±Err	I_Sum[kCnts]	±Err	A_Sum[kCnts]	±Err	tau_Av_Int[ns]	±Err	tau_Av_Amp[ns]	±Err	A_rel[1][]	±Err	A_rel[2][]	±Err
Overall Decay	87	0.42	9.2	0.3	2.593	0.0038	0.792	0.076	31	0.31	0.00459	0.00095	42	9.2	8991	30	291	30	9283	5.2	96	0.37	2.5365	0.00097	2.42	0.0095	0.9041	0.0027	0.0959	0.0027
Pixel (1,1)	0	0	0	0	0	0	0	0	0	0	0	0	0	0	0	0	0	0	0	0	0	0	0	0	0	0	0	0	0	0
Data Set (3)	8.11	0.082	0.818	0.077	2.58	0.0098	0.92	0.12	2.2	0.19	0.01253	0.00079	24	24	836	5.3	30	5.9	866	0.53	8.92	0.051	2.522	0.0041	2.4	0.01	0.9083	0.0086	0.0917	0.0086	PM	1.071
Parameter	A[1][kCnts]	±Err	A[2][kCnts]	±Err	tau[1][ns]	±Err	tau[2][ns]	±Err	Bkgr_Dec[Cnts]	±Err	Shift_IRF[ns]	±Err	Bkgr_IRF[Cnts]	±Err	I[1][kCnts]	±Err	I[2][kCnts]	±Err	I_Sum[kCnts]	±Err	A_Sum[kCnts]	±Err	tau_Av_Int[ns]	±Err	tau_Av_Amp[ns]	±Err	A_rel[1][]	±Err	A_rel[2][]	±Err
Overall Decay	87	0.42	9.2	0.3	2.593	0.0038	0.792	0.076	31	0.31	0.00459	0.00095	42	9.2	8991	30	291	30	9283	5.2	96	0.37	2.5365	0.00097	2.42	0.0095	0.9041	0.0027	0.0959	0.0027
Pixel (1,1)	0	0	0	0	0	0	0	0	0	0	0	0	0	0	0	0	0	0	0	0	0	0	0	0	0	0	0	0	0	0
Data Set (3)	8.11	0.082	0.818	0.077	2.58	0.0098	0.92	0.12	2.2	0.19	0.01253	0.00079	24	24	836	5.3	30	5.9	866	0.53	8.92	0.051	2.522	0.0041	2.4	0.01	0.9083	0.0086	0.0917	0.0086	PM	1.023
Parameter	A[1][kCnts]	±Err	A[2][kCnts]	±Err	tau[1][ns]	±Err	tau[2][ns]	±Err	Bkgr_Dec[Cnts]	±Err	Shift_IRF[ns]	±Err	Bkgr_IRF[Cnts]	±Err	I[1][kCnts]	±Err	I[2][kCnts]	±Err	I_Sum[kCnts]	±Err	A_Sum[kCnts]	±Err	tau_Av_Int[ns]	±Err	tau_Av_Amp[ns]	±Err	A_rel[1][]	±Err	A_rel[2][]	±Err
Overall Decay	78	0.66	8.8	0.54	2.63	0.0058	1.27	0.042	26	1.3	0.00036	0.00018	-105	24	8232	51	448	51	8680	3.3	87	0.11	2.56	0.0017	2.493	0.0034	0.8989	0.0063	0.1011	0.0063
Pixel (1,1)	0	0	0	0	0	0	0	0	0	0	0	0	0	0	0	0	0	0	0	0	0	0	0	0	0	0	0	0	0	0
Data Set (3)	11	0.13	1.3	0.13	2.63	0.006	1.3	0.14	2.9	0.13	0.0048	0.00047	-84	53	1134	10	71	10	1205	1.3	12.1	0.036	2.553	0.0047	2.489	0.0061	0.892	0.011	0.108	0.011	PM	0.946
Parameter	A[1][kCnts]	±Err	A[2][kCnts]	±Err	tau[1][ns]	±Err	tau[2][ns]	±Err	Bkgr_Dec[Cnts]	±Err	Shift_IRF[ns]	±Err	Bkgr_IRF[Cnts]	±Err	I[1][kCnts]	±Err	I[2][kCnts]	±Err	I_Sum[kCnts]	±Err	A_Sum[kCnts]	±Err	tau_Av_Int[ns]	±Err	tau_Av_Amp[ns]	±Err	A_rel[1][]	±Err	A_rel[2][]	±Err
Overall Decay	17	0.16	1.78	0.068	2.619	0.0067	0.993	0.082	6.2	0.27	0.00466	0.00051	3.3	0.54	1826	11	71	9.1	1897	2.2	19.2	0.079	2.558	0.0015	2.468	0.0064	0.907	0.004	0.093	0.004
Pixel (1,1)	0	0	0	0	0	0	0	0	0	0	0	0	0	0	0	0	0	0	0	0	0	0	0	0	0	0	0	0	0	0
Data Set (3)	2.282	0.0081	2.7	0.98	2.55	0.011	0.0282	0.0092	0.64	0.13	0.0247	0.0013	-1.4	0.97	232	0.51	3.1	0.43	236	0.91	5	1	2.515	0.0097	1.2	0.22	0.457	0.087	0.543	0.087	PM	1.147
Parameter	A[1][kCnts]	±Err	A[2][kCnts]	±Err	tau[1][ns]	±Err	tau[2][ns]	±Err	Bkgr_Dec[Cnts]	±Err	Shift_IRF[ns]	±Err	Bkgr_IRF[Cnts]	±Err	I[1][kCnts]	±Err	I[2][kCnts]	±Err	I_Sum[kCnts]	±Err	A_Sum[kCnts]	±Err	tau_Av_Int[ns]	±Err	tau_Av_Amp[ns]	±Err	A_rel[1][]	±Err	A_rel[2][]	±Err
Overall Decay	111	0.62	11	0.53	2.589	0.0046	0.8	0.12	39	1.5	0.005	0.002	32	9.1	11539	46	365	39	11904	5.3	123	1	2.534	0.0024	2.4	0.02	0.9071	0.0039	0.0929	0.0039
Pixel (1,1)	0	0	0	0	0	0	0	0	0	0	0	0	0	0	0	0	0	0	0	0	0	0	0	0	0	0	0	0	0	0
Data Set (3)	7.8	0.16	0.774	0.059	2.58	0.013	0.84	0.27	2	0.11	0.0122	0.0017	19	5	803	12	26	11	829	0.99	8.55	0.068	2.529	0.0023	2.43	0.019	0.9094	0.0068	0.0906	0.0068	PM	1.03
Parameter	A[1][kCnts]	±Err	A[2][kCnts]	±Err	tau[1][ns]	±Err	tau[2][ns]	±Err	Bkgr_Dec[Cnts]	±Err	Shift_IRF[ns]	±Err	Bkgr_IRF[Cnts]	±Err	I[1][kCnts]	±Err	I[2][kCnts]	±Err	I_Sum[kCnts]	±Err	A_Sum[kCnts]	±Err	tau_Av_Int[ns]	±Err	tau_Av_Amp[ns]	±Err	A_rel[1][]	±Err	A_rel[2][]	±Err
Overall Decay	65	0.33	8.1	0.21	2.57	0.0042	0.956	0.074	22	0.3	0.0043	0.0009	17	7.3	6653	24	309	28	6961	4.2	73	0.26	2.498	0.0014	2.391	0.0076	0.8891	0.0022	0.1109	0.0022
Pixel (1,1)	0	0	0	0	0	0	0	0	0	0	0	0	0	0	0	0	0	0	0	0	0	0	0	0	0	0	0	0	0	0
Data Set (3)	6.6	0.06	0.962	0.032	2.585	0.0068	1	0.11	2	0.15	0.01119	0.00065	11	8.1	678	5.1	40	5	718	0.84	7.52	0.033	2.499	0.0013	2.387	0.0083	0.872	0.0045	0.128	0.0045	PM	1.123
Parameter	A[1][kCnts]	±Err	A[2][kCnts]	±Err	tau[1][ns]	±Err	tau[2][ns]	±Err	Bkgr_Dec[Cnts]	±Err	Shift_IRF[ns]	±Err	Bkgr_IRF[Cnts]	±Err	I[1][kCnts]	±Err	I[2][kCnts]	±Err	I_Sum[kCnts]	±Err	A_Sum[kCnts]	±Err	tau_Av_Int[ns]	±Err	tau_Av_Amp[ns]	±Err	A_rel[1][]	±Err	A_rel[2][]	±Err
Overall Decay	16	0.5	2.1	0.49	2.64	0.019	1.4	0.14	5.9	0.23	0.00021	0.00022	-0.5	0.8	1704	40	122	42	1826	1.5	18.2	0.036	2.563	0.0015	2.504	0.0062	0.884	0.027	0.116	0.027
Pixel (1,1)	0	0	0	0	0	0	0	0	0	0	0	0	0	0	0	0	0	0	0	0	0	0	0	0	0	0	0	0	0	0
Data Set (3)	1.99	0.029	0.207	0.033	2.61	0.017	1.4	0.16	0.587	0.077	0.00809	0.00086	-5	19	208	2.8	12	1.9	220	0.51	2.198	0.0099	2.549	0.0078	2.499	0.0042	0.906	0.015	0.094	0.015	PM	0.986
Parameter	A[1][kCnts]	±Err	A[2][kCnts]	±Err	tau[1][ns]	±Err	tau[2][ns]	±Err	Bkgr_Dec[Cnts]	±Err	Shift_IRF[ns]	±Err	Bkgr_IRF[Cnts]	±Err	I[1][kCnts]	±Err	I[2][kCnts]	±Err	I_Sum[kCnts]	±Err	A_Sum[kCnts]	±Err	tau_Av_Int[ns]	±Err	tau_Av_Amp[ns]	±Err	A_rel[1][]	±Err	A_rel[2][]	±Err
Overall Decay	57	0.26	7	0.22	2.619	0.0032	1.08	0.029	20	0.43	0.00029	7e-05	4.1	0.75	6007	20	303	16	6310	1.9	64.4	0.039	2.5449	0.00082	2.451	0.0013	0.8911	0.0033	0.1089	0.0033
Pixel (1,1)	0	0	0	0	0	0	0	0	0	0	0	0	0	0	0	0	0	0	0	0	0	0	0	0	0	0	0	0	0	0
Data Set (3)	5.09	0.088	0.77	0.11	2.62	0.013	1.33	0.056	1.32	0.084	0.004	0.0011	14	14	533	6.6	41	7	574	0.54	5.86	0.018	2.53	0.002	2.449	0.0083	0.868	0.019	0.132	0.019	PM	0.956

## Sheet: EGFP-ENP control Summary
EGFP-ENP control Summary
TAUav.int.	±Err	calc IRF	Session	Comments
		(Chi2 for bi-exp. decay)
2.491	0.0024	1.216	no.1	Analysis of PM domain
2.517	0.0031	1.03		“
2.464	0.0016	1.026		“
2.475	0.0019	1.14		“
2.43	0.003	1.039		“
2.494	0.0029	1.018	no.2	“
2.494	0.0029	1.054		“
2.494	0.0029	1.021		“
2.494	0.0029	0.978		“
2.559	0.0045	0.947	no.3	“
2.48	0.002	1.131		“
2.56	0.011	1.029		“
2.539	0.0025	1.012		“
2.522	0.0041	1.071		“
2.522	0.0041	1.023		“
2.553	0.0047	0.946		“
2.515	0.0097	1.147		“
2.529	0.0023	1.03		“
2.499	0.0013	1.123		“
2.549	0.0078	0.986		“
2.53	0.002	0.956		“

## Sheet: EGFP-ENP & PIN2-mCherry
ENP vs PIN2 FRET experiments - EGFP-ENP & PIN2-mCherry
Session no.1																																Chi2
																															Domain	(for bi-exp. decay)
Parameter	A[1][kCnts]	±Err	A[2][kCnts]	±Err	tau[1][ns]	±Err	tau[2][ns]	±Err	Bkgr_Dec[Cnts]	±Err	Shift_IRF[ns]	±Err	Bkgr_IRF[Cnts]	±Err	I[1][kCnts]	±Err	I[2][kCnts]	±Err	I_Sum[kCnts]	±Err	A_Sum[kCnts]	±Err	tau_Av_Int[ns]	±Err	tau_Av_Amp[ns]	±Err	A_rel[1][]	±Err	A_rel[2][]	±Err
Overall Decay	34	0.3	4.6	0.097	2.596	0.0086	0.742	0.099	14	0.56	0.0041	0.0015	32	13	3582	20	136	20	3719	2.2	39	0.21	2.528	0.0013	2.38	0.014	0.8824	0.0028	0.1176	0.0028
Pixel (1,1)	0	0	0	0	0	0	0	0	0	0	0	0	0	0	0	0	0	0	0	0	0	0	0	0	0	0	0	0	0	0
Data Set (3)	4.44	0.051	0.705	0.043	2.58	0.011	0.931	0.063	1.36	0.059	0.0166	0.0018	6.9	6.6	458	3.1	26	3.6	484	0.73	5.14	0.027	2.49	0.0023	2.353	0.0098	0.8629	0.0072	0.1371	0.0072	PM	1.093
Parameter	A[1][kCnts]	±Err	A[2][kCnts]	±Err	tau[1][ns]	±Err	tau[2][ns]	±Err	Bkgr_Dec[Cnts]	±Err	Shift_IRF[ns]	±Err	Bkgr_IRF[Cnts]	±Err	I[1][kCnts]	±Err	I[2][kCnts]	±Err	I_Sum[kCnts]	±Err	A_Sum[kCnts]	±Err	tau_Av_Int[ns]	±Err	tau_Av_Amp[ns]	±Err	A_rel[1][]	±Err	A_rel[2][]	±Err
Overall Decay	34	0.3	4.6	0.097	2.596	0.0086	0.742	0.099	14	0.56	0.0041	0.0015	32	13	3582	20	136	20	3719	2.2	39	0.21	2.528	0.0013	2.38	0.014	0.8824	0.0028	0.1176	0.0028
Pixel (1,1)	0	0	0	0	0	0	0	0	0	0	0	0	0	0	0	0	0	0	0	0	0	0	0	0	0	0	0	0	0	0
Data Set (3)	4.44	0.051	0.705	0.043	2.58	0.011	0.931	0.063	1.36	0.059	0.0166	0.0018	6.9	6.6	458	3.1	26	3.6	484	0.73	5.14	0.027	2.49	0.0023	2.353	0.0098	0.8629	0.0072	0.1371	0.0072	PM	0.969
Parameter	A[1][kCnts]	±Err	A[2][kCnts]	±Err	tau[1][ns]	±Err	tau[2][ns]	±Err	Bkgr_Dec[Cnts]	±Err	Shift_IRF[ns]	±Err	Bkgr_IRF[Cnts]	±Err	I[1][kCnts]	±Err	I[2][kCnts]	±Err	I_Sum[kCnts]	±Err	A_Sum[kCnts]	±Err	tau_Av_Int[ns]	±Err	tau_Av_Amp[ns]	±Err	A_rel[1][]	±Err	A_rel[2][]	±Err
Overall Decay	36	0.45	6.1	0.38	2.54	0.008	1.09	0.041	17	0.25	0.00031	0.00021	-13	8	3665	33	265	29	3930	3.5	42	0.11	2.44	0.0011	2.329	0.0042	0.8558	0.0094	0.1442	0.0094
Pixel (1,1)	0	0	0	0	0	0	0	0	0	0	0	0	0	0	0	0	0	0	0	0	0	0	0	0	0	0	0	0	0	0
Data Set (3)	4.8	0.14	1	0.18	2.54	0.024	1.47	0.035	1.2	0.13	0.01452	0.00054	-7	17	487	9.3	61	11	548	0.73	5.84	0.039	2.418	0.0034	2.3	0.01	0.82	0.03	0.18	0.03	PM	1.053
Parameter	A[1][kCnts]	±Err	A[2][kCnts]	±Err	tau[1][ns]	±Err	tau[2][ns]	±Err	Bkgr_Dec[Cnts]	±Err	Shift_IRF[ns]	±Err	Bkgr_IRF[Cnts]	±Err	I[1][kCnts]	±Err	I[2][kCnts]	±Err	I_Sum[kCnts]	±Err	A_Sum[kCnts]	±Err	tau_Av_Int[ns]	±Err	tau_Av_Amp[ns]	±Err	A_rel[1][]	±Err	A_rel[2][]	±Err
Overall Decay	87	1.3	15	0.65	2.6	0.011	1.05	0.088	45	0.76	0.00397	0.00092	45	14	9008	91	610	86	9618	4.6	101	0.4	2.501	0.0021	2.376	0.0084	0.8561	0.0077	0.1439	0.0077
Pixel (1,1)	0	0	0	0	0	0	0	0	0	0	0	0	0	0	0	0	0	0	0	0	0	0	0	0	0	0	0	0	0	0
Data Set (3)	8	0.15	1.4	0.14	2.56	0.014	1.24	0.082	2.8	0.12	0.01633	0.00037	16	7.8	822	11	68	12	890	1.1	9.4	0.031	2.458	0.0034	2.367	0.0066	0.854	0.015	0.146	0.015	PM	1.045
Session no.2
Parameter	A[1][kCnts]	±Err	A[2][kCnts]	±Err	tau[1][ns]	±Err	tau[2][ns]	±Err	Bkgr_Dec[Cnts]	±Err	Shift_IRF[ns]	±Err	Bkgr_IRF[Cnts]	±Err	I[1][kCnts]	±Err	I[2][kCnts]	±Err	I_Sum[kCnts]	±Err	A_Sum[kCnts]	±Err	tau_Av_Int[ns]	±Err	tau_Av_Amp[ns]	±Err	A_rel[1][]	±Err	A_rel[2][]	±Err
Overall Decay	94	0.55	13	0.29	2.588	0.0041	0.972	0.066	34	1.1	0.0048	0.0013	33	11	9716	39	489	36	10206	7.5	106	0.55	2.511	0.0013	2.4	0.012	0.882	0.003	0.118	0.003
Pixel (1,1)	0	0	0	0	0	0	0	0	0	0	0	0	0	0	0	0	0	0	0	0	0	0	0	0	0	0	0	0	0	0
Data Set (3)	7.03	0.083	1.2	0.07	2.579	0.0059	1.12	0.049	1.9	0.13	0.01425	0.00035	15	8	725	5.7	52	5.3	777	0.78	8.18	0.042	2.482	0.0021	2.373	0.0099	0.859	0.0084	0.141	0.0084	PM	1.042
Parameter	A[1][kCnts]	±Err	A[2][kCnts]	±Err	tau[1][ns]	±Err	tau[2][ns]	±Err	Bkgr_Dec[Cnts]	±Err	Shift_IRF[ns]	±Err	Bkgr_IRF[Cnts]	±Err	I[1][kCnts]	±Err	I[2][kCnts]	±Err	I_Sum[kCnts]	±Err	A_Sum[kCnts]	±Err	tau_Av_Int[ns]	±Err	tau_Av_Amp[ns]	±Err	A_rel[1][]	±Err	A_rel[2][]	±Err
Overall Decay	37	0.14	5.1	0.14	2.6	0.003	1.26	0.022	13	0.17	-7e-05	0.00012	-4	1.3	3832	15	259	12	4091	2.6	41.9	0.036	2.52	0.0023	2.439	0.0032	0.8773	0.0034	0.1227	0.0034		1.01
Pixel (1,1)	0	0	0	0	0	0	0	0	0	0	0	0	0	0	0	0	0	0	0	0	0	0	0	0	0	0	0	0	0	0
Data Set (3)	4.1	0.09	0.54	0.07	2.57	0.016	1.1	0.18	1.2	0.12	0.00705	0.00043	12	15	424	6.1	25	6.1	449	0.56	4.67	0.027	2.491	0.0026	2.4	0.012	0.883	0.015	0.117	0.015	PM	1.032
Parameter	A[1][kCnts]	±Err	A[2][kCnts]	±Err	tau[1][ns]	±Err	tau[2][ns]	±Err	Bkgr_Dec[Cnts]	±Err	Shift_IRF[ns]	±Err	Bkgr_IRF[Cnts]	±Err	I[1][kCnts]	±Err	I[2][kCnts]	±Err	I_Sum[kCnts]	±Err	A_Sum[kCnts]	±Err	tau_Av_Int[ns]	±Err	tau_Av_Amp[ns]	±Err	A_rel[1][]	±Err	A_rel[2][]	±Err
Overall Decay	54	0.16	7.5	0.15	2.57	0.0028	0.76	0.02	20	0.47	0.0043	0.0021	18	5.6	5563	11	228	6	5791	4.8	62	0.22	2.498	0.0026	2.349	0.0071	0.878	0.0021	0.122	0.0021		1.446
Pixel (1,1)	0	0	0	0	0	0	0	0	0	0	0	0	0	0	0	0	0	0	0	0	0	0	0	0	0	0	0	0	0	0
Data Set (3)	3.63	0.068	0.62	0.03	2.55	0.013	0.86	0.15	1.2	0.12	0.011	0.002	6	16	371	3.7	21	4.2	392	0.28	4.25	0.044	2.461	0.0016	2.31	0.037	0.8551	0.0072	0.1449	0.0072	PM	0.938
Parameter	A[1][kCnts]	±Err	A[2][kCnts]	±Err	tau[1][ns]	±Err	tau[2][ns]	±Err	Bkgr_Dec[Cnts]	±Err	Shift_IRF[ns]	±Err	Bkgr_IRF[Cnts]	±Err	I[1][kCnts]	±Err	I[2][kCnts]	±Err	I_Sum[kCnts]	±Err	A_Sum[kCnts]	±Err	tau_Av_Int[ns]	±Err	tau_Av_Amp[ns]	±Err	A_rel[1][]	±Err	A_rel[2][]	±Err
Overall Decay	54	0.16	7.5	0.15	2.57	0.0028	0.76	0.02	20	0.47	0.0043	0.0021	18	5.6	5563	11	228	6	5791	4.8	62	0.22	2.498	0.0026	2.349	0.0071	0.878	0.0021	0.122	0.0021		1.536
Pixel (1,1)	0	0	0	0	0	0	0	0	0	0	0	0	0	0	0	0	0	0	0	0	0	0	0	0	0	0	0	0	0	0
Data Set (3)	3.63	0.068	0.62	0.03	2.55	0.013	0.86	0.15	1.2	0.12	0.011	0.002	6	16	371	3.7	21	4.2	392	0.28	4.25	0.044	2.461	0.0016	2.31	0.037	0.8551	0.0072	0.1449	0.0072	PM	1.02
Parameter	A[1][kCnts]	±Err	A[2][kCnts]	±Err	tau[1][ns]	±Err	tau[2][ns]	±Err	Bkgr_Dec[Cnts]	±Err	Shift_IRF[ns]	±Err	Bkgr_IRF[Cnts]	±Err	I[1][kCnts]	±Err	I[2][kCnts]	±Err	I_Sum[kCnts]	±Err	A_Sum[kCnts]	±Err	tau_Av_Int[ns]	±Err	tau_Av_Amp[ns]	±Err	A_rel[1][]	±Err	A_rel[2][]	±Err
Overall Decay	54	0.16	7.5	0.15	2.57	0.0028	0.76	0.02	20	0.47	0.0043	0.0021	18	5.6	5563	11	228	6	5791	4.8	62	0.22	2.498	0.0026	2.349	0.0071	0.878	0.0021	0.122	0.0021		1.013
Pixel (1,1)	0	0	0	0	0	0	0	0	0	0	0	0	0	0	0	0	0	0	0	0	0	0	0	0	0	0	0	0	0	0
Data Set (3)	3.63	0.068	0.62	0.03	2.55	0.013	0.86	0.15	1.2	0.12	0.011	0.002	6	16	371	3.7	21	4.2	392	0.28	4.25	0.044	2.461	0.0016	2.31	0.037	0.8551	0.0072	0.1449	0.0072	PM	1.004
Parameter	A[1][kCnts]	±Err	A[2][kCnts]	±Err	tau[1][ns]	±Err	tau[2][ns]	±Err	Bkgr_Dec[Cnts]	±Err	Shift_IRF[ns]	±Err	Bkgr_IRF[Cnts]	±Err	I[1][kCnts]	±Err	I[2][kCnts]	±Err	I_Sum[kCnts]	±Err	A_Sum[kCnts]	±Err	tau_Av_Int[ns]	±Err	tau_Av_Amp[ns]	±Err	A_rel[1][]	±Err	A_rel[2][]	±Err
Overall Decay	102	0.43	20	0.13	2.519	0.0038	0.844	0.037	41	0.52	0.0045	0.0012	35	7	10268	32	667	26	10935	8.1	122	0.5	2.417	0.0011	2.247	0.0081	0.8375	0.0011	0.1625	0.0011		1.98
Pixel (1,1)	0	0	0	0	0	0	0	0	0	0	0	0	0	0	0	0	0	0	0	0	0	0	0	0	0	0	0	0	0	0
Data Set (3)	10	0.065	2.19	0.049	2.497	0.0078	0.937	0.031	2.9	0.32	0.0116	0.0014	27	25	1001	3.4	82	3.8	1083	1	12.2	0.051	2.378	0.0025	2.217	0.0066	0.8204	0.0043	0.1796	0.0043	PM	1.069
Parameter	A[1][kCnts]	±Err	A[2][kCnts]	±Err	tau[1][ns]	±Err	tau[2][ns]	±Err	Bkgr_Dec[Cnts]	±Err	Shift_IRF[ns]	±Err	Bkgr_IRF[Cnts]	±Err	I[1][kCnts]	±Err	I[2][kCnts]	±Err	I_Sum[kCnts]	±Err	A_Sum[kCnts]	±Err	tau_Av_Int[ns]	±Err	tau_Av_Amp[ns]	±Err	A_rel[1][]	±Err	A_rel[2][]	±Err
Overall Decay	105	0.18	15	0.29	2.559	0.0014	0.831	0.025	40	0.57	0.0042	0.0011	61	20	10780	15	482	13	11262	4.8	120	0.34	2.485	0.0017	2.35	0.0065	0.8789	0.0027	0.1211	0.0027		2.029
Pixel (1,1)	0	0	0	0	0	0	0	0	0	0	0	0	0	0	0	0	0	0	0	0	0	0	0	0	0	0	0	0	0	0
Data Set (3)	8.3	0.16	1.4	0.12	2.56	0.014	1.13	0.074	2.3	0.11	0.01023	0.00078	40	39	846	10	65	10	911	1.2	9.71	0.022	2.457	0.0039	2.3	0.01	0.851	0.013	0.149	0.013	PM	1.111
Session no.3
Parameter	A[1][kCnts]	±Err	A[2][kCnts]	±Err	tau[1][ns]	±Err	tau[2][ns]	±Err	Bkgr_Dec[Cnts]	±Err	Shift_IRF[ns]	±Err	Bkgr_IRF[Cnts]	±Err	I[1][kCnts]	±Err	I[2][kCnts]	±Err	I_Sum[kCnts]	±Err	A_Sum[kCnts]	±Err	tau_Av_Int[ns]	±Err	tau_Av_Amp[ns]	±Err	A_rel[1][]	±Err	A_rel[2][]	±Err
Overall Decay	26	0.11	3.6	0.12	2.596	0.0042	0.842	0.028	9.7	0.33	0.0044	0.0015	17	4.1	2722	7	122	7.1	2844	2.5	29.8	0.087	2.521	0.0022	2.383	0.0056	0.878	0.004	0.122	0.004		1.281
Pixel (1,1)	0	0	0	0	0	0	0	0	0	0	0	0	0	0	0	0	0	0	0	0	0	0	0	0	0	0	0	0	0	0
Data Set (3)	3.72	0.022	0.51	0.02	2.535	0.0057	0.734	0.052	1.16	0.077	0.017	0.001	2	5	377	1.2	15	1.2	392	0.66	4.23	0.028	2.466	0.0051	2.32	0.017	0.879	0.004	0.121	0.004	PM	1.007
Parameter	A[1][kCnts]	±Err	A[2][kCnts]	±Err	tau[1][ns]	±Err	tau[2][ns]	±Err	Bkgr_Dec[Cnts]	±Err	Shift_IRF[ns]	±Err	Bkgr_IRF[Cnts]	±Err	I[1][kCnts]	±Err	I[2][kCnts]	±Err	I_Sum[kCnts]	±Err	A_Sum[kCnts]	±Err	tau_Av_Int[ns]	±Err	tau_Av_Amp[ns]	±Err	A_rel[1][]	±Err	A_rel[2][]	±Err
Overall Decay	52	0.34	7.5	0.24	2.549	0.0071	0.993	0.066	20	0.42	0.00441	0.00076	14	3.9	5306	19	296	23	5602	2.1	60	0.18	2.467	0.0019	2.354	0.0089	0.8747	0.0039	0.1253	0.0039		1.485
Pixel (1,1)	0	0	0	0	0	0	0	0	0	0	0	0	0	0	0	0	0	0	0	0	0	0	0	0	0	0	0	0	0	0
Data Set (3)	5.86	0.079	0.862	0.055	2.534	0.0089	1.08	0.087	1.7	0.14	0.01422	0.00072	6.2	7.7	594	5.9	37	4.5	631	0.5	6.72	0.022	2.448	0.0035	2.347	0.0065	0.8717	0.0087	0.1283	0.0087	PM	0.983
Parameter	A[1][kCnts]	±Err	A[2][kCnts]	±Err	tau[1][ns]	±Err	tau[2][ns]	±Err	Bkgr_Dec[Cnts]	±Err	Shift_IRF[ns]	±Err	Bkgr_IRF[Cnts]	±Err	I[1][kCnts]	±Err	I[2][kCnts]	±Err	I_Sum[kCnts]	±Err	A_Sum[kCnts]	±Err	tau_Av_Int[ns]	±Err	tau_Av_Amp[ns]	±Err	A_rel[1][]	±Err	A_rel[2][]	±Err
Overall Decay	28	0.16	3.22	0.097	2.59	0.0046	1.03	0.051	9.8	1.2	-0.00029	0.00015	-14	5.4	2943	11	133	7.9	3076	1.8	31.6	0.064	2.522	0.0013	2.431	0.0049	0.8982	0.0033	0.1018	0.0033		1.026
Pixel (1,1)	0	0	0	0	0	0	0	0	0	0	0	0	0	0	0	0	0	0	0	0	0	0	0	0	0	0	0	0	0	0
Data Set (3)	3.75	0.045	0.532	0.044	2.544	0.0091	0.937	0.082	1.1	0.085	0.00975	0.00071	-67	36	382	4	20	4	402	0.57	4.3	0.02	2.465	0.0058	2.345	0.0064	0.88	0.01	0.12	0.01	PM	1.025
Parameter	A[1][kCnts]	±Err	A[2][kCnts]	±Err	tau[1][ns]	±Err	tau[2][ns]	±Err	Bkgr_Dec[Cnts]	±Err	Shift_IRF[ns]	±Err	Bkgr_IRF[Cnts]	±Err	I[1][kCnts]	±Err	I[2][kCnts]	±Err	I_Sum[kCnts]	±Err	A_Sum[kCnts]	±Err	tau_Av_Int[ns]	±Err	tau_Av_Amp[ns]	±Err	A_rel[1][]	±Err	A_rel[2][]	±Err
Overall Decay	74	1	13	0.71	2.563	0.0066	1.16	0.091	32	0.56	0.0041	0.0015	22	2.7	7623	88	584	75	8207	7	87	0.19	2.46	0.001	2.36	0.0071	0.8552	0.0077	0.1448	0.0077		1.687
Pixel (1,1)	0	0	0	0	0	0	0	0	0	0	0	0	0	0	0	0	0	0	0	0	0	0	0	0	0	0	0	0	0	0
Data Set (3)	5	0.14	0.91	0.12	2.55	0.022	1.19	0.091	1.6	0.12	0.01288	0.00071	-1	11	512	9.1	43	8.1	555	0.49	5.93	0.026	2.443	0.0037	2.34	0.0086	0.85	0.02	0.15	0.02	PM	0.996

## Sheet: EGFP-ENP & PIN2-mCherry Summary
EGFP-ENP & PIN2-mCherry Summary
tau_Av_Int[ns]	±Err	calc. IRF	Session	Comments
		(Chi2 for bi-exp. decay)
2.49	0.0023	1.093	no.1	Analysis of PM domain
2.49	0.0023	0.969
2.418	0.0034	1.053
2.458	0.0034	1.045
2.482	0.0021	1.042	no.2
2.491	0.0026	1.032
2.461	0.0016	0.938
2.461	0.0016	1.02
2.461	0.0016	1.004
2.378	0.0025	1.069
2.457	0.0039	1.111
2.466	0.0051	1.007	no.3
2.448	0.0035	0.983
2.465	0.0058	1.025
2.443	0.0037	0.996

## Sheet: ENP-GFP6 control
ENP vs PIN2 FRET experiments - ENP-GFP6 control
Session no.1																															Domain	Chi2
																																(for bi-exp. decay)
Parameter	A[1][kCnts]	±Err	A[2][kCnts]	±Err	tau[1][ns]	±Err	tau[2][ns]	±Err	Bkgr_Dec[Cnts]	±Err	Shift_IRF[ns]	±Err	Bkgr_IRF[Cnts]	±Err	I[1][kCnts]	±Err	I[2][kCnts]	±Err	I_Sum[kCnts]	±Err	A_Sum[kCnts]	±Err	tau_Av_Int[ns]	±Err	tau_Av_Amp[ns]	±Err	A_rel[1][]	±Err	A_rel[2][]	±Err
Overall Decay	5.55	0.027	14	0.43	2.606	0.0073	0.2066	0.0095	10	0.14	0.0064	0.0016	17	1.5	578	1.7	115	3.6	693	2.7	19	0.45	2.209	0.0045	0.892	0.024	0.2858	0.0061	0.7142	0.0061
Pixel (1,1)	0	0	0	0	0	0	0	0	0	0	0	0	0	0	0	0	0	0	0	0	0	0	0	0	0	0	0	0	0	0
Data Set (3)	1.88	0.048	0.418	0.043	2.59	0.027	0.9	0.1	1.11	0.065	0.019	0.002	9.4	3.6	195	3.3	14	3.4	209	0.76	2.29	0.015	2.474	0.0073	2.28	0.022	0.82	0.02	0.18	0.02	PM	1.132
Parameter	A[1][kCnts]	±Err	A[2][kCnts]	±Err	tau[1][ns]	±Err	tau[2][ns]	±Err	Bkgr_Dec[Cnts]	±Err	Shift_IRF[ns]	±Err	Bkgr_IRF[Cnts]	±Err	I[1][kCnts]	±Err	I[2][kCnts]	±Err	I_Sum[kCnts]	±Err	A_Sum[kCnts]	±Err	tau_Av_Int[ns]	±Err	tau_Av_Amp[ns]	±Err	A_rel[1][]	±Err	A_rel[2][]	±Err
Overall Decay	11	0.043	21	0.35	2.47	0.006	0.2234	0.0048	15	0.13	0.0006	0.00055	10	9.2	1091	2.3	185	2.1	1275	2.2	32	0.39	2.147	0.0038	1.01	0.013	0.3482	0.0035	0.6518	0.0035
Pixel (1,1)	0	0	0	0	0	0	0	0	0	0	0	0	0	0	0	0	0	0	0	0	0	0	0	0	0	0	0	0	0	0
Data Set (3)	2.46	0.017	0.9	0.032	2.511	0.0081	0.694	0.044	1.32	0.017	0.01141	0.00054	-21	7.6	247	1	25	1.6	272	0.47	3.36	0.025	2.344	0.0057	2.02	0.019	0.7319	0.0048	0.2681	0.0048	PM	0.946
Parameter	A[1][kCnts]	±Err	A[2][kCnts]	±Err	tau[1][ns]	±Err	tau[2][ns]	±Err	Bkgr_Dec[Cnts]	±Err	Shift_IRF[ns]	±Err	Bkgr_IRF[Cnts]	±Err	I[1][kCnts]	±Err	I[2][kCnts]	±Err	I_Sum[kCnts]	±Err	A_Sum[kCnts]	±Err	tau_Av_Int[ns]	±Err	tau_Av_Amp[ns]	±Err	A_rel[1][]	±Err	A_rel[2][]	±Err
Overall Decay	14.8	0.062	40	2	2.497	0.0061	0.17	0.01	19	0.27	0.0093	0.0014	18	2.6	1480	1.6	274	4.9	1753	4.8	55	2.1	2.134	0.0097	0.79	0.03	0.2686	0.0095	0.7314	0.0095
Pixel (1,1)	0	0	0	0	0	0	0	0	0	0	0	0	0	0	0	0	0	0	0	0	0	0	0	0	0	0	0	0	0	0
Data Set (3)	4.1	0.038	1.04	0.044	2.56	0.009	0.926	0.031	2.1	0.11	0.02444	0.00042	2	4.8	419	2.8	39	2.7	458	0.91	5.14	0.033	2.418	0.0036	2.225	0.0089	0.7969	0.0082	0.2031	0.0082	PM	1.017
Parameter	A[1][kCnts]	±Err	A[2][kCnts]	±Err	tau[1][ns]	±Err	tau[2][ns]	±Err	Bkgr_Dec[Cnts]	±Err	Shift_IRF[ns]	±Err	Bkgr_IRF[Cnts]	±Err	I[1][kCnts]	±Err	I[2][kCnts]	±Err	I_Sum[kCnts]	±Err	A_Sum[kCnts]	±Err	tau_Av_Int[ns]	±Err	tau_Av_Amp[ns]	±Err	A_rel[1][]	±Err	A_rel[2][]	±Err
Overall Decay	13.3	0.069	20	0.5	2.486	0.0046	0.21	0.01	12	1.3	0.00122	0.00081	3.8	2.8	1318	5.4	175	3.9	1493	2.6	34	0.57	2.22	0.0036	1.11	0.019	0.394	0.004	0.606	0.004
Pixel (1,1)	0	0	0	0	0	0	0	0	0	0	0	0	0	0	0	0	0	0	0	0	0	0	0	0	0	0	0	0	0	0
Data Set (3)	3.74	0.053	0.838	0.058	2.53	0.013	1.04	0.078	1.6	0.091	0.0199	0.0017	-46	12	378	3.9	35	4	413	0.74	4.57	0.046	2.41	0.004	2.26	0.019	0.817	0.012	0.183	0.012	PM	1.1
Parameter	A[1][kCnts]	±Err	A[2][kCnts]	±Err	tau[1][ns]	±Err	tau[2][ns]	±Err	Bkgr_Dec[Cnts]	±Err	Shift_IRF[ns]	±Err	Bkgr_IRF[Cnts]	±Err	I[1][kCnts]	±Err	I[2][kCnts]	±Err	I_Sum[kCnts]	±Err	A_Sum[kCnts]	±Err	tau_Av_Int[ns]	±Err	tau_Av_Amp[ns]	±Err	A_rel[1][]	±Err	A_rel[2][]	±Err
Overall Decay	47.9	0.094	110	2.7	2.474	0.0034	0.1756	0.0045	52	0.51	0.00298	0.00077	8	15	4737	3.5	772	15	5508	16	158	2.8	2.152	0.0039	0.873	0.016	0.3034	0.0047	0.6966	0.0047
Pixel (1,1)	0	0	0	0	0	0	0	0	0	0	0	0	0	0	0	0	0	0	0	0	0	0	0	0	0	0	0	0	0	0
Data Set (3)	15	0.11	3.73	0.095	2.492	0.0071	0.746	0.023	6.8	0.24	0.01429	0.00049	-53	29	1492	6.5	111	6.1	1603	0.76	18.7	0.037	2.37	0.0032	2.143	0.0023	0.8005	0.0052	0.1995	0.0052	PM	1.075
Session no.2
Parameter	A[1][kCnts]	±Err	A[2][kCnts]	±Err	tau[1][ns]	±Err	tau[2][ns]	±Err	Bkgr_Dec[Cnts]	±Err	Shift_IRF[ns]	±Err	Bkgr_IRF[Cnts]	±Err	I[1][kCnts]	±Err	I[2][kCnts]	±Err	I_Sum[kCnts]	±Err	A_Sum[kCnts]	±Err	tau_Av_Int[ns]	±Err	tau_Av_Amp[ns]	±Err	A_rel[1][]	±Err	A_rel[2][]	±Err
Overall Decay	34	0.1	66	1.9	2.636	0.0051	0.1966	0.0063	45	1.2	0.0075	0.0022	37	3	3629	3.7	519	10	4148	8.9	100	1.8	2.331	0.0025	1.03	0.019	0.3426	0.0069	0.6574	0.0069
Pixel (1,1)	0	0	0	0	0	0	0	0	0	0	0	0	0	0	0	0	0	0	0	0	0	0	0	0	0	0	0	0	0	0
Data Set (3)	4.33	0.054	1.47	0.024	2.6	0.01	1.1	0.04	1.6	0.2	0.029	0.001	17	8.2	447	3.9	62	3	509	0.84	5.8	0.032	2.395	0.0027	2.19	0.011	0.7469	0.0046	0.2531	0.0046	PM	1.051
Parameter	A[1][kCnts]	±Err	A[2][kCnts]	±Err	tau[1][ns]	±Err	tau[2][ns]	±Err	Bkgr_Dec[Cnts]	±Err	Shift_IRF[ns]	±Err	Bkgr_IRF[Cnts]	±Err	I[1][kCnts]	±Err	I[2][kCnts]	±Err	I_Sum[kCnts]	±Err	A_Sum[kCnts]	±Err	tau_Av_Int[ns]	±Err	tau_Av_Amp[ns]	±Err	A_rel[1][]	±Err	A_rel[2][]	±Err
Overall Decay	35.4	0.072	84	2.1	2.531	0.0036	0.1554	0.0056	38	3.6	0.0114	0.0013	24	1.7	3585	6.2	521	6.8	4106	9.5	119	2.2	2.229	0.0051	0.861	0.016	0.2971	0.0052	0.7029	0.0052
Pixel (1,1)	0	0	0	0	0	0	0	0	0	0	0	0	0	0	0	0	0	0	0	0	0	0	0	0	0	0	0	0	0	0
Data Set (3)	6.95	0.044	1.29	0.041	2.51	0.0054	0.875	0.049	2.5	0.14	0.02277	0.00049	15	2.8	698	3.5	45	4.1	744	0.82	8.25	0.034	2.41	0.0026	2.253	0.0082	0.843	0.0047	0.157	0.0047	PM	0.947
Parameter	A[1][kCnts]	±Err	A[2][kCnts]	±Err	tau[1][ns]	±Err	tau[2][ns]	±Err	Bkgr_Dec[Cnts]	±Err	Shift_IRF[ns]	±Err	Bkgr_IRF[Cnts]	±Err	I[1][kCnts]	±Err	I[2][kCnts]	±Err	I_Sum[kCnts]	±Err	A_Sum[kCnts]	±Err	tau_Av_Int[ns]	±Err	tau_Av_Amp[ns]	±Err	A_rel[1][]	±Err	A_rel[2][]	±Err
Overall Decay	23	0.087	30	0.6	2.573	0.0052	0.235	0.013	25	0.66	0.0066	0.0011	24	2.4	2369	7.1	285	4.4	2654	7.1	53	0.69	2.322	0.0047	1.2	0.02	0.432	0.0043	0.568	0.0043
Pixel (1,1)	0	0	0	0	0	0	0	0	0	0	0	0	0	0	0	0	0	0	0	0	0	0	0	0	0	0	0	0	0	0
Data Set (3)	4.8	0.073	0.904	0.053	2.54	0.013	1.12	0.097	1.48	0.081	0.0224	0.0014	7	3	488	5	41	3.8	529	0.89	5.7	0.04	2.433	0.0032	2.32	0.012	0.842	0.011	0.158	0.011	PM	1.021
Parameter	A[1][kCnts]	±Err	A[2][kCnts]	±Err	tau[1][ns]	±Err	tau[2][ns]	±Err	Bkgr_Dec[Cnts]	±Err	Shift_IRF[ns]	±Err	Bkgr_IRF[Cnts]	±Err	I[1][kCnts]	±Err	I[2][kCnts]	±Err	I_Sum[kCnts]	±Err	A_Sum[kCnts]	±Err	tau_Av_Int[ns]	±Err	tau_Av_Amp[ns]	±Err	A_rel[1][]	±Err	A_rel[2][]	±Err
Overall Decay	28.1	0.048	56	1.8	2.522	0.0048	0.1376	0.0025	20	0.57	0.0128	0.0013	11	0.82	2836	1.6	310	5.9	3146	5.1	84	1.8	2.287	0.0032	0.932	0.019	0.3332	0.0072	0.6668	0.0072
Pixel (1,1)	0	0	0	0	0	0	0	0	0	0	0	0	0	0	0	0	0	0	0	0	0	0	0	0	0	0	0	0	0	0
Data Set (3)	7.87	0.029	-4	7.6	2.47	0.004	0.03	0.01	2.58	0.051	0.0183	0.0027	10	2.5	776	1.4	-5	3.6	771	3	3.9	7.6	2.48	0.016	5	7.3	2	3	-1	3	PM	1.367
Parameter	A[1][kCnts]	±Err	A[2][kCnts]	±Err	tau[1][ns]	±Err	tau[2][ns]	±Err	Bkgr_Dec[Cnts]	±Err	Shift_IRF[ns]	±Err	Bkgr_IRF[Cnts]	±Err	I[1][kCnts]	±Err	I[2][kCnts]	±Err	I_Sum[kCnts]	±Err	A_Sum[kCnts]	±Err	tau_Av_Int[ns]	±Err	tau_Av_Amp[ns]	±Err	A_rel[1][]	±Err	A_rel[2][]	±Err
Overall Decay	36.3	0.085	61	2.5	2.563	0.0084	0.1799	0.0038	35	0.65	0.00246	0.00098	15	3.4	3726	6.1	439	5.2	4165	4.9	97	2.7	2.311	0.0027	1.07	0.032	0.3732	0.0077	0.6268	0.0077
Pixel (1,1)	0	0	0	0	0	0	0	0	0	0	0	0	0	0	0	0	0	0	0	0	0	0	0	0	0	0	0	0	0	0
Data Set (3)	4.8	0.15	0.97	0.13	2.6	0.02	1.2	0.1	1.61	0.067	0.01583	0.00036	-23	9.8	497	11	47	11	544	0.93	5.78	0.019	2.463	0.0032	2.354	0.0096	0.832	0.024	0.168	0.024	PM	1.071
Parameter	A[1][kCnts]	±Err	A[2][kCnts]	±Err	tau[1][ns]	±Err	tau[2][ns]	±Err	Bkgr_Dec[Cnts]	±Err	Shift_IRF[ns]	±Err	Bkgr_IRF[Cnts]	±Err	I[1][kCnts]	±Err	I[2][kCnts]	±Err	I_Sum[kCnts]	±Err	A_Sum[kCnts]	±Err	tau_Av_Int[ns]	±Err	tau_Av_Amp[ns]	±Err	A_rel[1][]	±Err	A_rel[2][]	±Err
Overall Decay	29	0.22	50	2.8	2.7	0.011	0.255	0.017	42	0.94	0.0045	0.0025	28	3.2	3162	9.6	512	13	3673	9.6	79	2.9	2.36	0.0072	1.16	0.037	0.368	0.012	0.632	0.012
Pixel (1,1)	0	0	0	0	0	0	0	0	0	0	0	0	0	0	0	0	0	0	0	0	0	0	0	0	0	0	0	0	0	0
Data Set (3)	4.3	0.05	1.15	0.027	2.6	0.01	0.908	0.071	2.04	0.057	0.02543	0.00028	16	3.8	447	3.5	42	3.9	488	0.83	5.48	0.041	2.436	0.0023	2.23	0.015	0.7897	0.0057	0.2103	0.0057	PM	1.021
Parameter	A[1][kCnts]	±Err	A[2][kCnts]	±Err	tau[1][ns]	±Err	tau[2][ns]	±Err	Bkgr_Dec[Cnts]	±Err	Shift_IRF[ns]	±Err	Bkgr_IRF[Cnts]	±Err	I[1][kCnts]	±Err	I[2][kCnts]	±Err	I_Sum[kCnts]	±Err	A_Sum[kCnts]	±Err	tau_Av_Int[ns]	±Err	tau_Av_Amp[ns]	±Err	A_rel[1][]	±Err	A_rel[2][]	±Err
Overall Decay	19.2	0.053	45	1.2	2.56	0.006	0.1526	0.0031	16	0.36	0.00465	0.00095	6	0.51	1967	3.4	275	1.9	2242	4.7	64	1.3	2.264	0.0055	0.872	0.014	0.2989	0.0041	0.7011	0.0041
Pixel (1,1)	0	0	0	0	0	0	0	0	0	0	0	0	0	0	0	0	0	0	0	0	0	0	0	0	0	0	0	0	0	0
Data Set (3)	4.05	0.012	-4.4	0.9	2.501	0.0041	0.0389	0.0051	1.5	0.1	0.0009	0.0022	12	5.5	405	1.2	-6.8	0.51	398	0.69	-0.32	0.91	2.543	0.0076	-31	27	-13	11	14	11	PM	1.147
Parameter	A[1][kCnts]	±Err	A[2][kCnts]	±Err	tau[1][ns]	±Err	tau[2][ns]	±Err	Bkgr_Dec[Cnts]	±Err	Shift_IRF[ns]	±Err	Bkgr_IRF[Cnts]	±Err	I[1][kCnts]	±Err	I[2][kCnts]	±Err	I_Sum[kCnts]	±Err	A_Sum[kCnts]	±Err	tau_Av_Int[ns]	±Err	tau_Av_Amp[ns]	±Err	A_rel[1][]	±Err	A_rel[2][]	±Err
Overall Decay	14.2	0.041	22	0.86	2.538	0.0029	0.161	0.0087	11	0.25	0.0039	0.00099	-1.4	3.9	1438	2.6	142	1.7	1580	2.6	36	0.85	2.324	0.0034	1.09	0.026	0.3911	0.0094	0.6089	0.0094
Pixel (1,1)	0	0	0	0	0	0	0	0	0	0	0	0	0	0	0	0	0	0	0	0	0	0	0	0	0	0	0	0	0	0
Data Set (3)	4.52	0.023	-5.7	0.93	2.479	0.0049	0.043	0.0012	1.32	0.099	-0.0028	0.0029	-12	14	448	2.6	-9.8	1.4	438	1.2	-1.2	0.92	2.53	0.011	-9.3	5.7	-3.8	2.3	4.8	2.3	PM	1.121
Parameter	A[1][kCnts]	±Err	A[2][kCnts]	±Err	tau[1][ns]	±Err	tau[2][ns]	±Err	Bkgr_Dec[Cnts]	±Err	Shift_IRF[ns]	±Err	Bkgr_IRF[Cnts]	±Err	I[1][kCnts]	±Err	I[2][kCnts]	±Err	I_Sum[kCnts]	±Err	A_Sum[kCnts]	±Err	tau_Av_Int[ns]	±Err	tau_Av_Amp[ns]	±Err	A_rel[1][]	±Err	A_rel[2][]	±Err
Overall Decay	20.8	0.085	38	1.5	2.53	0.0052	0.1534	0.0063	17	0.5	0.0112	0.0017	17	3.7	2107	4.2	233	2.5	2340	3.4	59	1.4	2.293	0.0043	0.994	0.026	0.35	0.01	0.65	0.01
Pixel (1,1)	0	0	0	0	0	0	0	0	0	0	0	0	0	0	0	0	0	0	0	0	0	0	0	0	0	0	0	0	0	0
Data Set (3)	2.4	0.16	0.59	0.16	2.6	0.044	1.5	0.11	0.735	0.053	0.0317	0.0018	4.3	3.6	246	13	35	12	281	0.64	2.94	0.024	2.467	0.0078	2.39	0.014	0.801	0.055	0.199	0.055	PM	0.957
Parameter	A[1][kCnts]	±Err	A[2][kCnts]	±Err	tau[1][ns]	±Err	tau[2][ns]	±Err	Bkgr_Dec[Cnts]	±Err	Shift_IRF[ns]	±Err	Bkgr_IRF[Cnts]	±Err	I[1][kCnts]	±Err	I[2][kCnts]	±Err	I_Sum[kCnts]	±Err	A_Sum[kCnts]	±Err	tau_Av_Int[ns]	±Err	tau_Av_Amp[ns]	±Err	A_rel[1][]	±Err	A_rel[2][]	±Err
Overall Decay	32	0.12	78	1.7	2.522	0.0034	0.136	0.0055	26	0.45	0.0131	0.0013	22	5.4	3181	6.2	423	7.9	3603	12	109	1.8	2.242	0.0028	0.825	0.013	0.2886	0.0049	0.7114	0.0049
Pixel (1,1)	0	0	0	0	0	0	0	0	0	0	0	0	0	0	0	0	0	0	0	0	0	0	0	0	0	0	0	0	0	0
Data Set (3)	1.96	0.037	0.337	0.027	2.54	0.018	0.77	0.13	0.677	0.054	0.019	0.0011	10	10	199	2.6	10	2.6	210	0.33	2.3	0.03	2.455	0.0066	2.28	0.027	0.853	0.012	0.147	0.012	PM	0.999
Session no.3
Parameter	A[1][kCnts]	±Err	A[2][kCnts]	±Err	tau[1][ns]	±Err	tau[2][ns]	±Err	Bkgr_Dec[Cnts]	±Err	Shift_IRF[ns]	±Err	Bkgr_IRF[Cnts]	±Err	I[1][kCnts]	±Err	I[2][kCnts]	±Err	I_Sum[kCnts]	±Err	A_Sum[kCnts]	±Err	tau_Av_Int[ns]	±Err	tau_Av_Amp[ns]	±Err	A_rel[1][]	±Err	A_rel[2][]	±Err
Overall Decay	60	0.1	238	3.7	2.542	0.0037	0.1241	0.0018	61	0.97	0.01361	0.00099	31	1.8	6119	10	1180	19	7299	9.1	298	3.5	2.152	0.0046	0.6126	0.0079	0.202	0.0031	0.798	0.0031
Pixel (1,1)	0	0	0	0	0	0	0	0	0	0	0	0	0	0	0	0	0	0	0	0	0	0	0	0	0	0	0	0	0	0
Data Set (3)	10.4	0.051	4.1	0.18	2.51	0.007	0.264	0.025	4.4	0.12	0.01432	0.00095	24	2.6	1048	3.8	43	3	1091	1.3	15	0.23	2.42	0.004	1.9	0.03	0.7186	0.0079	0.2814	0.0079	PM	1.335
Parameter	A[1][kCnts]	±Err	A[2][kCnts]	±Err	tau[1][ns]	±Err	tau[2][ns]	±Err	Bkgr_Dec[Cnts]	±Err	Shift_IRF[ns]	±Err	Bkgr_IRF[Cnts]	±Err	I[1][kCnts]	±Err	I[2][kCnts]	±Err	I_Sum[kCnts]	±Err	A_Sum[kCnts]	±Err	tau_Av_Int[ns]	±Err	tau_Av_Amp[ns]	±Err	A_rel[1][]	±Err	A_rel[2][]	±Err
Overall Decay	41.3	0.078	71	1.8	2.543	0.0028	0.162	0.004	38	0.34	0.0108	0.0023	33	6.8	4200	5.1	458	3.5	4658	2.4	112	2	2.309	0.0027	1.04	0.017	0.368	0.0047	0.632	0.0047
Pixel (1,1)	0	0	0	0	0	0	0	0	0	0	0	0	0	0	0	0	0	0	0	0	0	0	0	0	0	0	0	0	0	0
Data Set (3)	7.8	0.13	1.3	0.12	2.54	0.012	1.1	0.11	2.3	0.27	0.0252	0.0011	25	13	796	9.4	55	9.9	851	1.3	9.12	0.045	2.446	0.0029	2.33	0.011	0.858	0.013	0.142	0.013	PM	1.069
Parameter	A[1][kCnts]	±Err	A[2][kCnts]	±Err	tau[1][ns]	±Err	tau[2][ns]	±Err	Bkgr_Dec[Cnts]	±Err	Shift_IRF[ns]	±Err	Bkgr_IRF[Cnts]	±Err	I[1][kCnts]	±Err	I[2][kCnts]	±Err	I_Sum[kCnts]	±Err	A_Sum[kCnts]	±Err	tau_Av_Int[ns]	±Err	tau_Av_Amp[ns]	±Err	A_rel[1][]	±Err	A_rel[2][]	±Err
Overall Decay	55	0.11	40	2.1	2.543	0.0033	0.184	0.011	33	0.6	0.0098	0.00076	21	3.9	5581	7.2	295	7.8	5876	8.7	95	2.2	2.425	0.0039	1.55	0.041	0.578	0.014	0.422	0.014
Pixel (1,1)	0	0	0	0	0	0	0	0	0	0	0	0	0	0	0	0	0	0	0	0	0	0	0	0	0	0	0	0	0	0
Data Set (3)	9.18	0.027	-5.4	1.7	2.51	0.003	0.048	0.007	3.1	0.1	0.0222	0.0029	-1.3	6.4	922	1.7	-10	2.3	912	1.2	3.8	1.7	2.538	0.0056	6	2.5	2	1	-1	1	PM	1.207
Parameter	A[1][kCnts]	±Err	A[2][kCnts]	±Err	tau[1][ns]	±Err	tau[2][ns]	±Err	Bkgr_Dec[Cnts]	±Err	Shift_IRF[ns]	±Err	Bkgr_IRF[Cnts]	±Err	I[1][kCnts]	±Err	I[2][kCnts]	±Err	I_Sum[kCnts]	±Err	A_Sum[kCnts]	±Err	tau_Av_Int[ns]	±Err	tau_Av_Amp[ns]	±Err	A_rel[1][]	±Err	A_rel[2][]	±Err
Overall Decay	48	0.11	72	1.9	2.561	0.0032	0.1557	0.0048	37	0.41	0.0115	0.0012	19	0.8	4942	7.7	446	6.8	5388	6.5	120	1.8	2.36	0.004	1.12	0.018	0.4025	0.0073	0.5975	0.0073
Pixel (1,1)	0	0	0	0	0	0	0	0	0	0	0	0	0	0	0	0	0	0	0	0	0	0	0	0	0	0	0	0	0	0
Data Set (3)	6	0.049	0.712	0.081	2.57	0.007	1.1	0.13	1.8	0.11	0.02523	0.00068	9.9	3.6	616	4.3	33	5.6	648	0.91	6.71	0.036	2.494	0.0045	2.41	0.012	0.894	0.011	0.106	0.011	PM	1.114
Parameter	A[1][kCnts]	±Err	A[2][kCnts]	±Err	tau[1][ns]	±Err	tau[2][ns]	±Err	Bkgr_Dec[Cnts]	±Err	Shift_IRF[ns]	±Err	Bkgr_IRF[Cnts]	±Err	I[1][kCnts]	±Err	I[2][kCnts]	±Err	I_Sum[kCnts]	±Err	A_Sum[kCnts]	±Err	tau_Av_Int[ns]	±Err	tau_Av_Amp[ns]	±Err	A_rel[1][]	±Err	A_rel[2][]	±Err
Overall Decay	58	0.24	21	1.5	2.54	0.0051	0.321	0.039	32	0.62	0.0055	0.0017	30	7.4	5923	11	267	16	6190	4.1	79	1.8	2.444	0.0015	1.96	0.045	0.737	0.014	0.263	0.014
Pixel (1,1)	0	0	0	0	0	0	0	0	0	0	0	0	0	0	0	0	0	0	0	0	0	0	0	0	0	0	0	0	0	0
Data Set (3)	9.06	0.038	-3.4	0.86	2.501	0.0045	0.0618	0.0063	2.72	0.097	0.0247	0.0012	17	7.2	907	2.2	-8.5	1.3	898	1.4	5.6	0.88	2.524	0.0039	4	0.74	1.6	0.3	-0.6	0.3	PM	1.233
Parameter	A[1][kCnts]	±Err	A[2][kCnts]	±Err	tau[1][ns]	±Err	tau[2][ns]	±Err	Bkgr_Dec[Cnts]	±Err	Shift_IRF[ns]	±Err	Bkgr_IRF[Cnts]	±Err	I[1][kCnts]	±Err	I[2][kCnts]	±Err	I_Sum[kCnts]	±Err	A_Sum[kCnts]	±Err	tau_Av_Int[ns]	±Err	tau_Av_Amp[ns]	±Err	A_rel[1][]	±Err	A_rel[2][]	±Err
Overall Decay	33.8	0.096	15	0.82	2.542	0.0044	0.288	0.021	21	0.49	0.006	0.002	27	3.2	3433	7.7	169	7.4	3602	6	48	0.7	2.437	0.0039	1.86	0.027	0.698	0.013	0.302	0.013
Pixel (1,1)	0	0	0	0	0	0	0	0	0	0	0	0	0	0	0	0	0	0	0	0	0	0	0	0	0	0	0	0	0	0
Data Set (3)	5.97	0.029	-3.5	0.69	2.493	0.0044	0.0633	0.0057	2	0.19	0.022	0.003	15	6.6	595	1.7	-8.8	1.3	586	0.79	2.5	0.63	2.529	0.0071	5.9	1.8	2.4	0.74	-1.4	0.74	PM	1.233
Parameter	A[1][kCnts]	±Err	A[2][kCnts]	±Err	tau[1][ns]	±Err	tau[2][ns]	±Err	Bkgr_Dec[Cnts]	±Err	Shift_IRF[ns]	±Err	Bkgr_IRF[Cnts]	±Err	I[1][kCnts]	±Err	I[2][kCnts]	±Err	I_Sum[kCnts]	±Err	A_Sum[kCnts]	±Err	tau_Av_Int[ns]	±Err	tau_Av_Amp[ns]	±Err	A_rel[1][]	±Err	A_rel[2][]	±Err
Overall Decay	36.6	0.094	34	1.9	2.536	0.0022	0.1846	0.0098	26	0.4	0.0099	0.0017	11	1.3	3712	4.5	252	4.5	3964	3.3	71	1.9	2.387	0.0029	1.4	0.039	0.518	0.014	0.482	0.014
Pixel (1,1)	0	0	0	0	0	0	0	0	0	0	0	0	0	0	0	0	0	0	0	0	0	0	0	0	0	0	0	0	0	0
Data Set (3)	8	0.013	-4.6	0.3	2.498	0.0028	0.0544	0.0024	2.75	0.047	0.025	0.0013	7.9	1.7	799	0.66	-10	0.97	789	0.9	3.4	0.27	2.529	0.0041	5.8	0.49	2.3	0.21	-1.3	0.21	PM	1.21
Parameter	A[1][kCnts]	±Err	A[2][kCnts]	±Err	tau[1][ns]	±Err	tau[2][ns]	±Err	Bkgr_Dec[Cnts]	±Err	Shift_IRF[ns]	±Err	Bkgr_IRF[Cnts]	±Err	I[1][kCnts]	±Err	I[2][kCnts]	±Err	I_Sum[kCnts]	±Err	A_Sum[kCnts]	±Err	tau_Av_Int[ns]	±Err	tau_Av_Amp[ns]	±Err	A_rel[1][]	±Err	A_rel[2][]	±Err
Overall Decay	56	0.21	48	1.5	2.527	0.0039	0.1877	0.0077	36	0.45	0.0094	0.0013	28	5.4	5696	11	363	6.8	6059	13	105	1.4	2.387	0.0024	1.45	0.022	0.5384	0.0089	0.4616	0.0089
Pixel (1,1)	0	0	0	0	0	0	0	0	0	0	0	0	0	0	0	0	0	0	0	0	0	0	0	0	0	0	0	0	0	0
Data Set (3)	9.7	0.33	1.6	0.34	2.59	0.018	1.5	0.19	2.8	0.41	0.03302	0.00044	2.7	9.2	1006	31	98	30	1104	0.98	11.3	0.037	2.494	0.0045	2.437	0.0072	0.86	0.03	0.14	0.03	PM	1.271
Parameter	A[1][kCnts]	±Err	A[2][kCnts]	±Err	tau[1][ns]	±Err	tau[2][ns]	±Err	Bkgr_Dec[Cnts]	±Err	Shift_IRF[ns]	±Err	Bkgr_IRF[Cnts]	±Err	I[1][kCnts]	±Err	I[2][kCnts]	±Err	I_Sum[kCnts]	±Err	A_Sum[kCnts]	±Err	tau_Av_Int[ns]	±Err	tau_Av_Amp[ns]	±Err	A_rel[1][]	±Err	A_rel[2][]	±Err
Overall Decay	25.4	0.075	49	1.2	2.53	0.003	0.1417	0.0042	20	0.35	0.0126	0.0016	19	4.2	2571	3.6	279	3.4	2849	6.5	75	1.3	2.298	0.0016	0.956	0.016	0.341	0.005	0.659	0.005
Pixel (1,1)	0	0	0	0	0	0	0	0	0	0	0	0	0	0	0	0	0	0	0	0	0	0	0	0	0	0	0	0	0	0
Data Set (3)	5.5	0.18	1.1	0.19	2.61	0.022	1.4	0.1	1.6	0.34	0.02571	0.00081	3.1	1.9	569	14	61	14	630	0.68	6.54	0.018	2.491	0.0053	2.41	0.0083	0.835	0.028	0.165	0.028	PM	1.057
Parameter	A[1][kCnts]	±Err	A[2][kCnts]	±Err	tau[1][ns]	±Err	tau[2][ns]	±Err	Bkgr_Dec[Cnts]	±Err	Shift_IRF[ns]	±Err	Bkgr_IRF[Cnts]	±Err	I[1][kCnts]	±Err	I[2][kCnts]	±Err	I_Sum[kCnts]	±Err	A_Sum[kCnts]	±Err	tau_Av_Int[ns]	±Err	tau_Av_Amp[ns]	±Err	A_rel[1][]	±Err	A_rel[2][]	±Err
Overall Decay	52	0.29	56	3.1	2.552	0.0054	0.238	0.015	57	0.66	0.0065	0.0016	43	6.5	5359	14	532	9.6	5891	13	108	3.3	2.343	0.0044	1.4	0.04	0.484	0.012	0.516	0.012
Pixel (1,1)	0	0	0	0	0	0	0	0	0	0	0	0	0	0	0	0	0	0	0	0	0	0	0	0	0	0	0	0	0	0
Data Set (3)	7.7	0.21	1.8	0.23	2.6	0.014	1.5	0.078	2.7	0.04	0.03391	0.00093	15	5.3	798	17	110	16	908	1.4	9.52	0.083	2.464	0.0054	2.39	0.016	0.807	0.022	0.193	0.022	PM	1.179
Parameter	A[1][kCnts]	±Err	A[2][kCnts]	±Err	tau[1][ns]	±Err	tau[2][ns]	±Err	Bkgr_Dec[Cnts]	±Err	Shift_IRF[ns]	±Err	Bkgr_IRF[Cnts]	±Err	I[1][kCnts]	±Err	I[2][kCnts]	±Err	I_Sum[kCnts]	±Err	A_Sum[kCnts]	±Err	tau_Av_Int[ns]	±Err	tau_Av_Amp[ns]	±Err	A_rel[1][]	±Err	A_rel[2][]	±Err
Overall Decay	50	0.13	17	1	2.518	0.0069	0.343	0.024	27	1.1	0.006	0.0023	32	6.9	5020	10	226	9.5	5246	4.3	66	1.1	2.42	0.005	1.98	0.032	0.751	0.012	0.249	0.012
Pixel (1,1)	0	0	0	0	0	0	0	0	0	0	0	0	0	0	0	0	0	0	0	0	0	0	0	0	0	0	0	0	0	0
Data Set (3)	13.3	0.043	-8.9	1.3	2.457	0.0031	0.0549	0.0062	4.2	0.13	0.0219	0.0019	7.3	1.7	1307	3.4	-20	2.1	1288	2.6	4.4	1.3	2.493	0.0065	7.3	1.7	3	0.7	-2	0.7	PM	1.51
Parameter	A[1][kCnts]	±Err	A[2][kCnts]	±Err	tau[1][ns]	±Err	tau[2][ns]	±Err	Bkgr_Dec[Cnts]	±Err	Shift_IRF[ns]	±Err	Bkgr_IRF[Cnts]	±Err	I[1][kCnts]	±Err	I[2][kCnts]	±Err	I_Sum[kCnts]	±Err	A_Sum[kCnts]	±Err	tau_Av_Int[ns]	±Err	tau_Av_Amp[ns]	±Err	A_rel[1][]	±Err	A_rel[2][]	±Err
Overall Decay	31.7	0.073	66	3	2.505	0.0036	0.1365	0.0067	23	1.5	0.0132	0.0009	17	5.4	3178	3.5	360	6.7	3538	4.7	98	3	2.264	0.0044	0.906	0.028	0.3249	0.0098	0.6751	0.0098
Pixel (1,1)	0	0	0	0	0	0	0	0	0	0	0	0	0	0	0	0	0	0	0	0	0	0	0	0	0	0	0	0	0	0
Data Set (3)	7.4	0.15	1.2	0.099	2.56	0.013	1.3	0.2	2.3	0.12	0.0246	0.0009	-5.5	4.4	753	13	61	13	814	1	8.56	0.067	2.463	0.0034	2.38	0.015	0.86	0.012	0.14	0.012	PM	1.021
Session no.4
Parameter	A[1][kCnts]	±Err	A[2][kCnts]	±Err	tau[1][ns]	±Err	tau[2][ns]	±Err	Bkgr_Dec[Cnts]	±Err	Shift_IRF[ns]	±Err	Bkgr_IRF[Cnts]	±Err	I[1][kCnts]	±Err	I[2][kCnts]	±Err	I_Sum[kCnts]	±Err	A_Sum[kCnts]	±Err	tau_Av_Int[ns]	±Err	tau_Av_Amp[ns]	±Err	A_rel[1][]	±Err	A_rel[2][]	±Err
Overall Decay	10.2	0.061	5.5	0.56	2.58	0.014	0.283	0.043	14	1.2	0.0046	0.0029	24	18	1054	2	62	4.1	1116	2.4	16	0.62	2.5	0.01	1.78	0.074	0.651	0.023	0.349	0.023
Pixel (1,1)	0	0	0	0	0	0	0	0	0	0	0	0	0	0	0	0	0	0	0	0	0	0	0	0	0	0	0	0	0	0
Data Set (3)	1.6	0.16	0.48	0.15	2.63	0.058	1.6	0.18	0.796	0.057	0.02367	0.00058	-5	15	164	13	31	13	196	0.52	2.05	0.012	2.468	0.0073	2.39	0.012	0.763	0.074	0.237	0.074	PM	1.064
Parameter	A[1][kCnts]	±Err	A[2][kCnts]	±Err	tau[1][ns]	±Err	tau[2][ns]	±Err	Bkgr_Dec[Cnts]	±Err	Shift_IRF[ns]	±Err	Bkgr_IRF[Cnts]	±Err	I[1][kCnts]	±Err	I[2][kCnts]	±Err	I_Sum[kCnts]	±Err	A_Sum[kCnts]	±Err	tau_Av_Int[ns]	±Err	tau_Av_Amp[ns]	±Err	A_rel[1][]	±Err	A_rel[2][]	±Err
Overall Decay	27	0.14	12	1.2	2.54	0.005	0.268	0.029	18	0.38	0.0061	0.0022	20	6	2743	6	123	4.8	2867	4.6	39	1.2	2.438	0.0023	1.86	0.059	0.702	0.022	0.298	0.022
Pixel (1,1)	0	0	0	0	0	0	0	0	0	0	0	0	0	0	0	0	0	0	0	0	0	0	0	0	0	0	0	0	0	0
Data Set (3)	6.3	0.029	-2.5	0.27	2.489	0.0054	0.0677	0.0053	2.4	0.12	0.0255	0.00083	19	7.9	627	1.4	-6.7	0.61	621	0.62	3.8	0.28	2.515	0.0044	4	0.31	1.6	0.12	-0.64	0.12	PM	1.218
Parameter	A[1][kCnts]	±Err	A[2][kCnts]	±Err	tau[1][ns]	±Err	tau[2][ns]	±Err	Bkgr_Dec[Cnts]	±Err	Shift_IRF[ns]	±Err	Bkgr_IRF[Cnts]	±Err	I[1][kCnts]	±Err	I[2][kCnts]	±Err	I_Sum[kCnts]	±Err	A_Sum[kCnts]	±Err	tau_Av_Int[ns]	±Err	tau_Av_Amp[ns]	±Err	A_rel[1][]	±Err	A_rel[2][]	±Err
Overall Decay	17.3	0.071	25	1.5	2.52	0.0068	0.151	0.011	15	0.41	0.0116	0.0015	16	5.1	1741	6.1	151	2.6	1892	2.4	42	1.4	2.33	0.003	1.12	0.039	0.408	0.015	0.592	0.015
Pixel (1,1)	0	0	0	0	0	0	0	0	0	0	0	0	0	0	0	0	0	0	0	0	0	0	0	0	0	0	0	0	0	0
Data Set (3)	3.5	0.13	0.6	0.1	2.58	0.013	1.5	0.18	1.2	0.063	0.036	0.001	-15	7	358	12	37	11	395	0.59	4.09	0.028	2.476	0.0031	2.41	0.014	0.848	0.026	0.152	0.026	PM	1.173
Parameter	A[1][kCnts]	±Err	A[2][kCnts]	±Err	tau[1][ns]	±Err	tau[2][ns]	±Err	Bkgr_Dec[Cnts]	±Err	Shift_IRF[ns]	±Err	Bkgr_IRF[Cnts]	±Err	I[1][kCnts]	±Err	I[2][kCnts]	±Err	I_Sum[kCnts]	±Err	A_Sum[kCnts]	±Err	tau_Av_Int[ns]	±Err	tau_Av_Amp[ns]	±Err	A_rel[1][]	±Err	A_rel[2][]	±Err
Overall Decay	37	0.18	21	1.6	2.511	0.0044	0.215	0.022	23	0.36	0.0081	0.0023	29	6.9	3673	7.8	177	6.1	3850	5.4	57	1.9	2.406	0.0023	1.69	0.056	0.64	0.018	0.36	0.018
Pixel (1,1)	0	0	0	0	0	0	0	0	0	0	0	0	0	0	0	0	0	0	0	0	0	0	0	0	0	0	0	0	0	0
Data Set (3)	7.1	0.19	1.2	0.19	2.56	0.019	1.4	0.13	2.3	0.12	0.0308	0.0013	-31	8.2	727	15	67	16	794	1.2	8.27	0.026	2.467	0.0014	2.4	0.006	0.858	0.024	0.142	0.024	PM	1.127
Parameter	A[1][kCnts]	±Err	A[2][kCnts]	±Err	tau[1][ns]	±Err	tau[2][ns]	±Err	Bkgr_Dec[Cnts]	±Err	Shift_IRF[ns]	±Err	Bkgr_IRF[Cnts]	±Err	I[1][kCnts]	±Err	I[2][kCnts]	±Err	I_Sum[kCnts]	±Err	A_Sum[kCnts]	±Err	tau_Av_Int[ns]	±Err	tau_Av_Amp[ns]	±Err	A_rel[1][]	±Err	A_rel[2][]	±Err
Overall Decay	29	0.13	10	0.29	2.618	0.0029	0.537	0.029	26	0.37	0.0036	0.0015	27	4.5	3019	10	218	5.4	3237	2.8	39	0.41	2.477	0.0021	2.08	0.022	0.7393	0.0039	0.2607	0.0039
Pixel (1,1)	0	0	0	0	0	0	0	0	0	0	0	0	0	0	0	0	0	0	0	0	0	0	0	0	0	0	0	0	0	0
Data Set (3)	3.4	0.29	0.98	0.24	2.66	0.036	1.8	0.15	1.6	0.12	0.038	0.001	-5	11	365	25	69	23	434	0.78	4.41	0.026	2.513	0.0032	2.46	0.013	0.778	0.056	0.222	0.056	PM	1.183
Parameter	A[1][kCnts]	±Err	A[2][kCnts]	±Err	tau[1][ns]	±Err	tau[2][ns]	±Err	Bkgr_Dec[Cnts]	±Err	Shift_IRF[ns]	±Err	Bkgr_IRF[Cnts]	±Err	I[1][kCnts]	±Err	I[2][kCnts]	±Err	I_Sum[kCnts]	±Err	A_Sum[kCnts]	±Err	tau_Av_Int[ns]	±Err	tau_Av_Amp[ns]	±Err	A_rel[1][]	±Err	A_rel[2][]	±Err
Overall Decay	23.2	0.076	6.9	0.27	2.533	0.0025	0.352	0.019	14	0.25	-0.00086	0.00034	13	9.6	2352	5.1	97	2.6	2448	2.7	30	0.24	2.447	0.0019	2.04	0.018	0.772	0.0063	0.228	0.0063
Pixel (1,1)	0	0	0	0	0	0	0	0	0	0	0	0	0	0	0	0	0	0	0	0	0	0	0	0	0	0	0	0	0	0
Data Set (3)	7.67	0.015	-8.5	1.1	2.487	0.0023	0.0578	0.0034	3	0.11	-0.003	0.0026	18	39	763	1.3	-20	1.3	743	0.93	-1	1	2.552	0.0061	-21	15	-8.9	6.2	9.9	6.2	PM	1.17
Parameter	A[1][kCnts]	±Err	A[2][kCnts]	±Err	tau[1][ns]	±Err	tau[2][ns]	±Err	Bkgr_Dec[Cnts]	±Err	Shift_IRF[ns]	±Err	Bkgr_IRF[Cnts]	±Err	I[1][kCnts]	±Err	I[2][kCnts]	±Err	I_Sum[kCnts]	±Err	A_Sum[kCnts]	±Err	tau_Av_Int[ns]	±Err	tau_Av_Amp[ns]	±Err	A_rel[1][]	±Err	A_rel[2][]	±Err
Overall Decay	30	0.11	7	0.39	2.534	0.0052	0.536	0.049	17	0.25	0.0047	0.0021	16	8.1	3002	4.9	150	7.9	3152	1.6	37	0.56	2.439	0.0043	2.15	0.032	0.8086	0.0076	0.1914	0.0076
Pixel (1,1)	0	0	0	0	0	0	0	0	0	0	0	0	0	0	0	0	0	0	0	0	0	0	0	0	0	0	0	0	0	0
Data Set (3)	5.47	0.013	-2.4	0.92	2.46	0.0025	0.06	0.013	2.06	0.083	0.023	0.002	5.8	4.3	539	0.86	-5.7	0.98	533	0.62	3.1	0.92	2.486	0.0073	4.3	1.1	1.8	0.45	-0.77	0.45	PM	1.17
Parameter	A[1][kCnts]	±Err	A[2][kCnts]	±Err	tau[1][ns]	±Err	tau[2][ns]	±Err	Bkgr_Dec[Cnts]	±Err	Shift_IRF[ns]	±Err	Bkgr_IRF[Cnts]	±Err	I[1][kCnts]	±Err	I[2][kCnts]	±Err	I_Sum[kCnts]	±Err	A_Sum[kCnts]	±Err	tau_Av_Int[ns]	±Err	tau_Av_Amp[ns]	±Err	A_rel[1][]	±Err	A_rel[2][]	±Err
Overall Decay	48	0.15	25	2.3	2.507	0.0032	0.233	0.021	37	0.79	0.0074	0.0024	38	25	4794	8.8	237	7.8	5032	4.3	73	2.3	2.4	0.0032	1.72	0.053	0.653	0.021	0.347	0.021
Pixel (1,1)	0	0	0	0	0	0	0	0	0	0	0	0	0	0	0	0	0	0	0	0	0	0	0	0	0	0	0	0	0	0
Data Set (3)	1.7	0.48	4.9	0.45	1.8	0.14	2.63	0.045	2	0.17	0.033	0.0009	-10	14	125	39	517	39	642	1.1	6.64	0.035	2.471	0.0025	2.417	0.0098	0.261	0.071	0.739	0.071	PM	1.123
Parameter	A[1][kCnts]	±Err	A[2][kCnts]	±Err	tau[1][ns]	±Err	tau[2][ns]	±Err	Bkgr_Dec[Cnts]	±Err	Shift_IRF[ns]	±Err	Bkgr_IRF[Cnts]	±Err	I[1][kCnts]	±Err	I[2][kCnts]	±Err	I_Sum[kCnts]	±Err	A_Sum[kCnts]	±Err	tau_Av_Int[ns]	±Err	tau_Av_Amp[ns]	±Err	A_rel[1][]	±Err	A_rel[2][]	±Err
Overall Decay	21	0.17	19	1.2	2.549	0.0095	0.251	0.021	23	0.55	0.0059	0.0027	29	8.8	2144	5.5	190	11	2334	3.5	40	1.2	2.361	0.0069	1.46	0.048	0.526	0.017	0.474	0.017
Pixel (1,1)	0	0	0	0	0	0	0	0	0	0	0	0	0	0	0	0	0	0	0	0	0	0	0	0	0	0	0	0	0	0
Data Set (3)	4.4	0.14	1.07	0.099	2.54	0.011	1.5	0.12	2	0.12	0.0298	0.0022	-4	6	448	12	63	10	512	1.1	5.47	0.038	2.41	0.0019	2.34	0.011	0.805	0.019	0.195	0.019	PM	1.047
Parameter	A[1][kCnts]	±Err	A[2][kCnts]	±Err	tau[1][ns]	±Err	tau[2][ns]	±Err	Bkgr_Dec[Cnts]	±Err	Shift_IRF[ns]	±Err	Bkgr_IRF[Cnts]	±Err	I[1][kCnts]	±Err	I[2][kCnts]	±Err	I_Sum[kCnts]	±Err	A_Sum[kCnts]	±Err	tau_Av_Int[ns]	±Err	tau_Av_Amp[ns]	±Err	A_rel[1][]	±Err	A_rel[2][]	±Err
Overall Decay	22	0.14	23	1.8	2.509	0.0084	0.185	0.016	20	0.46	0.009	0.003	21	7.1	2220	6.6	169	8.2	2390	1.5	45	2	2.344	0.0039	1.33	0.063	0.492	0.019	0.508	0.019
Pixel (1,1)	0	0	0	0	0	0	0	0	0	0	0	0	0	0	0	0	0	0	0	0	0	0	0	0	0	0	0	0	0	0
Data Set (3)	4.13	0.048	0.721	0.037	2.52	0.012	0.949	0.049	1.81	0.089	0.01796	0.00052	11	3.3	416	3.5	27	3.2	443	0.77	4.85	0.024	2.422	0.0055	2.29	0.014	0.851	0.009	0.149	0.009	PM	1.017

## Sheet: ENP-GFP6 control Summary
ENP-GFP6 control
tau_Av_Int[ns]	±Err	calc. IRF	Session	Comments
		(Chi2 for bi-exp. decay)
2.474	0.0073	1.132	no.1	Analysis of PM domain
2.344	0.0057	0.946
2.418	0.0036	1.017
2.41	0.004	1.1
2.37	0.0032	1.075
2.395	0.0027	1.051	no.2
2.41	0.0026	0.947
2.433	0.0032	1.021
2.48	0.016	1.367
2.463	0.0032	1.071
2.436	0.0023	1.021
2.543	0.0076	1.147
2.53	0.011	1.121
2.467	0.0078	0.957
2.455	0.0066	0.999
2.42	0.004	1.335	no.3
2.446	0.0029	1.069
2.538	0.0056	1.207
2.494	0.0045	1.114
2.524	0.0039	1.233
2.529	0.0071	1.233
2.529	0.0041	1.21
2.494	0.0045	1.271
2.491	0.0053	1.057
2.464	0.0054	1.179
2.493	0.0065	1.51
2.463	0.0034	1.021
2.468	0.0073	1.064	no.4
2.515	0.0044	1.218
2.476	0.0031	1.173
2.467	0.0014	1.127
2.513	0.0032	1.183
2.552	0.0061	1.17
2.486	0.0073	1.17
2.471	0.0025	1.123
2.41	0.0019	1.047
2.422	0.0055	1.017

## Sheet: ENP-GFP6 & PIN2-mCherry
ENP vs PIN2 FRET experiments - ENP-GFP6 & PIN2-mCherry
Session no.1																															Domain	Chi2
																																(for bi-exp. decay)
Parameter	A[1][kCnts]	±Err	A[2][kCnts]	±Err	tau[1][ns]	±Err	tau[2][ns]	±Err	Bkgr_Dec[Cnts]	±Err	Shift_IRF[ns]	±Err	Bkgr_IRF[Cnts]	±Err	I[1][kCnts]	±Err	I[2][kCnts]	±Err	I_Sum[kCnts]	±Err	A_Sum[kCnts]	±Err	tau_Av_Int[ns]	±Err	tau_Av_Amp[ns]	±Err	A_rel[1][]	±Err	A_rel[2][]	±Err
Overall Decay	14	0.1	27	0.91	2.5	0.0081	0.258	0.013	14	0.31	0.0052	0.0021	8.8	1.4	1429	4.6	275	3.6	1705	5.3	41	0.96	2.138	0.0033	1.04	0.025	0.3494	0.0072	0.6506	0.0072
Pixel (1,1)	0	0	0	0	0	0	0	0	0	0	0	0	0	0	0	0	0	0	0	0	0	0	0	0	0	0	0	0	0	0
Data Set (3)	2.58	0.056	0.91	0.036	2.55	0.019	0.904	0.067	0.887	0.072	0.0217	0.0005	3.1	3.2	262	3.7	33	3.4	295	0.37	3.5	0.04	2.36	0.005	2.12	0.018	0.739	0.011	0.261	0.011	PM	0.99
Parameter	A[1][kCnts]	±Err	A[2][kCnts]	±Err	tau[1][ns]	±Err	tau[2][ns]	±Err	Bkgr_Dec[Cnts]	±Err	Shift_IRF[ns]	±Err	Bkgr_IRF[Cnts]	±Err	I[1][kCnts]	±Err	I[2][kCnts]	±Err	I_Sum[kCnts]	±Err	A_Sum[kCnts]	±Err	tau_Av_Int[ns]	±Err	tau_Av_Amp[ns]	±Err	A_rel[1][]	±Err	A_rel[2][]	±Err
Overall Decay	13.5	0.052	64	1.6	2.47	0.0051	0.1568	0.0022	14	0.28	0.0032	0.0005	9.9	1.6	1334	3.5	398	2.7	1732	5.4	77	1.6	1.938	0.0034	0.562	0.012	0.1754	0.0035	0.8246	0.0035
Pixel (1,1)	0	0	0	0	0	0	0	0	0	0	0	0	0	0	0	0	0	0	0	0	0	0	0	0	0	0	0	0	0	0
Data Set (3)	3.24	0.021	1.31	0.089	2.434	0.0081	0.374	0.022	1.2	0.11	0.0068	0.0013	3.6	8.8	315	0.94	20	1.3	335	0.54	4.54	0.067	2.313	0.0072	1.84	0.026	0.713	0.016	0.287	0.016	PM	1.036
Parameter	A[1][kCnts]	±Err	A[2][kCnts]	±Err	tau[1][ns]	±Err	tau[2][ns]	±Err	Bkgr_Dec[Cnts]	±Err	Shift_IRF[ns]	±Err	Bkgr_IRF[Cnts]	±Err	I[1][kCnts]	±Err	I[2][kCnts]	±Err	I_Sum[kCnts]	±Err	A_Sum[kCnts]	±Err	tau_Av_Int[ns]	±Err	tau_Av_Amp[ns]	±Err	A_rel[1][]	±Err	A_rel[2][]	±Err
Overall Decay	27	0.19	52	0.84	2.875	0.0098	0.314	0.011	50	1.5	0.0021	0.0015	52	7.2	3127	11	656	12	3783	7.9	79	1	2.43	0.0057	1.19	0.013	0.3425	0.0039	0.6575	0.0039
Pixel (1,1)	0	0	0	0	0	0	0	0	0	0	0	0	0	0	0	0	0	0	0	0	0	0	0	0	0	0	0	0	0	0
Data Set (3)	3.13	0.028	2.23	0.056	2.76	0.012	0.682	0.018	3.6	0.19	0.014	0.001	34	17	346	2.6	61	2.1	407	0.78	5.36	0.047	2.449	0.0038	1.9	0.014	0.5846	0.0046	0.4154	0.0046	PM	1.17
Session no.2
Parameter	A[1][kCnts]	±Err	A[2][kCnts]	±Err	tau[1][ns]	±Err	tau[2][ns]	±Err	Bkgr_Dec[Cnts]	±Err	Shift_IRF[ns]	±Err	Bkgr_IRF[Cnts]	±Err	I[1][kCnts]	±Err	I[2][kCnts]	±Err	I_Sum[kCnts]	±Err	A_Sum[kCnts]	±Err	tau_Av_Int[ns]	±Err	tau_Av_Amp[ns]	±Err	A_rel[1][]	±Err	A_rel[2][]	±Err
Overall Decay	9.4	0.078	20	0.97	2.53	0.009	0.272	0.012	14	0.22	0.0038	0.0023	13	2.8	950	5.1	215	3.6	1164	4	29	1	2.111	0.0074	1	0.031	0.3228	0.0092	0.6772	0.0092
Pixel (1,1)	0	0	0	0	0	0	0	0	0	0	0	0	0	0	0	0	0	0	0	0	0	0	0	0	0	0	0	0	0	0
Data Set (3)	1.6	0.03	0.673	0.038	2.48	0.022	0.903	0.043	0.84	0.054	0.024	0.001	1.8	2.3	163	2	24	2.3	187	0.33	2.31	0.012	2.278	0.0036	2.02	0.012	0.708	0.017	0.292	0.017	PM	1.011
Session no.3
Parameter	A[1][kCnts]	±Err	A[2][kCnts]	±Err	tau[1][ns]	±Err	tau[2][ns]	±Err	Bkgr_Dec[Cnts]	±Err	Shift_IRF[ns]	±Err	Bkgr_IRF[Cnts]	±Err	I[1][kCnts]	±Err	I[2][kCnts]	±Err	I_Sum[kCnts]	±Err	A_Sum[kCnts]	±Err	tau_Av_Int[ns]	±Err	tau_Av_Amp[ns]	±Err	A_rel[1][]	±Err	A_rel[2][]	±Err
Overall Decay	13.2	0.056	36	1.3	2.488	0.0073	0.1635	0.0081	13	0.48	0.01	0.0033	9.5	1.6	1315	3.5	237	2.7	1552	2.1	49	1.4	2.133	0.0048	0.784	0.022	0.267	0.0066	0.733	0.0066
Pixel (1,1)	0	0	0	0	0	0	0	0	0	0	0	0	0	0	0	0	0	0	0	0	0	0	0	0	0	0	0	0	0	0
Data Set (3)	1.9	0.11	0.6	0.1	2.56	0.036	1.2	0.15	0.65	0.11	0.0257	0.0012	15	2.8	197	8.9	27	9	223	0.17	2.49	0.017	2.391	0.0088	2.24	0.014	0.77	0.043	0.23	0.043	PM	1.064
Parameter	A[1][kCnts]	±Err	A[2][kCnts]	±Err	tau[1][ns]	±Err	tau[2][ns]	±Err	Bkgr_Dec[Cnts]	±Err	Shift_IRF[ns]	±Err	Bkgr_IRF[Cnts]	±Err	I[1][kCnts]	±Err	I[2][kCnts]	±Err	I_Sum[kCnts]	±Err	A_Sum[kCnts]	±Err	tau_Av_Int[ns]	±Err	tau_Av_Amp[ns]	±Err	A_rel[1][]	±Err	A_rel[2][]	±Err
Overall Decay	29.5	0.069	52	0.55	2.7	0.0047	0.253	0.006	48	2.5	-0.00056	0.00025	18	5.1	3183	3	527	8.4	3710	9	82	0.58	2.352	0.0046	1.14	0.008	0.3615	0.0021	0.6385	0.0021
Pixel (1,1)	0	0	0	0	0	0	0	0	0	0	0	0	0	0	0	0	0	0	0	0	0	0	0	0	0	0	0	0	0	0
Data Set (3)	4.7	0.05	2.4	0.1	2.56	0.013	0.512	0.043	3.5	0.3	0.004	0.0017	-1	11	484	3.3	49	2.9	533	1.2	7.1	0.15	2.372	0.0063	1.87	0.037	0.6639	0.0078	0.3361	0.0078	PM	1.141
Parameter	A[1][kCnts]	±Err	A[2][kCnts]	±Err	tau[1][ns]	±Err	tau[2][ns]	±Err	Bkgr_Dec[Cnts]	±Err	Shift_IRF[ns]	±Err	Bkgr_IRF[Cnts]	±Err	I[1][kCnts]	±Err	I[2][kCnts]	±Err	I_Sum[kCnts]	±Err	A_Sum[kCnts]	±Err	tau_Av_Int[ns]	±Err	tau_Av_Amp[ns]	±Err	A_rel[1][]	±Err	A_rel[2][]	±Err
Overall Decay	24.8	0.094	107	3.4	2.469	0.0046	0.1567	0.0039	29	0.41	0.0097	0.0015	28	2.7	2451	6.9	674	6.4	3125	15	132	3.4	1.971	0.0057	0.591	0.015	0.1876	0.0053	0.8124	0.0053
Pixel (1,1)	0	0	0	0	0	0	0	0	0	0	0	0	0	0	0	0	0	0	0	0	0	0	0	0	0	0	0	0	0	0
Data Set (3)	3.81	0.039	1.6	0.052	2.43	0.013	0.44	0.035	1.6	0.12	0.0146	0.0013	19	7.4	371	2	28	2.1	399	0.74	5.41	0.075	2.293	0.0051	1.84	0.023	0.7044	0.0043	0.2956	0.0043	PM	1.088
Parameter	A[1][kCnts]	±Err	A[2][kCnts]	±Err	tau[1][ns]	±Err	tau[2][ns]	±Err	Bkgr_Dec[Cnts]	±Err	Shift_IRF[ns]	±Err	Bkgr_IRF[Cnts]	±Err	I[1][kCnts]	±Err	I[2][kCnts]	±Err	I_Sum[kCnts]	±Err	A_Sum[kCnts]	±Err	tau_Av_Int[ns]	±Err	tau_Av_Amp[ns]	±Err	A_rel[1][]	±Err	A_rel[2][]	±Err
Overall Decay	9.76	0.031	33	0.48	2.483	0.0042	0.173	0.002	10	0.25	0.00202	0.00065	5.5	1.6	969	1.1	231	1.4	1200	0.7	43	0.5	2.038	0.0037	0.6969	0.0078	0.2267	0.0021	0.7733	0.0021
Pixel (1,1)	0	0	0	0	0	0	0	0	0	0	0	0	0	0	0	0	0	0	0	0	0	0	0	0	0	0	0	0	0	0
Data Set (3)	1.39	0.085	0.407	0.069	2.5	0.048	1.1	0.27	0.41	0.09	0.021	0.002	-8	11	139	5.7	18	6.4	157	0.73	1.8	0.032	2.34	0.006	2.18	0.041	0.773	0.039	0.227	0.039	PM	1.072
Parameter	A[1][kCnts]	±Err	A[2][kCnts]	±Err	tau[1][ns]	±Err	tau[2][ns]	±Err	Bkgr_Dec[Cnts]	±Err	Shift_IRF[ns]	±Err	Bkgr_IRF[Cnts]	±Err	I[1][kCnts]	±Err	I[2][kCnts]	±Err	I_Sum[kCnts]	±Err	A_Sum[kCnts]	±Err	tau_Av_Int[ns]	±Err	tau_Av_Amp[ns]	±Err	A_rel[1][]	±Err	A_rel[2][]	±Err
Overall Decay	18.5	0.064	67	2.2	2.429	0.0038	0.157	0.0054	19	0.34	0.0101	0.0014	9.7	0.21	1801	4.1	421	5.9	2222	6.3	86	2.3	1.999	0.0048	0.649	0.017	0.2164	0.0045	0.7836	0.0045
Pixel (1,1)	0	0	0	0	0	0	0	0	0	0	0	0	0	0	0	0	0	0	0	0	0	0	0	0	0	0	0	0	0	0
Data Set (3)	4.26	0.048	1.6	0.043	2.46	0.011	0.57	0.035	1.84	0.049	0.0131	0.0025	6	1.4	418	3.2	37	2.9	455	0.87	5.86	0.073	2.3	0.007	1.9	0.02	0.7268	0.0074	0.2732	0.0074	PM	1.073
Parameter	A[1][kCnts]	±Err	A[2][kCnts]	±Err	tau[1][ns]	±Err	tau[2][ns]	±Err	Bkgr_Dec[Cnts]	±Err	Shift_IRF[ns]	±Err	Bkgr_IRF[Cnts]	±Err	I[1][kCnts]	±Err	I[2][kCnts]	±Err	I_Sum[kCnts]	±Err	A_Sum[kCnts]	±Err	tau_Av_Int[ns]	±Err	tau_Av_Amp[ns]	±Err	A_rel[1][]	±Err	A_rel[2][]	±Err
Overall Decay	6.65	0.025	26	0.33	2.468	0.0069	0.1751	0.0044	7.9	0.19	0.00222	0.00053	4.4	2.1	657	1.5	180	2.5	837	1.8	32	0.33	1.975	0.0048	0.6474	0.0069	0.206	0.0016	0.794	0.0016
Pixel (1,1)	0	0	0	0	0	0	0	0	0	0	0	0	0	0	0	0	0	0	0	0	0	0	0	0	0	0	0	0	0	0
Data Set (3)	0.613	0.091	0.264	0.082	2.54	0.077	1.2	0.26	0.277	0.036	0.01078	0.00085	-5.6	6.5	62	7.7	13	7.6	75	0.33	0.877	0.012	2.31	0.015	2.15	0.021	0.699	0.097	0.301	0.097	PM	1.024
Parameter	A[1][kCnts]	±Err	A[2][kCnts]	±Err	tau[1][ns]	±Err	tau[2][ns]	±Err	Bkgr_Dec[Cnts]	±Err	Shift_IRF[ns]	±Err	Bkgr_IRF[Cnts]	±Err	I[1][kCnts]	±Err	I[2][kCnts]	±Err	I_Sum[kCnts]	±Err	A_Sum[kCnts]	±Err	tau_Av_Int[ns]	±Err	tau_Av_Amp[ns]	±Err	A_rel[1][]	±Err	A_rel[2][]	±Err
Overall Decay	48	0.28	62	3.1	2.45	0.006	0.214	0.019	39	0.47	0.0075	0.0016	25	2.5	4716	16	531	13	5247	8.8	110	3.4	2.222	0.0055	1.19	0.036	0.437	0.011	0.563	0.011
Pixel (1,1)	0	0	0	0	0	0	0	0	0	0	0	0	0	0	0	0	0	0	0	0	0	0	0	0	0	0	0	0	0	0
Data Set (3)	4.13	0.016	2.3	0.21	2.423	0.0068	0.27	0.03	2.1	0.11	0.0066	0.0018	18	11	400	0.9	25	0.81	425	1.1	6.4	0.2	2.299	0.0051	1.66	0.056	0.647	0.019	0.353	0.019	PM	1.214
Parameter	A[1][kCnts]	±Err	A[2][kCnts]	±Err	tau[1][ns]	±Err	tau[2][ns]	±Err	Bkgr_Dec[Cnts]	±Err	Shift_IRF[ns]	±Err	Bkgr_IRF[Cnts]	±Err	I[1][kCnts]	±Err	I[2][kCnts]	±Err	I_Sum[kCnts]	±Err	A_Sum[kCnts]	±Err	tau_Av_Int[ns]	±Err	tau_Av_Amp[ns]	±Err	A_rel[1][]	±Err	A_rel[2][]	±Err
Overall Decay	13.9	0.091	56	1.5	2.506	0.0084	0.1629	0.0042	20	0.73	0.0091	0.0012	19	3.7	1395	4.4	362	5.2	1757	1.4	69	1.5	2.023	0.0049	0.633	0.014	0.2005	0.0044	0.7995	0.0044
Pixel (1,1)	0	0	0	0	0	0	0	0	0	0	0	0	0	0	0	0	0	0	0	0	0	0	0	0	0	0	0	0	0	0
Data Set (3)	2.11	0.078	0.638	0.051	2.46	0.038	0.72	0.13	0.44	0.22	0.0219	0.0013	23	9.8	207	4.3	18	4.8	226	0.43	2.7	0.03	2.32	0.011	2.06	0.026	0.768	0.019	0.232	0.019	PM	1.084
Parameter	A[1][kCnts]	±Err	A[2][kCnts]	±Err	tau[1][ns]	±Err	tau[2][ns]	±Err	Bkgr_Dec[Cnts]	±Err	Shift_IRF[ns]	±Err	Bkgr_IRF[Cnts]	±Err	I[1][kCnts]	±Err	I[2][kCnts]	±Err	I_Sum[kCnts]	±Err	A_Sum[kCnts]	±Err	tau_Av_Int[ns]	±Err	tau_Av_Amp[ns]	±Err	A_rel[1][]	±Err	A_rel[2][]	±Err
Overall Decay	8.78	0.036	36	0.69	2.466	0.0078	0.1653	0.0053	11	0.48	0.00276	0.00073	-14	7.1	866	1.4	237	3.9	1104	3.9	45	0.59	1.972	0.0045	0.6177	0.0096	0.1966	0.0035	0.8034	0.0035
Pixel (1,1)	0	0	0	0	0	0	0	0	0	0	0	0	0	0	0	0	0	0	0	0	0	0	0	0	0	0	0	0	0	0
Data Set (3)	1.86	0.019	0.745	0.059	2.43	0.013	0.497	0.056	0.768	0.035	0.0044	0.0013	-11	14	181	0.69	15	1	195	0.34	2.61	0.057	2.281	0.0023	1.88	0.042	0.714	0.015	0.286	0.015	PM	1.097
Session no.4
Parameter	A[1][kCnts]	±Err	A[2][kCnts]	±Err	tau[1][ns]	±Err	tau[2][ns]	±Err	Bkgr_Dec[Cnts]	±Err	Shift_IRF[ns]	±Err	Bkgr_IRF[Cnts]	±Err	I[1][kCnts]	±Err	I[2][kCnts]	±Err	I_Sum[kCnts]	±Err	A_Sum[kCnts]	±Err	tau_Av_Int[ns]	±Err	tau_Av_Amp[ns]	±Err	A_rel[1][]	±Err	A_rel[2][]	±Err
Overall Decay	27	0.18	156	2.7	2.557	0.0091	0.1539	0.0039	50	0.61	0.0092	0.0017	37	2.4	2803	8.7	962	8.5	3765	10	184	2.9	1.94	0.005	0.5124	0.0071	0.1492	0.0021	0.8508	0.0021
Pixel (1,1)	0	0	0	0	0	0	0	0	0	0	0	0	0	0	0	0	0	0	0	0	0	0	0	0	0	0	0	0	0	0
Data Set (3)	3.07	0.022	2.86	0.092	2.46	0.012	0.245	0.019	1.67	0.098	0.0177	0.0006	29	5.4	302	1.3	28	1.2	330	0.56	5.9	0.13	2.274	0.0055	1.39	0.028	0.5176	0.0083	0.4824	0.0083	PM	1.197
Parameter	A[1][kCnts]	±Err	A[2][kCnts]	±Err	tau[1][ns]	±Err	tau[2][ns]	±Err	Bkgr_Dec[Cnts]	±Err	Shift_IRF[ns]	±Err	Bkgr_IRF[Cnts]	±Err	I[1][kCnts]	±Err	I[2][kCnts]	±Err	I_Sum[kCnts]	±Err	A_Sum[kCnts]	±Err	tau_Av_Int[ns]	±Err	tau_Av_Amp[ns]	±Err	A_rel[1][]	±Err	A_rel[2][]	±Err
Overall Decay	21	0.19	118	2.6	2.44	0.011	0.1501	0.0047	28	0.85	0.00948	0.00045	20	1.6	2042	8.5	708	6.9	2751	11	139	2.9	1.853	0.0075	0.4951	0.0098	0.1505	0.0021	0.8495	0.0021
Pixel (1,1)	0	0	0	0	0	0	0	0	0	0	0	0	0	0	0	0	0	0	0	0	0	0	0	0	0	0	0	0	0	0
Data Set (3)	3.9	0.047	1.61	0.043	2.5	0.01	0.665	0.034	1.48	0.057	0.0215	0.0015	3.5	3.7	383	2.8	43	2.8	425	0.53	5.51	0.051	2.271	0.0044	1.93	0.017	0.7082	0.0061	0.2918	0.0061	PM	1.091
Parameter	A[1][kCnts]	±Err	A[2][kCnts]	±Err	tau[1][ns]	±Err	tau[2][ns]	±Err	Bkgr_Dec[Cnts]	±Err	Shift_IRF[ns]	±Err	Bkgr_IRF[Cnts]	±Err	I[1][kCnts]	±Err	I[2][kCnts]	±Err	I_Sum[kCnts]	±Err	A_Sum[kCnts]	±Err	tau_Av_Int[ns]	±Err	tau_Av_Amp[ns]	±Err	A_rel[1][]	±Err	A_rel[2][]	±Err
Overall Decay	30	0.14	99	1.9	2.459	0.0085	0.1907	0.0045	36	0.66	0.00119	0.00054	20	1.1	2946	4.3	754	12	3700	11	129	2	1.997	0.0057	0.718	0.015	0.2325	0.0027	0.7675	0.0027
Pixel (1,1)	0	0	0	0	0	0	0	0	0	0	0	0	0	0	0	0	0	0	0	0	0	0	0	0	0	0	0	0	0	0
Data Set (3)	3.53	0.059	1.22	0.027	2.48	0.014	0.765	0.048	1.7	0.11	0.0161	0.00075	16	3.7	350	3.6	37	3.4	387	0.47	4.75	0.037	2.313	0.0039	2.04	0.018	0.7426	0.0031	0.2574	0.0031	PM	0.958
Parameter	A[1][kCnts]	±Err	A[2][kCnts]	±Err	tau[1][ns]	±Err	tau[2][ns]	±Err	Bkgr_Dec[Cnts]	±Err	Shift_IRF[ns]	±Err	Bkgr_IRF[Cnts]	±Err	I[1][kCnts]	±Err	I[2][kCnts]	±Err	I_Sum[kCnts]	±Err	A_Sum[kCnts]	±Err	tau_Av_Int[ns]	±Err	tau_Av_Amp[ns]	±Err	A_rel[1][]	±Err	A_rel[2][]	±Err
Overall Decay	42	0.27	68	2	2.762	0.0092	0.3006	0.0096	63	1.9	0.003	0.002	76	11	4603	9.3	822	13	5425	7	110	1.8	2.389	0.0024	1.23	0.022	0.3786	0.0083	0.6214	0.0083
Pixel (1,1)	0	0	0	0	0	0	0	0	0	0	0	0	0	0	0	0	0	0	0	0	0	0	0	0	0	0	0	0	0	0
Data Set (3)	3.9	0.05	1.86	0.046	2.67	0.012	0.848	0.024	2.4	0.1	0.0194	0.00071	29	12	416	3.4	63	3.3	479	0.37	5.75	0.038	2.433	0.0035	2.08	0.012	0.6763	0.0054	0.3237	0.0054	PM	1.071
Parameter	A[1][kCnts]	±Err	A[2][kCnts]	±Err	tau[1][ns]	±Err	tau[2][ns]	±Err	Bkgr_Dec[Cnts]	±Err	Shift_IRF[ns]	±Err	Bkgr_IRF[Cnts]	±Err	I[1][kCnts]	±Err	I[2][kCnts]	±Err	I_Sum[kCnts]	±Err	A_Sum[kCnts]	±Err	tau_Av_Int[ns]	±Err	tau_Av_Amp[ns]	±Err	A_rel[1][]	±Err	A_rel[2][]	±Err
Overall Decay	39	0.21	176	5.9	2.512	0.0079	0.1584	0.0061	67	1.8	0.0095	0.0021	30	1	3899	11	1114	10	5013	14	215	5.8	1.989	0.0029	0.584	0.017	0.1809	0.0054	0.8191	0.0054
Pixel (1,1)	0	0	0	0	0	0	0	0	0	0	0	0	0	0	0	0	0	0	0	0	0	0	0	0	0	0	0	0	0	0
Data Set (3)	3.2	0.027	2.3	0.15	2.41	0.011	0.289	0.026	1.9	0.15	0.0108	0.0028	24	2.7	308	1.3	27	0.95	335	0.31	5.5	0.15	2.24	0.0072	1.52	0.046	0.582	0.015	0.418	0.015	PM	1.29
Parameter	A[1][kCnts]	±Err	A[2][kCnts]	±Err	tau[1][ns]	±Err	tau[2][ns]	±Err	Bkgr_Dec[Cnts]	±Err	Shift_IRF[ns]	±Err	Bkgr_IRF[Cnts]	±Err	I[1][kCnts]	±Err	I[2][kCnts]	±Err	I_Sum[kCnts]	±Err	A_Sum[kCnts]	±Err	tau_Av_Int[ns]	±Err	tau_Av_Amp[ns]	±Err	A_rel[1][]	±Err	A_rel[2][]	±Err
Overall Decay	31	0.12	228	5.3	2.499	0.0058	0.1423	0.0047	54	1.3	0.009	0.002	42	3.8	3137	8.1	1300	17	4436	21	260	5.4	1.808	0.0074	0.427	0.0088	0.1208	0.0021	0.8792	0.0021
Pixel (1,1)	0	0	0	0	0	0	0	0	0	0	0	0	0	0	0	0	0	0	0	0	0	0	0	0	0	0	0	0	0	0
Data Set (3)	7.09	0.046	2.68	0.056	2.477	0.0064	0.697	0.031	2.9	0.17	0.01916	0.00062	21	6	702	2.8	75	3	777	1.4	9.77	0.038	2.305	0.0021	1.988	0.0084	0.7253	0.0036	0.2747	0.0036	PM	1.123
Parameter	A[1][kCnts]	±Err	A[2][kCnts]	±Err	tau[1][ns]	±Err	tau[2][ns]	±Err	Bkgr_Dec[Cnts]	±Err	Shift_IRF[ns]	±Err	Bkgr_IRF[Cnts]	±Err	I[1][kCnts]	±Err	I[2][kCnts]	±Err	I_Sum[kCnts]	±Err	A_Sum[kCnts]	±Err	tau_Av_Int[ns]	±Err	tau_Av_Amp[ns]	±Err	A_rel[1][]	±Err	A_rel[2][]	±Err
Overall Decay	42	0.22	113	4.6	2.43	0.0089	0.1845	0.0097	42	1.5	0.0081	0.0012	39	21	4074	10	834	11	4908	16	155	4.6	2.049	0.0078	0.792	0.025	0.2706	0.0061	0.7294	0.0061
Pixel (1,1)	0	0	0	0	0	0	0	0	0	0	0	0	0	0	0	0	0	0	0	0	0	0	0	0	0	0	0	0	0	0
Data Set (3)	4.9	0.1	1.66	0.064	2.49	0.014	0.975	0.078	1.73	0.032	0.02839	0.00072	-3	15	490	7.5	65	7.7	555	0.57	6.6	0.03	2.316	0.0028	2.109	0.0081	0.75	0.01	0.25	0.01	PM	1.017
Parameter	A[1][kCnts]	±Err	A[2][kCnts]	±Err	tau[1][ns]	±Err	tau[2][ns]	±Err	Bkgr_Dec[Cnts]	±Err	Shift_IRF[ns]	±Err	Bkgr_IRF[Cnts]	±Err	I[1][kCnts]	±Err	I[2][kCnts]	±Err	I_Sum[kCnts]	±Err	A_Sum[kCnts]	±Err	tau_Av_Int[ns]	±Err	tau_Av_Amp[ns]	±Err	A_rel[1][]	±Err	A_rel[2][]	±Err
Overall Decay	20	0.11	77	2	2.4	0.01	0.166	0.0072	29	0.48	0.009	0.0026	22	2.3	1959	5.4	510	12	2469	8.8	97	2.1	1.973	0.0036	0.637	0.017	0.2068	0.0039	0.7932	0.0039
Pixel (1,1)	0	0	0	0	0	0	0	0	0	0	0	0	0	0	0	0	0	0	0	0	0	0	0	0	0	0	0	0	0	0
Data Set (3)	2.76	0.023	0.968	0.024	2.44	0.011	0.657	0.044	1.2	0.1	0.021	0.0004	12	6.4	269	1.7	25	1.9	294	0.7	3.73	0.026	2.285	0.0034	1.98	0.014	0.7402	0.0049	0.2598	0.0049	PM	0.998
Parameter	A[1][kCnts]	±Err	A[2][kCnts]	±Err	tau[1][ns]	±Err	tau[2][ns]	±Err	Bkgr_Dec[Cnts]	±Err	Shift_IRF[ns]	±Err	Bkgr_IRF[Cnts]	±Err	I[1][kCnts]	±Err	I[2][kCnts]	±Err	I_Sum[kCnts]	±Err	A_Sum[kCnts]	±Err	tau_Av_Int[ns]	±Err	tau_Av_Amp[ns]	±Err	A_rel[1][]	±Err	A_rel[2][]	±Err
Overall Decay	37	0.21	132	3.1	2.53	0.0057	0.166	0.0059	55	0.82	0.0094	0.0018	28	1.2	3696	8.8	875	5.3	4571	12	168	3.2	2.078	0.0035	0.679	0.014	0.217	0.004	0.783	0.004
Pixel (1,1)	0	0	0	0	0	0	0	0	0	0	0	0	0	0	0	0	0	0	0	0	0	0	0	0	0	0	0	0	0	0
Data Set (3)	5.5	0.02	4.5	0.14	2.41	0.0046	0.256	0.014	3.4	0.11	0.0166	0.0011	22	2.6	529	0.75	46	1.2	575	0.99	10	0.17	2.238	0.0038	1.44	0.025	0.5507	0.0074	0.4493	0.0074	PM	1.235
Session no.5
Parameter	A[1][kCnts]	±Err	A[2][kCnts]	±Err	tau[1][ns]	±Err	tau[2][ns]	±Err	Bkgr_Dec[Cnts]	±Err	Shift_IRF[ns]	±Err	Bkgr_IRF[Cnts]	±Err	I[1][kCnts]	±Err	I[2][kCnts]	±Err	I_Sum[kCnts]	±Err	A_Sum[kCnts]	±Err	tau_Av_Int[ns]	±Err	tau_Av_Amp[ns]	±Err	A_rel[1][]	±Err	A_rel[2][]	±Err
Overall Decay	58	0.35	123	4.3	2.499	0.0083	0.2044	0.0054	92	0.78	0.0072	0.0018	64	6.1	5799	16	1010	26	6809	22	182	4.6	2.159	0.0062	0.938	0.023	0.3196	0.0063	0.6804	0.0063
Pixel (1,1)	0	0	0	0	0	0	0	0	0	0	0	0	0	0	0	0	0	0	0	0	0	0	0	0	0	0	0	0	0	0
Data Set (3)	4	0.02	1.43	0.049	2.47	0.005	0.55	0.038	1.65	0.067	0.0132	0.0013	24	11	394	1.3	31	2.1	425	0.88	5.41	0.051	2.332	0.0043	1.96	0.017	0.7352	0.0046	0.2648	0.0046	PM	1.081
Parameter	A[1][kCnts]	±Err	A[2][kCnts]	±Err	tau[1][ns]	±Err	tau[2][ns]	±Err	Bkgr_Dec[Cnts]	±Err	Shift_IRF[ns]	±Err	Bkgr_IRF[Cnts]	±Err	I[1][kCnts]	±Err	I[2][kCnts]	±Err	I_Sum[kCnts]	±Err	A_Sum[kCnts]	±Err	tau_Av_Int[ns]	±Err	tau_Av_Amp[ns]	±Err	A_rel[1][]	±Err	A_rel[2][]	±Err
Overall Decay	28	0.18	73	2.2	2.48	0.0074	0.1925	0.0074	27	0.47	0.0016	0.0011	15	0.99	2818	11	565	6.9	3382	6.8	102	2.3	2.098	0.0056	0.831	0.019	0.2792	0.0054	0.7208	0.0054
Pixel (1,1)	0	0	0	0	0	0	0	0	0	0	0	0	0	0	0	0	0	0	0	0	0	0	0	0	0	0	0	0	0	0
Data Set (3)	5.5	0.21	1.99	0.099	2.54	0.027	1.2	0.14	1.6	0.12	0.0229	0.0027	-15	13	556	16	98	15	655	2.5	7.5	0.15	2.345	0.0084	2.19	0.036	0.733	0.017	0.267	0.017	PM	1.434
Parameter	A[1][kCnts]	±Err	A[2][kCnts]	±Err	tau[1][ns]	±Err	tau[2][ns]	±Err	Bkgr_Dec[Cnts]	±Err	Shift_IRF[ns]	±Err	Bkgr_IRF[Cnts]	±Err	I[1][kCnts]	±Err	I[2][kCnts]	±Err	I_Sum[kCnts]	±Err	A_Sum[kCnts]	±Err	tau_Av_Int[ns]	±Err	tau_Av_Amp[ns]	±Err	A_rel[1][]	±Err	A_rel[2][]	±Err
Overall Decay	35	0.26	63	2.1	2.878	0.0097	0.323	0.011	56	4	0.0025	0.0018	48	3.5	3991	17	811	11	4802	15	97	2.3	2.446	0.0079	1.23	0.026	0.356	0.0071	0.644	0.0071
Pixel (1,1)	0	0	0	0	0	0	0	0	0	0	0	0	0	0	0	0	0	0	0	0	0	0	0	0	0	0	0	0	0	0
Data Set (3)	4.78	0.052	2.5	0.06	2.76	0.012	0.8	0.03	3.3	0.16	0.01767	0.00072	27	5	529	3.1	79	4.6	607	1.4	7.25	0.028	2.509	0.0032	2.095	0.0087	0.6601	0.0083	0.3399	0.0083	PM	1.068
Parameter	A[1][kCnts]	±Err	A[2][kCnts]	±Err	tau[1][ns]	±Err	tau[2][ns]	±Err	Bkgr_Dec[Cnts]	±Err	Shift_IRF[ns]	±Err	Bkgr_IRF[Cnts]	±Err	I[1][kCnts]	±Err	I[2][kCnts]	±Err	I_Sum[kCnts]	±Err	A_Sum[kCnts]	±Err	tau_Av_Int[ns]	±Err	tau_Av_Amp[ns]	±Err	A_rel[1][]	±Err	A_rel[2][]	±Err
Overall Decay	26	0.22	147	5.3	2.53	0.015	0.1634	0.0064	52	1.1	0.0084	0.0015	27	1	2641	10	962	11	3603	16	173	5.8	1.896	0.0078	0.52	0.018	0.1507	0.0025	0.8493	0.0025
Pixel (1,1)	0	0	0	0	0	0	0	0	0	0	0	0	0	0	0	0	0	0	0	0	0	0	0	0	0	0	0	0	0	0
Data Set (3)	4.41	0.041	1.77	0.062	2.475	0.0073	0.608	0.026	1.8	0.086	0.01382	0.00094	15	1.6	437	3.1	43	2.7	480	0.92	6.18	0.067	2.307	0.0051	1.94	0.024	0.7136	0.0071	0.2864	0.0071	PM	1.108
Parameter	A[1][kCnts]	±Err	A[2][kCnts]	±Err	tau[1][ns]	±Err	tau[2][ns]	±Err	Bkgr_Dec[Cnts]	±Err	Shift_IRF[ns]	±Err	Bkgr_IRF[Cnts]	±Err	I[1][kCnts]	±Err	I[2][kCnts]	±Err	I_Sum[kCnts]	±Err	A_Sum[kCnts]	±Err	tau_Av_Int[ns]	±Err	tau_Av_Amp[ns]	±Err	A_rel[1][]	±Err	A_rel[2][]	±Err
Overall Decay	23	0.11	114	4	2.556	0.0076	0.1539	0.0071	37	1.1	0.0093	0.0011	20	1.8	2302	7.5	704	6.1	3006	5.7	137	4.1	1.994	0.0065	0.549	0.017	0.1646	0.0047	0.8354	0.0047
Pixel (1,1)	0	0	0	0	0	0	0	0	0	0	0	0	0	0	0	0	0	0	0	0	0	0	0	0	0	0	0	0	0	0
Data Set (3)	3.62	0.024	1	0.046	2.494	0.0065	0.796	0.058	1.3	0.11	0.01892	0.00069	9.4	2.3	362	1.7	32	1.6	393	0.59	4.63	0.036	2.36	0.002	2.13	0.013	0.7837	0.0073	0.2163	0.0073	PM	1.042
Parameter	A[1][kCnts]	±Err	A[2][kCnts]	±Err	tau[1][ns]	±Err	tau[2][ns]	±Err	Bkgr_Dec[Cnts]	±Err	Shift_IRF[ns]	±Err	Bkgr_IRF[Cnts]	±Err	I[1][kCnts]	±Err	I[2][kCnts]	±Err	I_Sum[kCnts]	±Err	A_Sum[kCnts]	±Err	tau_Av_Int[ns]	±Err	tau_Av_Amp[ns]	±Err	A_rel[1][]	±Err	A_rel[2][]	±Err
Overall Decay	10.8	0.028	35	0.87	2.56	0.005	0.1885	0.0056	15	0.41	0.00124	0.00095	10	4.4	1104	1.7	266	3.7	1370	2.6	46	0.86	2.098	0.0034	0.743	0.013	0.2339	0.0047	0.7661	0.0047
Pixel (1,1)	0	0	0	0	0	0	0	0	0	0	0	0	0	0	0	0	0	0	0	0	0	0	0	0	0	0	0	0	0	0
Data Set (3)	2.28	0.077	0.55	0.082	2.5	0.02	1.3	0.09	0.714	0.056	0.0274	0.0021	-39	37	232	6.2	28	5.8	260	0.68	2.83	0.016	2.408	0.0066	2.3	0.013	0.806	0.029	0.194	0.029	PM	1.171
Parameter	A[1][kCnts]	±Err	A[2][kCnts]	±Err	tau[1][ns]	±Err	tau[2][ns]	±Err	Bkgr_Dec[Cnts]	±Err	Shift_IRF[ns]	±Err	Bkgr_IRF[Cnts]	±Err	I[1][kCnts]	±Err	I[2][kCnts]	±Err	I_Sum[kCnts]	±Err	A_Sum[kCnts]	±Err	tau_Av_Int[ns]	±Err	tau_Av_Amp[ns]	±Err	A_rel[1][]	±Err	A_rel[2][]	±Err
Overall Decay	18	0.12	124	3.5	2.56	0.013	0.1556	0.0038	40	0.61	0.0085	0.0015	31	2.3	1870	5.3	774	13	2644	14	143	3.5	1.855	0.0041	0.463	0.012	0.1281	0.0036	0.8719	0.0036
Pixel (1,1)	0	0	0	0	0	0	0	0	0	0	0	0	0	0	0	0	0	0	0	0	0	0	0	0	0	0	0	0	0	0
Data Set (3)	2.12	0.017	1.07	0.027	2.4	0.01	0.433	0.021	1.04	0.076	0.0112	0.0019	28	6.5	206	1.3	19	0.78	225	0.58	3.19	0.029	2.267	0.0058	1.76	0.014	0.6635	0.0058	0.3365	0.0058	PM	1.062
Parameter	A[1][kCnts]	±Err	A[2][kCnts]	±Err	tau[1][ns]	±Err	tau[2][ns]	±Err	Bkgr_Dec[Cnts]	±Err	Shift_IRF[ns]	±Err	Bkgr_IRF[Cnts]	±Err	I[1][kCnts]	±Err	I[2][kCnts]	±Err	I_Sum[kCnts]	±Err	A_Sum[kCnts]	±Err	tau_Av_Int[ns]	±Err	tau_Av_Amp[ns]	±Err	A_rel[1][]	±Err	A_rel[2][]	±Err
Overall Decay	21	0.15	107	1.7	2.47	0.007	0.1523	0.0051	28	0.8	0.0096	0.0007	21	2.6	2121	8.9	654	7.5	2775	9.4	129	1.8	1.926	0.0056	0.5384	0.0099	0.1664	0.0018	0.8336	0.0018
Pixel (1,1)	0	0	0	0	0	0	0	0	0	0	0	0	0	0	0	0	0	0	0	0	0	0	0	0	0	0	0	0	0	0
Data Set (3)	3.12	0.023	1.27	0.035	2.4	0.01	0.476	0.037	1.3	0.1	0.0145	0.0025	16	7.5	305	1.2	24	1.4	329	0.38	4.39	0.048	2.298	0.0039	1.87	0.019	0.7111	0.0065	0.2889	0.0065	PM	1.096

## Sheet: ENP-GFP6 & PIN2-mCherry Summary
ENP-GFP6 & PIN2-mCherry
tau_Av_Int[ns]	±Err	calc. IRF	Session	Comments
		(Chi2 for bi-exp. decay)
2.36	0.005	0.99	no.1	Analysis of PM domain.
2.313	0.0072	1.036
2.449	0.0038	1.17
2.278	0.0036	1.011	no.2
2.391	0.0088	1.064	no.3
2.372	0.0063	1.141
2.293	0.0051	1.088
2.34	0.006	1.072
2.3	0.007	1.073
2.31	0.015	1.024
2.299	0.0051	1.214
2.32	0.011	1.084
2.281	0.0023	1.097
2.274	0.0055	1.197	no.4
2.271	0.0044	1.091
2.313	0.0039	0.958
2.433	0.0035	1.071
2.24	0.0072	1.29
2.305	0.0021	1.123
2.316	0.0028	1.017
2.285	0.0034	0.998
2.238	0.0038	1.235
2.332	0.0043	1.081	no.5
2.345	0.0084	1.434
2.509	0.0032	1.068
2.307	0.0051	1.108
2.36	0.002	1.042
2.408	0.0066	1.171
2.267	0.0058	1.062
2.298	0.0039	1.096

## Sheet: BRI1-GFP control
ENP vs PIN2 FRET experiments - BRI1-GFP control
Session no.1																															Domain	Chi2
																																(for bi-exp. decay)
Parameter	A[1][kCnts]	±Err	A[2][kCnts]	±Err	tau[1][ns]	±Err	tau[2][ns]	±Err	Bkgr_Dec[Cnts]	±Err	Shift_IRF[ns]	±Err	Bkgr_IRF[Cnts]	±Err	I[1][kCnts]	±Err	I[2][kCnts]	±Err	I_Sum[kCnts]	±Err	A_Sum[kCnts]	±Err	tau_Av_Int[ns]	±Err	tau_Av_Amp[ns]	±Err	A_rel[1][]	±Err	A_rel[2][]	±Err
Overall Decay	32.5	0.093	4.4	0.22	2.602	0.0031	0.59	0.058	16	0.32	0.005	0.0012	14	3.1	3387	5.7	103	4.5	3491	1.9	37	0.31	2.542	0.0019	2.36	0.019	0.881	0.005	0.119	0.005
Pixel (1,1)	0	0	0	0	0	0	0	0	0	0	0	0	0	0	0	0	0	0	0	0	0	0	0	0	0	0	0	0	0	0
Data Set (3)	9.96	0.095	0.939	0.074	2.606	0.0075	0.947	0.059	3.5	0.15	0.02019	0.00059	10	3.5	1038	5.1	36	4.5	1074	0.94	10.9	0.038	2.55	0.005	2.463	0.0066	0.914	0.006	0.086	0.006	PM	1.067
Parameter	A[1][kCnts]	±Err	A[2][kCnts]	±Err	tau[1][ns]	±Err	tau[2][ns]	±Err	Bkgr_Dec[Cnts]	±Err	Shift_IRF[ns]	±Err	Bkgr_IRF[Cnts]	±Err	I[1][kCnts]	±Err	I[2][kCnts]	±Err	I_Sum[kCnts]	±Err	A_Sum[kCnts]	±Err	tau_Av_Int[ns]	±Err	tau_Av_Amp[ns]	±Err	A_rel[1][]	±Err	A_rel[2][]	±Err
Overall Decay	77	0.12	8.2	0.21	2.633	0.0025	0.932	0.016	39	0.57	0.0005	0.0001	-12	3.2	8129	8.3	305	7.1	8434	2.3	85	0.12	2.571	0.0008	2.47	0.0037	0.9043	0.0024	0.0957	0.0024
Pixel (1,1)	0	0	0	0	0	0	0	0	0	0	0	0	0	0	0	0	0	0	0	0	0	0	0	0	0	0	0	0	0	0
Data Set (3)	16.7	0.032	-9.5	1.1	2.57	0.002	0.051	0.0026	6.6	0.19	0.0006	0.00088	-15	5.7	1722	2.1	-19	1.2	1702	2.6	7.2	1.1	2.603	0.0031	5.9	0.9	2.3	0.36	-1.3	0.36	PM	1.297
Parameter	A[1][kCnts]	±Err	A[2][kCnts]	±Err	tau[1][ns]	±Err	tau[2][ns]	±Err	Bkgr_Dec[Cnts]	±Err	Shift_IRF[ns]	±Err	Bkgr_IRF[Cnts]	±Err	I[1][kCnts]	±Err	I[2][kCnts]	±Err	I_Sum[kCnts]	±Err	A_Sum[kCnts]	±Err	tau_Av_Int[ns]	±Err	tau_Av_Amp[ns]	±Err	A_rel[1][]	±Err	A_rel[2][]	±Err
Overall Decay	23	0.2	2.8	0.15	2.625	0.0082	0.74	0.13	12	0.2	0.0045	0.0018	23	9.2	2417	16	83	16	2501	2.5	26	0.21	2.56	0.003	2.4	0.02	0.8904	0.0052	0.1096	0.0052
Pixel (1,1)	0	0	0	0	0	0	0	0	0	0	0	0	0	0	0	0	0	0	0	0	0	0	0	0	0	0	0	0	0	0
Data Set (3)	23	0.17	2.83	0.084	2.625	0.0089	0.736	0.096	12	0.34	0.0045	0.0017	23	7.2	2417	9.4	83	8.8	2501	1.4	26	0.22	2.562	0.0034	2.4	0.02	0.8904	0.0028	0.1096	0.0028	PM	1.319
Parameter	A[1][kCnts]	±Err	A[2][kCnts]	±Err	tau[1][ns]	±Err	tau[2][ns]	±Err	Bkgr_Dec[Cnts]	±Err	Shift_IRF[ns]	±Err	Bkgr_IRF[Cnts]	±Err	I[1][kCnts]	±Err	I[2][kCnts]	±Err	I_Sum[kCnts]	±Err	A_Sum[kCnts]	±Err	tau_Av_Int[ns]	±Err	tau_Av_Amp[ns]	±Err	A_rel[1][]	±Err	A_rel[2][]	±Err
Overall Decay	55	0.23	7.1	0.29	2.606	0.0042	0.706	0.059	28	0.41	0.0049	0.0016	34	13	5761	12	201	11	5962	5.3	62	0.43	2.542	0.0019	2.39	0.015	0.886	0.004	0.114	0.004
Pixel (1,1)	0	0	0	0	0	0	0	0	0	0	0	0	0	0	0	0	0	0	0	0	0	0	0	0	0	0	0	0	0	0
Data Set (3)	16	0.065	1.5	0.11	2.603	0.0051	1.05	0.045	5.42	0.094	0.02168	0.00054	0	8	1662	3.9	64	4.5	1726	2.2	17.5	0.049	2.546	0.0014	2.47	0.0033	0.9136	0.0059	0.0864	0.0059	PM	1.11
Parameter	A[1][kCnts]	±Err	A[2][kCnts]	±Err	tau[1][ns]	±Err	tau[2][ns]	±Err	Bkgr_Dec[Cnts]	±Err	Shift_IRF[ns]	±Err	Bkgr_IRF[Cnts]	±Err	I[1][kCnts]	±Err	I[2][kCnts]	±Err	I_Sum[kCnts]	±Err	A_Sum[kCnts]	±Err	tau_Av_Int[ns]	±Err	tau_Av_Amp[ns]	±Err	A_rel[1][]	±Err	A_rel[2][]	±Err
Overall Decay	67	0.15	9.3	0.54	2.596	0.0023	0.6	0.05	31	1	0.0056	0.0015	48	21	6981	11	222	9.5	7203	4.7	77	0.68	2.535	0.0026	2.4	0.02	0.879	0.006	0.121	0.006
Pixel (1,1)	0	0	0	0	0	0	0	0	0	0	0	0	0	0	0	0	0	0	0	0	0	0	0	0	0	0	0	0	0	0
Data Set (3)	22	0.18	2.5	0.12	2.614	0.0032	1.1	0.073	7.6	0.26	0.02222	0.00078	14	6.8	2287	17	111	13	2398	2.5	24	0.12	2.544	0.0015	2.458	0.0073	0.8968	0.0047	0.1032	0.0047	PM	1.096
Parameter	A[1][kCnts]	±Err	A[2][kCnts]	±Err	tau[1][ns]	±Err	tau[2][ns]	±Err	Bkgr_Dec[Cnts]	±Err	Shift_IRF[ns]	±Err	Bkgr_IRF[Cnts]	±Err	I[1][kCnts]	±Err	I[2][kCnts]	±Err	I_Sum[kCnts]	±Err	A_Sum[kCnts]	±Err	tau_Av_Int[ns]	±Err	tau_Av_Amp[ns]	±Err	A_rel[1][]	±Err	A_rel[2][]	±Err
Overall Decay	33.5	0.094	3.2	0.14	2.61	0.0026	0.804	0.043	16	0.38	-5e-05	0.00023	-6	1.9	3494	6.7	104	7.3	3598	1.8	36.7	0.065	2.56	0.001	2.451	0.0046	0.9118	0.0037	0.0882	0.0037
Pixel (1,1)	0	0	0	0	0	0	0	0	0	0	0	0	0	0	0	0	0	0	0	0	0	0	0	0	0	0	0	0	0	0
Data Set (3)	14	0.15	1.4	0.14	2.625	0.0079	1.36	0.093	5.1	0.2	0.01578	0.00097	-28	7.3	1502	12	77	13	1579	1.5	15.7	0.049	2.56	0.002	2.511	0.0058	0.9103	0.0085	0.0897	0.0085	PM	1.091
Parameter	A[1][kCnts]	±Err	A[2][kCnts]	±Err	tau[1][ns]	±Err	tau[2][ns]	±Err	Bkgr_Dec[Cnts]	±Err	Shift_IRF[ns]	±Err	Bkgr_IRF[Cnts]	±Err	I[1][kCnts]	±Err	I[2][kCnts]	±Err	I_Sum[kCnts]	±Err	A_Sum[kCnts]	±Err	tau_Av_Int[ns]	±Err	tau_Av_Amp[ns]	±Err	A_rel[1][]	±Err	A_rel[2][]	±Err
Overall Decay	29	0.15	2.58	0.099	2.621	0.0029	0.984	0.058	13	1.2	9e-05	0.00014	2.2	3.3	3042	12	101	13	3143	1.4	31.6	0.054	2.569	0.0014	2.488	0.0046	0.9185	0.0036	0.0815	0.0036
Pixel (1,1)	0	0	0	0	0	0	0	0	0	0	0	0	0	0	0	0	0	0	0	0	0	0	0	0	0	0	0	0	0	0
Data Set (3)	12.2	0.022	-7.6	0.96	2.561	0.0021	0.0516	0.0032	4.7	0.11	9e-05	0.00065	-3	11	1251	2.4	-16	0.81	1235	1.4	4.6	0.94	2.593	0.0042	6.7	1.3	2.6	0.5	-1.6	0.5	PM	1.093
Session no.2
Parameter	A[1][kCnts]	±Err	A[2][kCnts]	±Err	tau[1][ns]	±Err	tau[2][ns]	±Err	Bkgr_Dec[Cnts]	±Err	Shift_IRF[ns]	±Err	Bkgr_IRF[Cnts]	±Err	I[1][kCnts]	±Err	I[2][kCnts]	±Err	I_Sum[kCnts]	±Err	A_Sum[kCnts]	±Err	tau_Av_Int[ns]	±Err	tau_Av_Amp[ns]	±Err	A_rel[1][]	±Err	A_rel[2][]	±Err
Overall Decay	45	0.21	6.1	0.15	2.561	0.0051	0.776	0.071	18	0.15	0.0042	0.0021	30	6.6	4630	16	188	12	4818	4	51	0.28	2.491	0.0013	2.35	0.015	0.8818	0.0025	0.1182	0.0025
Pixel (1,1)	0	0	0	0	0	0	0	0	0	0	0	0	0	0	0	0	0	0	0	0	0	0	0	0	0	0	0	0	0	0
Data Set (3)	4.92	0.087	0.64	0.07	2.58	0.014	1	0.13	1.45	0.071	0.015	0.001	11	14	507	6.2	27	5	534	0.62	5.6	0.02	2.498	0.0032	2.397	0.0094	0.885	0.013	0.115	0.013	PM	0.968
Parameter	A[1][kCnts]	±Err	A[2][kCnts]	±Err	tau[1][ns]	±Err	tau[2][ns]	±Err	Bkgr_Dec[Cnts]	±Err	Shift_IRF[ns]	±Err	Bkgr_IRF[Cnts]	±Err	I[1][kCnts]	±Err	I[2][kCnts]	±Err	I_Sum[kCnts]	±Err	A_Sum[kCnts]	±Err	tau_Av_Int[ns]	±Err	tau_Av_Amp[ns]	±Err	A_rel[1][]	±Err	A_rel[2][]	±Err
Overall Decay	48	0.24	6.2	0.14	2.569	0.0047	0.755	0.063	18	0.42	0.004	0.002	29	9.5	4936	14	188	11	5123	5.6	54	0.37	2.503	0.0023	2.36	0.013	0.8855	0.0023	0.1145	0.0023
Pixel (1,1)	0	0	0	0	0	0	0	0	0	0	0	0	0	0	0	0	0	0	0	0	0	0	0	0	0	0	0	0	0	0
Data Set (3)	6.7	0.03	-1.4	0.31	2.501	0.0068	0.081	0.023	2.2	0.12	0.02	0.0013	7.9	6.3	666	1.2	-4	1	661	0.99	5.3	0.34	2.518	0.0056	3.1	0.21	1.26	0.082	-0.264	0.082	PM	1.204
Parameter	A[1][kCnts]	±Err	A[2][kCnts]	±Err	tau[1][ns]	±Err	tau[2][ns]	±Err	Bkgr_Dec[Cnts]	±Err	Shift_IRF[ns]	±Err	Bkgr_IRF[Cnts]	±Err	I[1][kCnts]	±Err	I[2][kCnts]	±Err	I_Sum[kCnts]	±Err	A_Sum[kCnts]	±Err	tau_Av_Int[ns]	±Err	tau_Av_Amp[ns]	±Err	A_rel[1][]	±Err	A_rel[2][]	±Err
Overall Decay	60	0.12	7.2	0.14	2.568	0.0033	0.772	0.049	23	0.27	0.0047	0.0027	38	10	6139	9.3	222	9.5	6360	4.6	67	0.28	2.505	0.0017	2.38	0.012	0.8928	0.0018	0.1072	0.0018
Pixel (1,1)	0	0	0	0	0	0	0	0	0	0	0	0	0	0	0	0	0	0	0	0	0	0	0	0	0	0	0	0	0	0
Data Set (3)	6.55	0.092	0.645	0.077	2.56	0.008	1.2	0.12	2	0.17	0.02278	0.00075	-3.5	4.8	672	7.6	31	5.8	702	2	7.19	0.021	2.504	0.0038	2.441	0.0059	0.91	0.011	0.09	0.011	PM	1.084
Parameter	A[1][kCnts]	±Err	A[2][kCnts]	±Err	tau[1][ns]	±Err	tau[2][ns]	±Err	Bkgr_Dec[Cnts]	±Err	Shift_IRF[ns]	±Err	Bkgr_IRF[Cnts]	±Err	I[1][kCnts]	±Err	I[2][kCnts]	±Err	I_Sum[kCnts]	±Err	A_Sum[kCnts]	±Err	tau_Av_Int[ns]	±Err	tau_Av_Amp[ns]	±Err	A_rel[1][]	±Err	A_rel[2][]	±Err
Overall Decay	70	0.23	12	0.32	2.6	0.003	0.736	0.046	30	0.53	0.0048	0.0012	25	6.1	7231	14	350	15	7580	4.5	81	0.42	2.514	0.0013	2.33	0.011	0.8542	0.0035	0.1458	0.0035
Pixel (1,1)	0	0	0	0	0	0	0	0	0	0	0	0	0	0	0	0	0	0	0	0	0	0	0	0	0	0	0	0	0	0
Data Set (3)	70	0.33	12	0.24	2.6	0.0045	0.736	0.054	30	0.71	0.005	0.001	25	12	7231	22	350	24	7580	6.7	81	0.54	2.514	0.0016	2.33	0.012	0.8542	0.0022	0.1458	0.0022	PM	2.098
Parameter	A[1][kCnts]	±Err	A[2][kCnts]	±Err	tau[1][ns]	±Err	tau[2][ns]	±Err	Bkgr_Dec[Cnts]	±Err	Shift_IRF[ns]	±Err	Bkgr_IRF[Cnts]	±Err	I[1][kCnts]	±Err	I[2][kCnts]	±Err	I_Sum[kCnts]	±Err	A_Sum[kCnts]	±Err	tau_Av_Int[ns]	±Err	tau_Av_Amp[ns]	±Err	A_rel[1][]	±Err	A_rel[2][]	±Err
Overall Decay	97	0.23	14	0.61	2.577	0.0034	0.704	0.045	37	1.4	0.0054	0.0014	37	13	10047	14	393	21	10440	11	111	0.85	2.506	0.0013	2.3	0.02	0.8748	0.0044	0.1252	0.0044
Pixel (1,1)	0	0	0	0	0	0	0	0	0	0	0	0	0	0	0	0	0	0	0	0	0	0	0	0	0	0	0	0	0	0
Data Set (3)	12	0.19	1.8	0.17	2.6	0.01	1.18	0.077	3.6	0.16	0.02545	0.00097	13	6	1286	15	87	15	1373	1.8	14.2	0.025	2.512	0.0011	2.418	0.0031	0.87	0.013	0.13	0.013	PM	1.067
Parameter	A[1][kCnts]	±Err	A[2][kCnts]	±Err	tau[1][ns]	±Err	tau[2][ns]	±Err	Bkgr_Dec[Cnts]	±Err	Shift_IRF[ns]	±Err	Bkgr_IRF[Cnts]	±Err	I[1][kCnts]	±Err	I[2][kCnts]	±Err	I_Sum[kCnts]	±Err	A_Sum[kCnts]	±Err	tau_Av_Int[ns]	±Err	tau_Av_Amp[ns]	±Err	A_rel[1][]	±Err	A_rel[2][]	±Err
Overall Decay	71	0.11	8	0.2	2.572	0.0022	0.941	0.014	25	1.3	0.00029	9e-05	-8.4	2.5	7328	9.8	303	8.7	7631	1.4	79	0.07	2.5071	0.00061	2.406	0.0026	0.8985	0.0026	0.1015	0.0026
Pixel (1,1)	0	0	0	0	0	0	0	0	0	0	0	0	0	0	0	0	0	0	0	0	0	0	0	0	0	0	0	0	0	0
Data Set (3)	8.4	0.26	1.2	0.19	2.59	0.015	1.6	0.19	2.2	0.22	0.01946	0.00097	-64	39	866	21	76	20	942	1.3	9.54	0.023	2.512	0.0026	2.469	0.0067	0.876	0.021	0.124	0.021	PM	1.152
Parameter	A[1][kCnts]	±Err	A[2][kCnts]	±Err	tau[1][ns]	±Err	tau[2][ns]	±Err	Bkgr_Dec[Cnts]	±Err	Shift_IRF[ns]	±Err	Bkgr_IRF[Cnts]	±Err	I[1][kCnts]	±Err	I[2][kCnts]	±Err	I_Sum[kCnts]	±Err	A_Sum[kCnts]	±Err	tau_Av_Int[ns]	±Err	tau_Av_Amp[ns]	±Err	A_rel[1][]	±Err	A_rel[2][]	±Err
Overall Decay	133	0.29	20	0.29	2.55	0.002	0.771	0.047	51	0.57	0.005	0.001	15	2.1	13570	21	611	24	14182	8.6	153	0.66	2.474	0.0011	2.32	0.0096	0.8703	0.0019	0.1297	0.0019
Pixel (1,1)	0	0	0	0	0	0	0	0	0	0	0	0	0	0	0	0	0	0	0	0	0	0	0	0	0	0	0	0	0	0
Data Set (3)	23	0.22	3.6	0.15	2.572	0.0075	1.23	0.032	7.1	0.27	0.02058	0.00034	-0.9	3.9	2398	15	178	16	2576	1.4	26.9	0.089	2.48	0.002	2.393	0.0059	0.8662	0.0055	0.1338	0.0055	PM	1.086
Parameter	A[1][kCnts]	±Err	A[2][kCnts]	±Err	tau[1][ns]	±Err	tau[2][ns]	±Err	Bkgr_Dec[Cnts]	±Err	Shift_IRF[ns]	±Err	Bkgr_IRF[Cnts]	±Err	I[1][kCnts]	±Err	I[2][kCnts]	±Err	I_Sum[kCnts]	±Err	A_Sum[kCnts]	±Err	tau_Av_Int[ns]	±Err	tau_Av_Amp[ns]	±Err	A_rel[1][]	±Err	A_rel[2][]	±Err
Overall Decay	126	0.68	19	0.64	2.538	0.0057	0.825	0.064	48	0.88	0.0047	0.0023	30	5.1	12792	51	612	47	13404	14	145	0.71	2.46	0.0017	2.32	0.013	0.8716	0.0041	0.1284	0.0041
Pixel (1,1)	0	0	0	0	0	0	0	0	0	0	0	0	0	0	0	0	0	0	0	0	0	0	0	0	0	0	0	0	0	0
Data Set (3)	15	0.15	1.8	0.12	2.528	0.0081	1.19	0.074	4.2	0.31	0.01787	0.00036	8	7.1	1508	11	86	9.1	1594	1.6	16.7	0.052	2.456	0.0018	2.384	0.0056	0.892	0.0073	0.108	0.0073	PM	1.088
Parameter	A[1][kCnts]	±Err	A[2][kCnts]	±Err	tau[1][ns]	±Err	tau[2][ns]	±Err	Bkgr_Dec[Cnts]	±Err	Shift_IRF[ns]	±Err	Bkgr_IRF[Cnts]	±Err	I[1][kCnts]	±Err	I[2][kCnts]	±Err	I_Sum[kCnts]	±Err	A_Sum[kCnts]	±Err	tau_Av_Int[ns]	±Err	tau_Av_Amp[ns]	±Err	A_rel[1][]	±Err	A_rel[2][]	±Err
Overall Decay	61	0.14	7.3	0.21	2.579	0.0012	0.893	0.033	24	0.4	0.00434	0.00064	74	24	6325	10	260	13	6585	4.6	69	0.2	2.512	0.0018	2.4	0.0065	0.894	0.0021	0.106	0.0021
Pixel (1,1)	0	0	0	0	0	0	0	0	0	0	0	0	0	0	0	0	0	0	0	0	0	0	0	0	0	0	0	0	0	0
Data Set (3)	10	0.26	1.6	0.23	2.6	0.015	1.5	0.13	2.7	0.41	0.02036	0.00063	12	44	1077	20	95	20	1172	1.8	12	0.045	2.512	0.0024	2.45	0.0066	0.865	0.019	0.135	0.019	PM	1.166
Parameter	A[1][kCnts]	±Err	A[2][kCnts]	±Err	tau[1][ns]	±Err	tau[2][ns]	±Err	Bkgr_Dec[Cnts]	±Err	Shift_IRF[ns]	±Err	Bkgr_IRF[Cnts]	±Err	I[1][kCnts]	±Err	I[2][kCnts]	±Err	I_Sum[kCnts]	±Err	A_Sum[kCnts]	±Err	tau_Av_Int[ns]	±Err	tau_Av_Amp[ns]	±Err	A_rel[1][]	±Err	A_rel[2][]	±Err
Overall Decay	114	0.15	14	0.21	2.572	0.0013	0.795	0.038	42	0.52	0.0047	0.0012	73	25	11776	13	438	14	12214	8.2	128	0.49	2.508	0.0014	2.381	0.0081	0.8926	0.0013	0.1074	0.0013
Pixel (1,1)	0	0	0	0	0	0	0	0	0	0	0	0	0	0	0	0	0	0	0	0	0	0	0	0	0	0	0	0	0	0
Data Set (3)	20.9	0.064	2.24	0.064	2.573	0.0038	1.01	0.041	6	0.28	0.01878	0.00077	31	11	2155	4.9	91	4	2246	1.9	23.2	0.052	2.51	0.0011	2.422	0.0051	0.9033	0.0027	0.0967	0.0027	PM	1.065
Parameter	A[1][kCnts]	±Err	A[2][kCnts]	±Err	tau[1][ns]	±Err	tau[2][ns]	±Err	Bkgr_Dec[Cnts]	±Err	Shift_IRF[ns]	±Err	Bkgr_IRF[Cnts]	±Err	I[1][kCnts]	±Err	I[2][kCnts]	±Err	I_Sum[kCnts]	±Err	A_Sum[kCnts]	±Err	tau_Av_Int[ns]	±Err	tau_Av_Amp[ns]	±Err	A_rel[1][]	±Err	A_rel[2][]	±Err
Overall Decay	80	0.39	10	0.34	2.556	0.0036	0.73	0.065	28	0.82	0.0054	0.0014	21	2.7	8199	32	299	23	8499	10	90	0.48	2.492	0.0016	2.349	0.0095	0.8866	0.0029	0.1134	0.0029
Pixel (1,1)	0	0	0	0	0	0	0	0	0	0	0	0	0	0	0	0	0	0	0	0	0	0	0	0	0	0	0	0	0	0
Data Set (3)	15	0.28	1.7	0.22	2.56	0.014	1.21	0.041	4.1	0.25	0.02368	0.00041	14	1.6	1520	18	85	17	1605	1	17	0.05	2.49	0.0035	2.419	0.0078	0.895	0.014	0.105	0.014	PM	1.08
Parameter	A[1][kCnts]	±Err	A[2][kCnts]	±Err	tau[1][ns]	±Err	tau[2][ns]	±Err	Bkgr_Dec[Cnts]	±Err	Shift_IRF[ns]	±Err	Bkgr_IRF[Cnts]	±Err	I[1][kCnts]	±Err	I[2][kCnts]	±Err	I_Sum[kCnts]	±Err	A_Sum[kCnts]	±Err	tau_Av_Int[ns]	±Err	tau_Av_Amp[ns]	±Err	A_rel[1][]	±Err	A_rel[2][]	±Err
Overall Decay	79	0.38	13	0.31	2.55	0.0036	0.635	0.042	31	0.29	0.0051	0.0015	41	9.6	8042	20	330	17	8373	8.9	92	0.48	2.4747	0.00093	2.28	0.012	0.8584	0.0028	0.1416	0.0028
Pixel (1,1)	0	0	0	0	0	0	0	0	0	0	0	0	0	0	0	0	0	0	0	0	0	0	0	0	0	0	0	0	0	0
Data Set (3)	9.51	0.026	1.21	0.057	2.542	0.0034	0.999	0.046	2.7	0.1	0.0229	0.00036	21	9.1	967	2.8	48	2.5	1015	1.1	10.7	0.028	2.47	0.003	2.367	0.0075	0.887	0.005	0.113	0.005	PM	1.067
Session no.3
Parameter	A[1][kCnts]	±Err	A[2][kCnts]	±Err	tau[1][ns]	±Err	tau[2][ns]	±Err	Bkgr_Dec[Cnts]	±Err	Shift_IRF[ns]	±Err	Bkgr_IRF[Cnts]	±Err	I[1][kCnts]	±Err	I[2][kCnts]	±Err	I_Sum[kCnts]	±Err	A_Sum[kCnts]	±Err	tau_Av_Int[ns]	±Err	tau_Av_Amp[ns]	±Err	A_rel[1][]	±Err	A_rel[2][]	±Err
Overall Decay	60	0.3	7.6	0.16	2.572	0.0038	0.671	0.082	22	0.53	0.0049	0.0016	18	5.1	6186	22	205	18	6391	3	68	0.58	2.5115	0.00099	2.4	0.02	0.8873	0.0019	0.1127	0.0019
Pixel (1,1)	0	0	0	0	0	0	0	0	0	0	0	0	0	0	0	0	0	0	0	0	0	0	0	0	0	0	0	0	0	0
Data Set (3)	11	0.13	1.3	0.15	2.59	0.011	1.2	0.13	2.9	0.31	0.02869	0.00045	-9	9.5	1142	10	62	11	1204	1.1	12	0.04	2.515	0.0027	2.45	0.009	0.897	0.012	0.103	0.012	PM	1.047
Parameter	A[1][kCnts]	±Err	A[2][kCnts]	±Err	tau[1][ns]	±Err	tau[2][ns]	±Err	Bkgr_Dec[Cnts]	±Err	Shift_IRF[ns]	±Err	Bkgr_IRF[Cnts]	±Err	I[1][kCnts]	±Err	I[2][kCnts]	±Err	I_Sum[kCnts]	±Err	A_Sum[kCnts]	±Err	tau_Av_Int[ns]	±Err	tau_Av_Amp[ns]	±Err	A_rel[1][]	±Err	A_rel[2][]	±Err
Overall Decay	58	0.22	7.8	0.55	2.563	0.0055	0.643	0.093	21	0.39	0.0052	0.0028	19	6.2	5980	12	201	16	6181	4.2	66	0.73	2.501	0.0039	2.3	0.03	0.8818	0.0064	0.1182	0.0064
Pixel (1,1)	0	0	0	0	0	0	0	0	0	0	0	0	0	0	0	0	0	0	0	0	0	0	0	0	0	0	0	0	0	0
Data Set (3)	7.54	0.029	0.909	0.051	2.584	0.0035	1.1	0.08	1.74	0.098	0.02035	0.00075	9.6	5.7	779	3.4	39	3.5	818	0.81	8.45	0.032	2.512	0.0025	2.42	0.0098	0.8924	0.0053	0.1076	0.0053	PM	1.131
Parameter	A[1][kCnts]	±Err	A[2][kCnts]	±Err	tau[1][ns]	±Err	tau[2][ns]	±Err	Bkgr_Dec[Cnts]	±Err	Shift_IRF[ns]	±Err	Bkgr_IRF[Cnts]	±Err	I[1][kCnts]	±Err	I[2][kCnts]	±Err	I_Sum[kCnts]	±Err	A_Sum[kCnts]	±Err	tau_Av_Int[ns]	±Err	tau_Av_Amp[ns]	±Err	A_rel[1][]	±Err	A_rel[2][]	±Err
Overall Decay	50	0.19	5.9	0.1	2.565	0.0049	0.815	0.058	18	0.26	0.0048	0.0011	16	3	5134	12	192	13	5326	3.8	56	0.26	2.502	0.0025	2.4	0.01	0.8949	0.0015	0.1051	0.0015
Pixel (1,1)	0	0	0	0	0	0	0	0	0	0	0	0	0	0	0	0	0	0	0	0	0	0	0	0	0	0	0	0	0	0
Data Set (3)	6.6	0.3	1.5	0.33	2.62	0.023	1.8	0.11	1.8	0.098	0.02549	0.00048	3.5	6.4	693	23	104	23	796	1.3	8.08	0.041	2.507	0.0018	2.465	0.0085	0.82	0.04	0.18	0.04	PM	1.09
Parameter	A[1][kCnts]	±Err	A[2][kCnts]	±Err	tau[1][ns]	±Err	tau[2][ns]	±Err	Bkgr_Dec[Cnts]	±Err	Shift_IRF[ns]	±Err	Bkgr_IRF[Cnts]	±Err	I[1][kCnts]	±Err	I[2][kCnts]	±Err	I_Sum[kCnts]	±Err	A_Sum[kCnts]	±Err	tau_Av_Int[ns]	±Err	tau_Av_Amp[ns]	±Err	A_rel[1][]	±Err	A_rel[2][]	±Err
Overall Decay	108	0.42	18	0.27	2.588	0.0029	0.838	0.024	43	0.41	2e-05	0.00015	1	11	11228	28	602	24	11830	12	126	0.31	2.499	0.00092	2.339	0.0042	0.8579	0.0022	0.1421	0.0022
Pixel (1,1)	0	0	0	0	0	0	0	0	0	0	0	0	0	0	0	0	0	0	0	0	0	0	0	0	0	0	0	0	0	0
Data Set (3)	13	0.18	1.72	0.083	2.54	0.011	0.92	0.11	3.2	0.34	0.01166	0.00067	-19	14	1293	10	63	12	1356	1.9	14.4	0.068	2.469	0.0013	2.351	0.0079	0.881	0.0067	0.119	0.0067	PM	1.164
Parameter	A[1][kCnts]	±Err	A[2][kCnts]	±Err	tau[1][ns]	±Err	tau[2][ns]	±Err	Bkgr_Dec[Cnts]	±Err	Shift_IRF[ns]	±Err	Bkgr_IRF[Cnts]	±Err	I[1][kCnts]	±Err	I[2][kCnts]	±Err	I_Sum[kCnts]	±Err	A_Sum[kCnts]	±Err	tau_Av_Int[ns]	±Err	tau_Av_Amp[ns]	±Err	A_rel[1][]	±Err	A_rel[2][]	±Err
Overall Decay	74	0.35	9.5	0.36	2.584	0.0043	0.895	0.041	29	0.58	0.0047	0.0018	24	9.1	7685	22	338	27	8024	3	84	0.35	2.513	0.0018	2.394	0.0086	0.8872	0.0042	0.1128	0.0042
Pixel (1,1)	0	0	0	0	0	0	0	0	0	0	0	0	0	0	0	0	0	0	0	0	0	0	0	0	0	0	0	0	0	0
Data Set (3)	10	0.12	1.3	0.12	2.59	0.0071	1.41	0.081	2.7	0.12	0.02664	0.00044	10	3.2	1037	11	72	11	1108	2.2	11.3	0.042	2.513	0.0019	2.457	0.0064	0.887	0.011	0.113	0.011	PM	1.082
Parameter	A[1][kCnts]	±Err	A[2][kCnts]	±Err	tau[1][ns]	±Err	tau[2][ns]	±Err	Bkgr_Dec[Cnts]	±Err	Shift_IRF[ns]	±Err	Bkgr_IRF[Cnts]	±Err	I[1][kCnts]	±Err	I[2][kCnts]	±Err	I_Sum[kCnts]	±Err	A_Sum[kCnts]	±Err	tau_Av_Int[ns]	±Err	tau_Av_Amp[ns]	±Err	A_rel[1][]	±Err	A_rel[2][]	±Err
Overall Decay	70	0.32	8.1	0.39	2.595	0.0038	1.01	0.043	25	0.48	0.00042	0.00014	-22	6.4	7313	22	330	21	7643	3.8	79	0.11	2.527	0.0011	2.431	0.0023	0.8964	0.0052	0.1036	0.0052
Pixel (1,1)	0	0	0	0	0	0	0	0	0	0	0	0	0	0	0	0	0	0	0	0	0	0	0	0	0	0	0	0	0	0
Data Set (3)	0.95	0.12	7.5	0.1	1.32	0.083	2.59	0.014	1.9	0.26	0.01258	0.00043	-35	23	50	7.1	778	7.1	828	0.68	8.46	0.028	2.51	0.004	2.4	0.01	0.113	0.014	0.887	0.014	PM	1.111
Parameter	A[1][kCnts]	±Err	A[2][kCnts]	±Err	tau[1][ns]	±Err	tau[2][ns]	±Err	Bkgr_Dec[Cnts]	±Err	Shift_IRF[ns]	±Err	Bkgr_IRF[Cnts]	±Err	I[1][kCnts]	±Err	I[2][kCnts]	±Err	I_Sum[kCnts]	±Err	A_Sum[kCnts]	±Err	tau_Av_Int[ns]	±Err	tau_Av_Amp[ns]	±Err	A_rel[1][]	±Err	A_rel[2][]	±Err
Overall Decay	60	0.28	8.8	0.22	2.555	0.0046	0.879	0.072	24	0.61	0.0044	0.0015	45	11	6174	21	308	24	6483	5.4	69	0.33	2.475	0.0014	2.34	0.011	0.8732	0.0034	0.1268	0.0034
Pixel (1,1)	0	0	0	0	0	0	0	0	0	0	0	0	0	0	0	0	0	0	0	0	0	0	0	0	0	0	0	0	0	0
Data Set (3)	5	0.18	0.49	0.19	2.52	0.028	1	0.29	1.5	0.16	0.01859	0.00091	50	8.4	509	12	20	11	529	0.48	5.5	0.04	2.468	0.0024	2.39	0.015	0.912	0.034	0.088	0.034	PM	1.011

## Sheet: BRI1-GFP control Summary
BRI1-GFP control Summary
tau_Av_Int[ns]	±Err	calc. IRF	Sessions	Comments
		(Chi2 for bi-exp. decay)
2.55	0.005	1.067	no.1	Analysis of PM domain
2.603	0.0031	1.297
2.562	0.0034	1.319
2.546	0.0014	1.11
2.544	0.0015	1.096
2.56	0.002	1.091
2.593	0.0042	1.093
2.498	0.0032	0.968	no.2
2.518	0.0056	1.204
2.504	0.0038	1.084
2.514	0.0016	2.098
2.512	0.0011	1.067
2.512	0.0026	1.152
2.48	0.002	1.086
2.456	0.0018	1.088
2.512	0.0024	1.166
2.51	0.0011	1.065
2.49	0.0035	1.08
2.47	0.003	1.067
2.515	0.0027	1.047	no.3
2.512	0.0025	1.131
2.507	0.0018	1.09
2.469	0.0013	1.164
2.513	0.0019	1.082
2.51	0.004	1.111
2.468	0.0024	1.011

[truncated: 2 more sheets: BRI1-GFP & PIN2-mCherry, BRI1-GFP & PIN2-mCherry Summary]
